# Supplementary material for: The E-Protein Daughterless Regulates Olfactory Learning of Adult Drosophila melanogaster
Source: eNeuro. 2026 Jan 20;13(1):ENEURO.0051-25.2025. doi: 10.1523/ENEURO.0051-25.2025 (PMC12834652; doi:10.1523/ENEURO.0051-25.2025)
Supplement: Figure 1-1 — FLAG-Da ChIP-seq results. Peaks that were significantly enriched in 3xFLAG-Da samples compared to white* samples are listed. Genomic location, annotation, gene related to the location, normalized counts, enrichment fold, FDR and p value are shown for each enriched peak. Download Figure 1-1, XLS file. [file eneuro-13-ENEURO.0051-25.2025-s001.xls]

## Sheet: Significant
seqnames	start	end	width	strand	annotation	geneChr	geneStart	geneEnd	geneLength	geneStrand	geneId	SYMBOL	transcriptId	distanceToTSS	flank_txIds	flank_geneIds	flank_gene_distances	Conc_FLAG	Conc_WT	Fold	FDR	p.value
211000022280492	574	974	401	*														4.73298	0	3.77671	0.0309062	0.00613356
2L	66693	67093	401	*	Promoter (<=1kb)	1	67043	71081	4039	1	FBgn0067779	dbr	FBtr0306536	0	FBtr0078170;FBtr0078171;FBtr0078166;FBtr0078167;FBtr0078168;FBtr0078169;FBtr0306589;FBtr0306590;FBtr0306591;FBtr0306592;FBtr0330655;FBtr0290323;FBtr0330637;FBtr0089437;FBtr0308091;FBtr0089428;FBtr0089429;FBtr0330656;FBtr0089432;FBtr0089430;FBtr0089431;FBtr0089433;FBtr0089434;FBtr0089435;FBtr0089436;FBtr0301452;FBtr0113008;FBtr0306540;FBtr0078101;FBtr0302164;FBtr0331680;FBtr0301733;FBtr0306541;FBt…	FBgn0002121;FBgn0002121;FBgn0002121;FBgn0002121;FBgn0002121;FBgn0002121;FBgn0002121;FBgn0002121;FBgn0002121;FBgn0002121;FBgn0002121;FBgn0002931;FBgn0002931;FBgn0005278;FBgn0005278;FBgn0005278;FBgn0005278;FBgn0005278;FBgn0005278;FBgn0005278;FBgn0005278;FBgn0005278;FBgn0005278;FBgn0005278;FBgn0005278;FBgn0026787;FBgn0031209;FBgn0031213;FBgn0031213;FBgn0031213;FBgn0031213;FBgn0031213;FBgn0031214;FBg…	0;0;0;0;0;0;0;0;0;0;0;0;0;0;0;0;0;0;0;0;0;0;0;0;-42501;0;0;0;0;-6392;-6392;-7036;-9255;-27646;0;0;49089;49395;0;0;0;0;0;0;0;0;0;0;0;0;0;0;0;0;0;0;0;0;0;0;0;0;44741;0;0;0;0;11876;19179;2377;42457;-38905;6453;6030;-995;-49425	5.15667	1.22798	3.22339	0.0401423	0.00973912
2L	73043	73443	401	*	Promoter (<=1kb)	1	73485	76211	2727	1	FBgn0031213	galectin	FBtr0302164	-42	FBtr0290323;FBtr0330637;FBtr0089437;FBtr0308091;FBtr0089428;FBtr0089429;FBtr0330656;FBtr0089432;FBtr0089430;FBtr0089431;FBtr0089433;FBtr0089434;FBtr0089435;FBtr0089436;FBtr0078154;FBtr0100379;FBtr0078153;FBtr0078155;FBtr0301452;FBtr0113008;FBtr0306540;FBtr0078101;FBtr0302164;FBtr0331680;FBtr0301733;FBtr0306541;FBtr0078103;FBtr0078104;FBtr0330636;FBtr0336838;FBtr0078160;FBtr0100307;FBtr0078157;FBt…	FBgn0002931;FBgn0002931;FBgn0005278;FBgn0005278;FBgn0005278;FBgn0005278;FBgn0005278;FBgn0005278;FBgn0005278;FBgn0005278;FBgn0005278;FBgn0005278;FBgn0005278;FBgn0005278;FBgn0025683;FBgn0025683;FBgn0025683;FBgn0025683;FBgn0026787;FBgn0031209;FBgn0031213;FBgn0031213;FBgn0031213;FBgn0031213;FBgn0031213;FBgn0031214;FBgn0031216;FBgn0031217;FBgn0031217;FBgn0031219;FBgn0031219;FBgn0031220;FBgn0031220;FBg…	0;0;0;0;0;0;0;0;0;0;0;0;0;-36151;0;0;0;0;0;0;0;0;-42;-42;-686;-2905;-21296;0;0;42739;43045;0;0;0;0;0;0;0;0;0;0;0;0;0;0;0;0;0;0;0;0;0;0;0;0;0;51091;-49394;0;0;0;0;18226;25529;8727;48807;-45255;12803;12380;-7345;-43075	5.28652	0	4.5016	0.00833538	0.000695534
2L	81101	81501	401	*	Distal Intergenic	1	76348	77783	1436	1	FBgn0031214	CG11374	FBtr0306541	4753	FBtr0290323;FBtr0330637;FBtr0089437;FBtr0308091;FBtr0089428;FBtr0089429;FBtr0330656;FBtr0089432;FBtr0089430;FBtr0089431;FBtr0089433;FBtr0089434;FBtr0089435;FBtr0089436;FBtr0078154;FBtr0100379;FBtr0078153;FBtr0078155;FBtr0301452;FBtr0306540;FBtr0078101;FBtr0302164;FBtr0331680;FBtr0301733;FBtr0306541;FBtr0078103;FBtr0078104;FBtr0330636;FBtr0336838;FBtr0078160;FBtr0100307;FBtr0078157;FBtr0100308;FBt…	FBgn0002931;FBgn0002931;FBgn0005278;FBgn0005278;FBgn0005278;FBgn0005278;FBgn0005278;FBgn0005278;FBgn0005278;FBgn0005278;FBgn0005278;FBgn0005278;FBgn0005278;FBgn0005278;FBgn0025683;FBgn0025683;FBgn0025683;FBgn0025683;FBgn0026787;FBgn0031213;FBgn0031213;FBgn0031213;FBgn0031213;FBgn0031213;FBgn0031214;FBgn0031216;FBgn0031217;FBgn0031217;FBgn0031219;FBgn0031219;FBgn0031220;FBgn0031220;FBgn0031220;FBg…	0;0;0;0;0;0;0;0;0;0;0;0;0;-28093;0;0;0;0;0;0;0;7616;7616;6972;4753;-13238;0;0;34681;34987;0;0;0;0;0;0;0;0;0;0;0;0;0;0;0;0;0;0;0;0;0;0;0;0;0;-41336;0;0;0;0;26284;33587;16785;20861;20438;-15403;-35017;42134	5.59733	1.56208	3.42048	0.0176261	0.0023995
2L	93016	93416	401	*	Promoter (1-2kb)	1	94739	102086	7348	1	FBgn0031216	Zir	FBtr0078103	-1323	FBtr0300568;FBtr0078114;FBtr0078115;FBtr0290323;FBtr0330637;FBtr0089437;FBtr0308091;FBtr0089428;FBtr0089429;FBtr0330656;FBtr0089432;FBtr0089430;FBtr0089431;FBtr0089433;FBtr0089434;FBtr0089435;FBtr0089436;FBtr0078154;FBtr0100379;FBtr0078153;FBtr0078155;FBtr0301452;FBtr0306540;FBtr0078101;FBtr0302164;FBtr0331680;FBtr0301733;FBtr0306541;FBtr0078103;FBtr0078104;FBtr0330636;FBtr0336838;FBtr0078160;FBt…	FBgn0001142;FBgn0001142;FBgn0001142;FBgn0002931;FBgn0002931;FBgn0005278;FBgn0005278;FBgn0005278;FBgn0005278;FBgn0005278;FBgn0005278;FBgn0005278;FBgn0005278;FBgn0005278;FBgn0005278;FBgn0005278;FBgn0005278;FBgn0025683;FBgn0025683;FBgn0025683;FBgn0025683;FBgn0026787;FBgn0031213;FBgn0031213;FBgn0031213;FBgn0031213;FBgn0031213;FBgn0031214;FBgn0031216;FBgn0031217;FBgn0031217;FBgn0031219;FBgn0031219;FBg…	0;0;0;0;0;0;0;0;0;0;0;0;0;0;0;0;-16178;0;0;0;0;0;0;0;19531;19531;18887;16668;-1323;0;0;22766;23072;0;0;0;0;0;0;0;0;0;0;0;0;0;0;0;0;0;0;0;0;0;49156;0;0;47576;47576;46172;47576;0;0;0;0;0;-41986;-42728;-29421;0;0;0;0;38199;45502;28700;32776;32353;-27318;-23102;30219	6.52072	1.22798	4.60976	0.000722666	1.0276e-05
2L	94109	94509	401	*	Promoter (<=1kb)	1	94739	102086	7348	1	FBgn0031216	Zir	FBtr0078103	-230	FBtr0300568;FBtr0078114;FBtr0078115;FBtr0290323;FBtr0330637;FBtr0089437;FBtr0308091;FBtr0089428;FBtr0089429;FBtr0330656;FBtr0089432;FBtr0089430;FBtr0089431;FBtr0089433;FBtr0089434;FBtr0089435;FBtr0089436;FBtr0078154;FBtr0100379;FBtr0078153;FBtr0078155;FBtr0301452;FBtr0306540;FBtr0078101;FBtr0302164;FBtr0331680;FBtr0301733;FBtr0306541;FBtr0078103;FBtr0078104;FBtr0330636;FBtr0336838;FBtr0078160;FBt…	FBgn0001142;FBgn0001142;FBgn0001142;FBgn0002931;FBgn0002931;FBgn0005278;FBgn0005278;FBgn0005278;FBgn0005278;FBgn0005278;FBgn0005278;FBgn0005278;FBgn0005278;FBgn0005278;FBgn0005278;FBgn0005278;FBgn0005278;FBgn0025683;FBgn0025683;FBgn0025683;FBgn0025683;FBgn0026787;FBgn0031213;FBgn0031213;FBgn0031213;FBgn0031213;FBgn0031213;FBgn0031214;FBgn0031216;FBgn0031217;FBgn0031217;FBgn0031219;FBgn0031219;FBg…	0;0;0;0;0;0;0;0;0;0;0;0;0;0;0;0;-15085;0;0;0;0;0;0;0;20624;20624;19980;17761;-230;0;0;21673;21979;0;0;0;0;0;0;0;0;0;0;0;0;0;0;0;0;0;0;0;0;0;48063;0;0;46483;46483;45079;46483;0;0;0;0;0;58791;58791;-40893;-41635;-28328;0;0;0;0;39292;46595;29793;33869;33446;-28411;-22009;29126	5.81943	2.35283	3.08522	0.0109548	0.00110852
2L	106383	106783	401	*	Promoter (<=1kb)	1	103962	106732	2771	2	FBgn0026787	Nhe1	FBtr0301452	0	FBtr0300568;FBtr0078114;FBtr0078115;FBtr0290323;FBtr0330637;FBtr0089437;FBtr0308091;FBtr0089428;FBtr0089429;FBtr0330656;FBtr0089432;FBtr0089430;FBtr0089431;FBtr0089433;FBtr0089434;FBtr0089435;FBtr0089436;FBtr0078154;FBtr0100379;FBtr0078153;FBtr0078155;FBtr0301452;FBtr0306540;FBtr0078101;FBtr0302164;FBtr0331680;FBtr0301733;FBtr0306541;FBtr0078103;FBtr0078104;FBtr0330636;FBtr0336838;FBtr0078160;FBt…	FBgn0001142;FBgn0001142;FBgn0001142;FBgn0002931;FBgn0002931;FBgn0005278;FBgn0005278;FBgn0005278;FBgn0005278;FBgn0005278;FBgn0005278;FBgn0005278;FBgn0005278;FBgn0005278;FBgn0005278;FBgn0005278;FBgn0005278;FBgn0025683;FBgn0025683;FBgn0025683;FBgn0025683;FBgn0026787;FBgn0031213;FBgn0031213;FBgn0031213;FBgn0031213;FBgn0031213;FBgn0031214;FBgn0031216;FBgn0031217;FBgn0031217;FBgn0031219;FBgn0031219;FBg…	0;0;0;0;0;0;0;0;0;0;0;0;0;0;0;0;-2811;0;0;0;0;0;0;0;32898;32898;32254;30035;11644;0;0;9399;9705;0;0;0;0;0;0;0;0;0;0;48522;0;0;0;0;0;0;0;0;0;0;0;0;0;0;0;0;0;0;0;0;35789;0;0;34209;34209;32805;34209;0;0;0;0;0;46517;46517;-28619;-29361;-16054;0;0;0;0;42067;46143;45720;-40685;-9735;16852	4.84244	0	3.32007	0.0445368	0.0118608
2L	107697	108097	401	*	Promoter (<=1kb)	1	107761	111337	3577	1	FBgn0005278	Sam-S	FBtr0308091	0	FBtr0300568;FBtr0078114;FBtr0078115;FBtr0290323;FBtr0330637;FBtr0089437;FBtr0308091;FBtr0089428;FBtr0089429;FBtr0330656;FBtr0089432;FBtr0089430;FBtr0089431;FBtr0089433;FBtr0089434;FBtr0089435;FBtr0089436;FBtr0078154;FBtr0100379;FBtr0078153;FBtr0078155;FBtr0301452;FBtr0306540;FBtr0078101;FBtr0302164;FBtr0331680;FBtr0301733;FBtr0306541;FBtr0078103;FBtr0078104;FBtr0330636;FBtr0336838;FBtr0078160;FBt…	FBgn0001142;FBgn0001142;FBgn0001142;FBgn0002931;FBgn0002931;FBgn0005278;FBgn0005278;FBgn0005278;FBgn0005278;FBgn0005278;FBgn0005278;FBgn0005278;FBgn0005278;FBgn0005278;FBgn0005278;FBgn0005278;FBgn0005278;FBgn0025683;FBgn0025683;FBgn0025683;FBgn0025683;FBgn0026787;FBgn0031213;FBgn0031213;FBgn0031213;FBgn0031213;FBgn0031213;FBgn0031214;FBgn0031216;FBgn0031217;FBgn0031217;FBgn0031219;FBgn0031219;FBg…	0;0;0;0;0;0;0;0;0;0;0;0;0;0;0;0;-1497;0;0;0;0;0;0;0;34212;34212;33568;31349;12958;0;0;8085;8391;0;0;0;0;0;0;0;0;0;0;47208;0;0;0;0;0;0;0;0;0;0;0;0;0;0;0;0;0;0;0;0;34475;0;0;32895;32895;31491;32895;50567;0;0;0;0;0;45203;45203;-27305;-28047;-14740;0;0;0;0;43381;47457;47034;-41999;-8421;15538	5.93707	2.60704	2.98049	0.0124857	0.00138314
2L	128912	129312	401	*	Promoter (<=1kb)	1	122624	129245	6622	2	FBgn0025683	CG3164	FBtr0078154	0	FBtr0300568;FBtr0078114;FBtr0078115;FBtr0290323;FBtr0330637;FBtr0089437;FBtr0308091;FBtr0089428;FBtr0089429;FBtr0330656;FBtr0089432;FBtr0089430;FBtr0089431;FBtr0089433;FBtr0089434;FBtr0089435;FBtr0089436;FBtr0078122;FBtr0306341;FBtr0330652;FBtr0332336;FBtr0078121;FBtr0078154;FBtr0100379;FBtr0078153;FBtr0078155;FBtr0301452;FBtr0078103;FBtr0078104;FBtr0330636;FBtr0336838;FBtr0078160;FBtr0100307;FBt…	FBgn0001142;FBgn0001142;FBgn0001142;FBgn0002931;FBgn0002931;FBgn0005278;FBgn0005278;FBgn0005278;FBgn0005278;FBgn0005278;FBgn0005278;FBgn0005278;FBgn0005278;FBgn0005278;FBgn0005278;FBgn0005278;FBgn0005278;FBgn0016977;FBgn0016977;FBgn0016977;FBgn0016977;FBgn0016977;FBgn0025683;FBgn0025683;FBgn0025683;FBgn0025683;FBgn0026787;FBgn0031216;FBgn0031217;FBgn0031217;FBgn0031219;FBgn0031219;FBgn0031220;FBg…	0;0;0;0;0;0;0;0;0;0;0;0;0;0;0;0;19318;0;0;0;0;0;0;0;0;0;0;34173;0;0;-12730;-12424;0;0;0;0;0;0;0;0;0;0;25993;0;0;0;0;0;0;0;0;0;0;0;0;13260;0;0;11680;11680;10276;11680;29352;23988;23988;-6090;-6832;6075;47200;12394;-43380;44466;-48967;-5277	5.2856	0	3.78434	0.0203361	0.00306431
2L	158801	159201	401	*	Promoter (<=1kb)	1	159032	201588	42557	1	FBgn0016977	spen	FBtr0078122	0	FBtr0300568;FBtr0078114;FBtr0078115;FBtr0089437;FBtr0308091;FBtr0089428;FBtr0089429;FBtr0330656;FBtr0089432;FBtr0089430;FBtr0089431;FBtr0089433;FBtr0089434;FBtr0089435;FBtr0089436;FBtr0078122;FBtr0306341;FBtr0330652;FBtr0332336;FBtr0078121;FBtr0332337;FBtr0078123;FBtr0330653;FBtr0078154;FBtr0100379;FBtr0078153;FBtr0078155;FBtr0336838;FBtr0078160;FBtr0100307;FBtr0078157;FBtr0100308;FBtr0100309;FBt…	FBgn0001142;FBgn0001142;FBgn0001142;FBgn0005278;FBgn0005278;FBgn0005278;FBgn0005278;FBgn0005278;FBgn0005278;FBgn0005278;FBgn0005278;FBgn0005278;FBgn0005278;FBgn0005278;FBgn0005278;FBgn0016977;FBgn0016977;FBgn0016977;FBgn0016977;FBgn0016977;FBgn0016977;FBgn0016977;FBgn0016977;FBgn0025683;FBgn0025683;FBgn0025683;FBgn0025683;FBgn0031219;FBgn0031219;FBgn0031220;FBgn0031220;FBgn0031220;FBgn0031220;FBg…	0;0;0;0;0;0;0;0;0;0;0;0;0;0;49207;0;0;0;0;0;0;0;0;0;0;0;0;-42619;-42313;0;0;0;0;0;0;0;0;0;0;-3496;0;0;0;0;0;0;0;0;0;0;0;0;0;47596;0;0;0;0;-16229;0;0;-17809;-17809;-19213;-17809;-137;-5501;-5501;23399;22657;35964;17311;42283;-13491;14577;-19078;-20621;-35166	6.38109	2.22798	3.80291	0.00439225	0.000229204
2L	160952	161352	401	*	Promoter (1-2kb)	1	159032	203397	44366	1	FBgn0016977	spen	FBtr0078121	1920	FBtr0300568;FBtr0078114;FBtr0078115;FBtr0089437;FBtr0308091;FBtr0089428;FBtr0089429;FBtr0330656;FBtr0089432;FBtr0089430;FBtr0089431;FBtr0089433;FBtr0089434;FBtr0089435;FBtr0089436;FBtr0078122;FBtr0306341;FBtr0330652;FBtr0332336;FBtr0078121;FBtr0332337;FBtr0078123;FBtr0330653;FBtr0078154;FBtr0100379;FBtr0078153;FBtr0078155;FBtr0336838;FBtr0078160;FBtr0100307;FBtr0078157;FBtr0100308;FBtr0100309;FBt…	FBgn0001142;FBgn0001142;FBgn0001142;FBgn0005278;FBgn0005278;FBgn0005278;FBgn0005278;FBgn0005278;FBgn0005278;FBgn0005278;FBgn0005278;FBgn0005278;FBgn0005278;FBgn0005278;FBgn0005278;FBgn0016977;FBgn0016977;FBgn0016977;FBgn0016977;FBgn0016977;FBgn0016977;FBgn0016977;FBgn0016977;FBgn0025683;FBgn0025683;FBgn0025683;FBgn0025683;FBgn0031219;FBgn0031219;FBgn0031220;FBgn0031220;FBgn0031220;FBgn0031220;FBg…	0;0;0;0;0;0;0;0;0;0;0;0;0;0;51358;0;0;0;0;0;0;0;0;0;0;0;0;-44770;-44464;0;0;0;0;0;0;0;0;0;0;-5647;0;0;0;0;0;0;0;0;0;0;0;0;0;45445;0;0;0;0;-18380;0;0;-19960;-19960;-21364;-19960;-2288;-7652;-7652;25550;24808;38115;0;0;0;0;0;0;15160;44434;-11340;12426;-16927;-18470;-37317	5.62487	1.108	3.6603	0.0107404	0.00106433
2L	166373	166773	401	*	Intron (FBtr0078122/FBgn0016977, intron 2 of 11)	1	172692	172724	33	1	FBti0060558		FBti0060558-RA	-5919	FBtr0300568;FBtr0078114;FBtr0078115;FBtr0078122;FBtr0306341;FBtr0330652;FBtr0332336;FBtr0078121;FBtr0332337;FBtr0078123;FBtr0330653;FBtr0078154;FBtr0100379;FBtr0078153;FBtr0078155;FBtr0078160;FBtr0100307;FBtr0078157;FBtr0100308;FBtr0100309;FBtr0330646;FBtr0078158;FBtr0078156;FBtr0078159;FBtr0100310;FBtr0078116;FBtr0078147;FBtr0306542;FBtr0330638;FBtr0330639;FBtr0330641;FBtr0330642;FBtr0078117;FBt…	FBgn0001142;FBgn0001142;FBgn0001142;FBgn0016977;FBgn0016977;FBgn0016977;FBgn0016977;FBgn0016977;FBgn0016977;FBgn0016977;FBgn0016977;FBgn0025683;FBgn0025683;FBgn0025683;FBgn0025683;FBgn0031219;FBgn0031220;FBgn0031220;FBgn0031220;FBgn0031220;FBgn0031220;FBgn0031220;FBgn0031220;FBgn0031220;FBgn0031220;FBgn0031224;FBgn0031227;FBgn0031228;FBgn0031228;FBgn0031228;FBgn0031228;FBgn0031228;FBgn0031228;FBg…	0;0;0;0;0;0;0;0;0;0;0;0;0;0;0;-49885;0;0;0;0;0;0;0;0;0;0;-11068;0;0;0;0;0;0;0;0;0;0;0;0;0;40024;0;0;0;0;-23801;0;0;-25381;-25381;-26785;-25381;-7709;-13073;-13073;30971;30229;43536;0;0;0;0;0;0;9739;49855;-5919;7005;-11506;-13049;-42738	6.41832	0	5.8615	0.000224599	1.63399e-06
2L	207160	207560	401	*	Promoter (<=1kb)	1	204743	207297	2555	2	FBgn0031232	CG11617	FBtr0078146	0	FBtr0078122;FBtr0306341;FBtr0330652;FBtr0332336;FBtr0078121;FBtr0332337;FBtr0078123;FBtr0330653;FBtr0340650;FBtr0078119;FBtr0078124;FBtr0308246;FBtr0078146;FBtr0332338;FBtr0078125;FBtr0332339;FBtr0078126;FBtr0336989;FBtr0078140;FBtr0078141;FBtr0091612;FBtr0304343;FBtr0309764;FBtr0336987;FBtr0336984;FBtr0336986;FBtr0336985;FBtr0078145;FBtr0078144;FBtr0299837;FBtr0308253;FBtr0308254;FBtr0308255;FBt…	FBgn0016977;FBgn0016977;FBgn0016977;FBgn0016977;FBgn0016977;FBgn0016977;FBgn0016977;FBgn0016977;FBgn0031229;FBgn0031229;FBgn0031231;FBgn0031232;FBgn0031232;FBgn0031233;FBgn0031233;FBgn0031233;FBgn0031235;FBgn0031238;FBgn0031238;FBgn0031238;FBgn0053635;FBgn0262252;FBgn0263465;FBgn0265149;FBgn0265151;FBgn0265152;FBgn0265153;FBgn0266557;FBgn0266557;FBgn0266557;FBgn0266557;FBgn0266557;FBgn0266557;FBg…	0;0;0;0;0;0;0;0;0;0;0;-363;0;0;0;0;-24927;0;0;0;-48496;35581;24693;-41349;-12091;-20477;0;0;0;0;0;0;0;0;0;-30648;34468;-33382;28881;27338;35516;35558	5.36813	1.81295	3.15504	0.0354205	0.00780265
2L	250399	250799	401	*	Promoter (<=1kb)	1	210735	250823	40089	2	FBgn0266557	kis	FBtr0078144	24	FBtr0078129;FBtr0078122;FBtr0306341;FBtr0330652;FBtr0332336;FBtr0078121;FBtr0332337;FBtr0078123;FBtr0330653;FBtr0333408;FBtr0078133;FBtr0331205;FBtr0331208;FBtr0078131;FBtr0078134;FBtr0330647;FBtr0078124;FBtr0308246;FBtr0078146;FBtr0332338;FBtr0078125;FBtr0332339;FBtr0078126;FBtr0336989;FBtr0078140;FBtr0078141;FBtr0308252;FBtr0078142;FBtr0078127;FBtr0343780;FBtr0343779;FBtr0078137;FBtr0078136;FBt…	FBgn0003444;FBgn0016977;FBgn0016977;FBgn0016977;FBgn0016977;FBgn0016977;FBgn0016977;FBgn0016977;FBgn0016977;FBgn0017457;FBgn0017457;FBgn0020622;FBgn0020622;FBgn0024352;FBgn0025686;FBgn0025686;FBgn0031231;FBgn0031232;FBgn0031232;FBgn0031233;FBgn0031233;FBgn0031233;FBgn0031235;FBgn0031238;FBgn0031238;FBgn0031238;FBgn0031239;FBgn0031239;FBgn0031240;FBgn0031244;FBgn0031244;FBgn0031244;FBgn0031245;FBg…	0;0;0;0;0;0;0;0;0;43882;43882;0;0;0;38133;38345;0;-43602;0;0;0;0;17912;0;0;0;0;0;0;0;0;0;0;0;0;0;-41620;26413;26413;26413;0;0;0;0;-7258;-18146;1490;-11404;30748;22362;0;0;0;0;0;0;0;-33008;-35584;0;0;-7323;-7281	5.21244	0	4.40631	0.0101129	0.000964244
2L	277218	277618	401	*	Promoter (<=1kb)	1	277582	282167	4586	1	FBgn0003444	smo	FBtr0078129	0	FBtr0078129;FBtr0078047;FBtr0330673;FBtr0078049;FBtr0330674;FBtr0078048;FBtr0078050;FBtr0333408;FBtr0078133;FBtr0331205;FBtr0331208;FBtr0331206;FBtr0331207;FBtr0078131;FBtr0078134;FBtr0330647;FBtr0078126;FBtr0336989;FBtr0078140;FBtr0078141;FBtr0308252;FBtr0078142;FBtr0078127;FBtr0343780;FBtr0343779;FBtr0078137;FBtr0078136;FBtr0113009;FBtr0343778;FBtr0078135;FBtr0078130;FBtr0078099;FBtr0078098;FBt…	FBgn0003444;FBgn0004611;FBgn0004611;FBgn0004611;FBgn0004611;FBgn0004611;FBgn0004611;FBgn0017457;FBgn0017457;FBgn0020622;FBgn0020622;FBgn0020622;FBgn0020622;FBgn0024352;FBgn0025686;FBgn0025686;FBgn0031235;FBgn0031238;FBgn0031238;FBgn0031238;FBgn0031239;FBgn0031239;FBgn0031240;FBgn0031244;FBgn0031244;FBgn0031244;FBgn0031245;FBgn0031245;FBgn0031245;FBgn0031245;FBgn0031247;FBgn0031248;FBgn0031249;FBg…	0;0;0;0;0;0;0;17063;17063;0;0;-24088;-24088;0;11314;11526;44731;0;0;0;0;0;0;0;0;0;0;0;0;0;-14801;41641;43630;-44483;-6;-6;-6;0;0;0;0;-34077;-44965;0;0;52143;52143;28309;15015;49181;0;0;0;0;0;-6189;-8765;0;0;-34142;-34100	6.1259	4.33603	1.68364	0.0412631	0.0102582
2L	285565	285965	401	*	Promoter (<=1kb)	1	283385	285726	2342	2	FBgn0031245	CG3625	FBtr0078136	0	FBtr0078129;FBtr0078047;FBtr0330673;FBtr0078049;FBtr0330674;FBtr0078048;FBtr0078050;FBtr0333408;FBtr0078133;FBtr0331205;FBtr0331208;FBtr0331206;FBtr0331207;FBtr0078131;FBtr0078134;FBtr0330647;FBtr0336989;FBtr0078140;FBtr0078141;FBtr0308252;FBtr0078142;FBtr0078127;FBtr0343780;FBtr0343779;FBtr0078137;FBtr0078136;FBtr0113009;FBtr0343778;FBtr0078135;FBtr0078130;FBtr0078099;FBtr0078098;FBtr0078096;FBt…	FBgn0003444;FBgn0004611;FBgn0004611;FBgn0004611;FBgn0004611;FBgn0004611;FBgn0004611;FBgn0017457;FBgn0017457;FBgn0020622;FBgn0020622;FBgn0020622;FBgn0020622;FBgn0024352;FBgn0025686;FBgn0025686;FBgn0031238;FBgn0031238;FBgn0031238;FBgn0031239;FBgn0031239;FBgn0031240;FBgn0031244;FBgn0031244;FBgn0031244;FBgn0031245;FBgn0031245;FBgn0031245;FBgn0031245;FBgn0031247;FBgn0031248;FBgn0031249;FBgn0051921;FBg…	0;0;0;0;0;0;0;8716;8716;0;0;-15741;-15741;0;2967;3179;0;0;0;0;0;0;0;0;0;0;0;0;0;-6454;33294;35283;46370;-36136;-8353;-8353;-8353;0;0;0;0;-42424;0;0;43796;43796;36656;23362;0;0;0;0;0;1758;-418;0;0;-42489;-42447	5.64297	2.45473	2.8178	0.0191678	0.00276333
2L	305602	306002	401	*	Promoter (<=1kb)	1	305935	346255	40321	1	FBgn0004611	Plc21C	FBtr0078047	0	FBtr0078129;FBtr0078047;FBtr0330673;FBtr0078049;FBtr0330674;FBtr0078048;FBtr0078050;FBtr0333408;FBtr0078133;FBtr0331205;FBtr0331208;FBtr0331206;FBtr0331207;FBtr0078131;FBtr0078134;FBtr0330647;FBtr0078140;FBtr0078141;FBtr0308252;FBtr0078142;FBtr0078127;FBtr0343780;FBtr0343779;FBtr0078137;FBtr0078136;FBtr0113009;FBtr0343778;FBtr0078135;FBtr0078130;FBtr0078099;FBtr0078098;FBtr0078094;FBtr0078095;FBt…	FBgn0003444;FBgn0004611;FBgn0004611;FBgn0004611;FBgn0004611;FBgn0004611;FBgn0004611;FBgn0017457;FBgn0017457;FBgn0020622;FBgn0020622;FBgn0020622;FBgn0020622;FBgn0024352;FBgn0025686;FBgn0025686;FBgn0031238;FBgn0031238;FBgn0031239;FBgn0031239;FBgn0031240;FBgn0031244;FBgn0031244;FBgn0031244;FBgn0031245;FBgn0031245;FBgn0031245;FBgn0031245;FBgn0031247;FBgn0031248;FBgn0031249;FBgn0031250;FBgn0031250;FBg…	0;0;0;0;0;0;0;-10921;-10921;0;0;3896;3896;0;-16670;-16458;0;0;0;0;0;0;0;0;0;0;0;0;13183;13257;15246;0;0;0;26333;-16099;-28390;-28390;-28390;0;0;0;0;0;0;23759;23759;43399;-49661;21795;19219;49381	6.35041	4.29176	1.97273	0.0152392	0.0019217
2L	377743	378143	401	*	Promoter (<=1kb)	1	378112	387439	9328	1	FBgn0000061	al	FBtr0078053	0	FBtr0078053;FBtr0078056;FBtr0331932;FBtr0078054;FBtr0078047;FBtr0330673;FBtr0078049;FBtr0330674;FBtr0078048;FBtr0078050;FBtr0078094;FBtr0078095;FBtr0330651;FBtr0331204;FBtr0078093;FBtr0078090;FBtr0078089;FBtr0078057;FBtr0078058;FBtr0078096;FBtr0329831;FBtr0078055;FBtr0330695;FBtr0330696;FBtr0089488;FBtr0089489;FBtr0345775;FBtr0345774;FBti0019096-RA	FBgn0000061;FBgn0002593;FBgn0002593;FBgn0003278;FBgn0004611;FBgn0004611;FBgn0004611;FBgn0004611;FBgn0004611;FBgn0004611;FBgn0031250;FBgn0031250;FBgn0031250;FBgn0031251;FBgn0031251;FBgn0031252;FBgn0031253;FBgn0031254;FBgn0031255;FBgn0051921;FBgn0263871;FBgn0263933;FBgn0264086;FBgn0264086;FBgn0264855;FBgn0264855;FBgn0266906;FBgn0266907;FBti0019096	0;0;0;-26142;0;0;0;0;0;0;0;0;0;23911;24055;41509;0;-43628;-44730;-45408;-17977;0;-47982;-47982;0;34742;0;22080;-22360	5.01865	0	4.14962	0.0166151	0.00218677
2L	403858	404258	401	*	Promoter (<=1kb)	1	404285	407969	3685	1	FBgn0003278	RpI135	FBtr0078054	-27	FBtr0078053;FBtr0078056;FBtr0331932;FBtr0078054;FBtr0078059;FBtr0329832;FBtr0078049;FBtr0078087;FBtr0331233;FBtr0304741;FBtr0331232;FBtr0078088;FBtr0078094;FBtr0078095;FBtr0330651;FBtr0331204;FBtr0078093;FBtr0078090;FBtr0078089;FBtr0078057;FBtr0078058;FBtr0078060;FBtr0329833;FBtr0329831;FBtr0078055;FBtr0089488;FBtr0089489;FBtr0345775;FBtr0345774;FBti0019096-RA;FBti0063763-RA	FBgn0000061;FBgn0002593;FBgn0002593;FBgn0003278;FBgn0004583;FBgn0004583;FBgn0004611;FBgn0015924;FBgn0015924;FBgn0015924;FBgn0015924;FBgn0015924;FBgn0031250;FBgn0031250;FBgn0031250;FBgn0031251;FBgn0031251;FBgn0031252;FBgn0031253;FBgn0031254;FBgn0031255;FBgn0031256;FBgn0263870;FBgn0263871;FBgn0263933;FBgn0264855;FBgn0264855;FBgn0266906;FBgn0266907;FBti0019096;FBti0063763	0;0;0;-27;0;0;0;0;0;47044;48494;0;0;0;0;-1804;-1660;15394;0;-17513;-18615;0;-35281;7738;0;0;8627;0;48195;-48475;47434	4.69321	0	3.5932	0.0391624	0.00936323
2L	435285	435685	401	*	Intron (FBtr0078059/FBgn0004583, intron 1 of 5)	1	439539	440104	566	1	FBgn0263870	lncRNA:CR43717	FBtr0329833	-3854	FBtr0078053;FBtr0078056;FBtr0331932;FBtr0078054;FBtr0333012;FBtr0333013;FBtr0078059;FBtr0329832;FBtr0078087;FBtr0331233;FBtr0304741;FBtr0331232;FBtr0078088;FBtr0078062;FBtr0331204;FBtr0078093;FBtr0078090;FBtr0078089;FBtr0078057;FBtr0078058;FBtr0078060;FBtr0078061;FBtr0331230;FBtr0331231;FBtr0310035;FBtr0310034;FBtr0078083;FBtr0078084;FBtr0310030;FBtr0305350;FBtr0329833;FBtr0329831;FBtr0078055;FBt…	FBgn0000061;FBgn0002593;FBgn0002593;FBgn0003278;FBgn0003963;FBgn0003963;FBgn0004583;FBgn0004583;FBgn0015924;FBgn0015924;FBgn0015924;FBgn0015924;FBgn0015924;FBgn0027592;FBgn0031251;FBgn0031251;FBgn0031252;FBgn0031253;FBgn0031254;FBgn0031255;FBgn0031256;FBgn0031257;FBgn0031257;FBgn0031257;FBgn0031258;FBgn0031258;FBgn0043364;FBgn0043364;FBgn0043364;FBgn0262510;FBgn0263870;FBgn0263871;FBgn0263933;FBg…	0;0;0;31000;0;0;0;0;0;0;15617;17067;0;0;-33231;-33087;-15633;0;13514;12412;0;-19846;-19846;-19846;0;0;44003;44003;44003;-19069;-3854;39165;0;0;-22400;16007	5.22783	1.22798	3.17265	0.0432468	0.0111502
2L	452860	453260	401	*	Promoter (<=1kb)	1	448254	453024	4771	2	FBgn0015924	crq	FBtr0078087	0	FBtr0078056;FBtr0331932;FBtr0078054;FBtr0333012;FBtr0333013;FBtr0310027;FBtr0078059;FBtr0329832;FBtr0078087;FBtr0331233;FBtr0304741;FBtr0331232;FBtr0078088;FBtr0078062;FBtr0078090;FBtr0078089;FBtr0078057;FBtr0078058;FBtr0078060;FBtr0078061;FBtr0331230;FBtr0331231;FBtr0310035;FBtr0310034;FBtr0078083;FBtr0078084;FBtr0310030;FBtr0305350;FBtr0329833;FBtr0078055;FBtr0089488;FBtr0089489;FBtr0347589;FBt…	FBgn0002593;FBgn0002593;FBgn0003278;FBgn0003963;FBgn0003963;FBgn0003963;FBgn0004583;FBgn0004583;FBgn0015924;FBgn0015924;FBgn0015924;FBgn0015924;FBgn0015924;FBgn0027592;FBgn0031252;FBgn0031253;FBgn0031254;FBgn0031255;FBgn0031256;FBgn0031257;FBgn0031257;FBgn0031257;FBgn0031258;FBgn0031258;FBgn0043364;FBgn0043364;FBgn0043364;FBgn0262510;FBgn0263870;FBgn0263933;FBgn0264855;FBgn0264855;FBgn0267991;FBg…	0;0;48575;0;0;0;0;0;0;0;-1558;-108;0;0;-33208;0;31089;29987;0;-2271;-2271;-2271;0;0;26428;26428;26428;-1494;13321;0;0;-39975;-37575;-38619;48976;-1168	5.17567	0	4.35805	0.0110532	0.00113185
2L	471969	472369	401	*	Promoter (<=1kb)	1	458876	472200	13325	2	FBgn0031258	CG4297	FBtr0310034	0	FBtr0333012;FBtr0333013;FBtr0310027;FBtr0078059;FBtr0329832;FBtr0078087;FBtr0331233;FBtr0304741;FBtr0331232;FBtr0078088;FBtr0078062;FBtr0078057;FBtr0078058;FBtr0078060;FBtr0078061;FBtr0331230;FBtr0331231;FBtr0310035;FBtr0310034;FBtr0078083;FBtr0078084;FBtr0310030;FBtr0305350;FBtr0329833;FBtr0347589;FBtr0347590;FBtr0347591;FBti0063763-RA	FBgn0003963;FBgn0003963;FBgn0003963;FBgn0004583;FBgn0004583;FBgn0015924;FBgn0015924;FBgn0015924;FBgn0015924;FBgn0015924;FBgn0027592;FBgn0031254;FBgn0031255;FBgn0031256;FBgn0031257;FBgn0031257;FBgn0031257;FBgn0031258;FBgn0031258;FBgn0043364;FBgn0043364;FBgn0043364;FBgn0262510;FBgn0263870;FBgn0267991;FBgn0267991;FBgn0267992;FBti0063763	0;0;0;0;0;0;0;-20667;-19217;0;0;50198;49096;0;16438;16438;16438;0;0;7319;7319;7319;17215;32430;-18466;-19510;29867;-20277	5.61061	1.22798	3.63367	0.0166623	0.00220218
2L	480809	481209	401	*	Promoter (1-2kb)	1	476446	479688	3243	2	FBgn0043364	cbt	FBtr0310030	-1121	FBtr0333012;FBtr0333013;FBtr0310027;FBtr0078063;FBtr0329895;FBtr0078059;FBtr0329832;FBtr0078087;FBtr0331233;FBtr0304741;FBtr0331232;FBtr0078088;FBtr0078062;FBtr0078060;FBtr0078061;FBtr0331230;FBtr0331231;FBtr0310035;FBtr0310034;FBtr0078083;FBtr0078084;FBtr0310030;FBtr0305350;FBtr0329833;FBtr0347589;FBtr0347590;FBtr0347591;FBti0063763-RA	FBgn0003963;FBgn0003963;FBgn0003963;FBgn0003963;FBgn0003963;FBgn0004583;FBgn0004583;FBgn0015924;FBgn0015924;FBgn0015924;FBgn0015924;FBgn0015924;FBgn0027592;FBgn0031256;FBgn0031257;FBgn0031257;FBgn0031257;FBgn0031258;FBgn0031258;FBgn0043364;FBgn0043364;FBgn0043364;FBgn0262510;FBgn0263870;FBgn0267991;FBgn0267991;FBgn0267992;FBti0063763	0;0;0;0;0;0;0;0;0;-29507;-28057;0;0;0;25278;25278;25278;0;0;-1121;-1121;-1121;26055;41270;-9626;-10670;21027;-29117	6.88196	3.73407	3.03851	0.000402769	3.95132e-06
2L	484210	484610	401	*	Intron (FBtr0333012/FBgn0003963, intron 1 of 7)	1	476446	479688	3243	2	FBgn0043364	cbt	FBtr0310030	-4522	FBtr0333012;FBtr0333013;FBtr0310027;FBtr0078063;FBtr0329895;FBtr0078059;FBtr0329832;FBtr0078087;FBtr0331233;FBtr0304741;FBtr0331232;FBtr0078088;FBtr0078062;FBtr0078060;FBtr0078061;FBtr0331230;FBtr0331231;FBtr0310035;FBtr0310034;FBtr0078083;FBtr0078084;FBtr0310030;FBtr0305350;FBtr0329833;FBtr0347589;FBtr0347590;FBtr0347591;FBti0063763-RA	FBgn0003963;FBgn0003963;FBgn0003963;FBgn0003963;FBgn0003963;FBgn0004583;FBgn0004583;FBgn0015924;FBgn0015924;FBgn0015924;FBgn0015924;FBgn0015924;FBgn0027592;FBgn0031256;FBgn0031257;FBgn0031257;FBgn0031257;FBgn0031258;FBgn0031258;FBgn0043364;FBgn0043364;FBgn0043364;FBgn0262510;FBgn0263870;FBgn0267991;FBgn0267991;FBgn0267992;FBti0063763	0;0;0;0;0;0;0;0;0;-32908;-31458;0;0;0;28679;28679;28679;0;0;-4522;-4522;-4522;29456;44671;-6225;-7269;17626;-32518	5.3206	0	4.53328	0.00783967	0.000617876
2L	490091	490491	401	*	Promoter (<=1kb)	1	490835	540532	49698	1	FBgn0003963	ush	FBtr0310027	-344	FBtr0333012;FBtr0333013;FBtr0310027;FBtr0078063;FBtr0329895;FBtr0078059;FBtr0329832;FBtr0078087;FBtr0331233;FBtr0304741;FBtr0331232;FBtr0078088;FBtr0078062;FBtr0078060;FBtr0078061;FBtr0331230;FBtr0331231;FBtr0310035;FBtr0310034;FBtr0078083;FBtr0078084;FBtr0310030;FBtr0305350;FBtr0329833;FBtr0347589;FBtr0347590;FBtr0347591;FBti0063763-RA	FBgn0003963;FBgn0003963;FBgn0003963;FBgn0003963;FBgn0003963;FBgn0004583;FBgn0004583;FBgn0015924;FBgn0015924;FBgn0015924;FBgn0015924;FBgn0015924;FBgn0027592;FBgn0031256;FBgn0031257;FBgn0031257;FBgn0031257;FBgn0031258;FBgn0031258;FBgn0043364;FBgn0043364;FBgn0043364;FBgn0262510;FBgn0263870;FBgn0267991;FBgn0267991;FBgn0267992;FBti0063763	0;0;0;0;0;0;0;0;0;-38789;-37339;0;0;0;34560;34560;34560;0;0;-10403;-10403;-10403;35337;50552;-344;-1388;11745;-38399	7.05045	3.31904	3.56361	4.28333e-05	1.07397e-07
2L	540659	541059	401	*	Promoter (1-2kb)	1	540599	542580	1982	2	FBgn0010602	lwr	FBtr0310028	1521	FBtr0333012;FBtr0333013;FBtr0310027;FBtr0078063;FBtr0329895;FBtr0344014;FBtr0112854;FBtr0078079;FBtr0345429;FBtr0347398;FBtr0343220;FBtr0343221;FBtr0310028;FBtr0078082;FBtr0078081;FBtr0310029;FBtr0333746;FBtr0346726;FBtr0346650;FBtr0078075;FBtr0078070;FBtr0078080;FBtr0078064;FBtr0078066;FBtr0078076;FBtr0332341;FBtr0332342;FBtr0345577;FBtr0078067;FBtr0078068;FBtr0332340;FBtr0078074;FBtr0310022;FBt…	FBgn0003963;FBgn0003963;FBgn0003963;FBgn0003963;FBgn0003963;FBgn0005660;FBgn0005660;FBgn0005660;FBgn0005660;FBgn0010323;FBgn0010323;FBgn0010323;FBgn0010602;FBgn0010602;FBgn0010602;FBgn0010602;FBgn0013323;FBgn0013323;FBgn0013323;FBgn0021874;FBgn0023489;FBgn0031260;FBgn0031261;FBgn0031263;FBgn0031264;FBgn0031264;FBgn0031264;FBgn0031264;FBgn0031265;FBgn0031266;FBgn0031266;FBgn0031267;FBgn0031268;FBg…	0;0;0;0;0;0;0;0;0;46988;53626;53626;0;0;0;0;35491;35491;35837;0;-36427;0;-4070;0;0;0;0;0;0;0;0;0;0;0;18020;0;-46989;-47089;49824;48780;-38423	5.8209	2.22798	3.4117	0.0109193	0.00110131
2L	552514	552914	401	*	Promoter (<=1kb)	1	547016	552923	5908	2	FBgn0005660	Ets21C	FBtr0345429	9	FBtr0333012;FBtr0333013;FBtr0310027;FBtr0078063;FBtr0329895;FBtr0344014;FBtr0112854;FBtr0078079;FBtr0345429;FBtr0347398;FBtr0343220;FBtr0343221;FBtr0310028;FBtr0078082;FBtr0078081;FBtr0310029;FBtr0333746;FBtr0346726;FBtr0346650;FBtr0078075;FBtr0078070;FBtr0078080;FBtr0078064;FBtr0078066;FBtr0078076;FBtr0332341;FBtr0332342;FBtr0345577;FBtr0078067;FBtr0078068;FBtr0332340;FBtr0078074;FBtr0310022;FBt…	FBgn0003963;FBgn0003963;FBgn0003963;FBgn0003963;FBgn0003963;FBgn0005660;FBgn0005660;FBgn0005660;FBgn0005660;FBgn0010323;FBgn0010323;FBgn0010323;FBgn0010602;FBgn0010602;FBgn0010602;FBgn0010602;FBgn0013323;FBgn0013323;FBgn0013323;FBgn0021874;FBgn0023489;FBgn0031260;FBgn0031261;FBgn0031263;FBgn0031264;FBgn0031264;FBgn0031264;FBgn0031264;FBgn0031265;FBgn0031266;FBgn0031266;FBgn0031267;FBgn0031268;FBg…	0;0;0;0;0;0;0;0;0;35133;41771;41771;0;0;0;0;23636;23636;23982;0;-24572;0;7385;0;0;0;0;0;0;0;0;0;0;0;-49899;-49899;6165;0;-35134;-35234	4.61923	0	3.66495	0.0362942	0.00810723
2L	559407	559807	401	*	Promoter (<=1kb)	1	559612	560523	912	1	FBgn0031263	Tspo	FBtr0078066	0	FBtr0333012;FBtr0333013;FBtr0310027;FBtr0078063;FBtr0329895;FBtr0344014;FBtr0112854;FBtr0078079;FBtr0345429;FBtr0347398;FBtr0343220;FBtr0343221;FBtr0310028;FBtr0078082;FBtr0078081;FBtr0310029;FBtr0333746;FBtr0346726;FBtr0346650;FBtr0078075;FBtr0078070;FBtr0078080;FBtr0078064;FBtr0078066;FBtr0078076;FBtr0332341;FBtr0332342;FBtr0345577;FBtr0078067;FBtr0078068;FBtr0332340;FBtr0078074;FBtr0310022;FBt…	FBgn0003963;FBgn0003963;FBgn0003963;FBgn0003963;FBgn0003963;FBgn0005660;FBgn0005660;FBgn0005660;FBgn0005660;FBgn0010323;FBgn0010323;FBgn0010323;FBgn0010602;FBgn0010602;FBgn0010602;FBgn0010602;FBgn0013323;FBgn0013323;FBgn0013323;FBgn0021874;FBgn0023489;FBgn0031260;FBgn0031261;FBgn0031263;FBgn0031264;FBgn0031264;FBgn0031264;FBgn0031264;FBgn0031265;FBgn0031266;FBgn0031266;FBgn0031267;FBgn0031268;FBg…	0;0;0;0;0;0;0;0;0;28240;34878;34878;0;0;0;0;16743;16743;17089;0;-17679;0;14278;0;0;0;0;0;0;0;0;0;0;0;-43006;-43006;-328;0;-46107;49327;-28241;-28341	4.40633	0	3.43976	0.0477173	0.0134204
2L	563342	563742	401	*	Promoter (<=1kb)	1	560568	563347	2780	2	FBgn0031264	CG11835	FBtr0078076	0	FBtr0333012;FBtr0333013;FBtr0310027;FBtr0078063;FBtr0329895;FBtr0344014;FBtr0112854;FBtr0078079;FBtr0345429;FBtr0347398;FBtr0343220;FBtr0343221;FBtr0310028;FBtr0078082;FBtr0078081;FBtr0310029;FBtr0333746;FBtr0346726;FBtr0346650;FBtr0078075;FBtr0078070;FBtr0078080;FBtr0078064;FBtr0078066;FBtr0078076;FBtr0332341;FBtr0332342;FBtr0345577;FBtr0078067;FBtr0078068;FBtr0332340;FBtr0078074;FBtr0310022;FBt…	FBgn0003963;FBgn0003963;FBgn0003963;FBgn0003963;FBgn0003963;FBgn0005660;FBgn0005660;FBgn0005660;FBgn0005660;FBgn0010323;FBgn0010323;FBgn0010323;FBgn0010602;FBgn0010602;FBgn0010602;FBgn0010602;FBgn0013323;FBgn0013323;FBgn0013323;FBgn0021874;FBgn0023489;FBgn0031260;FBgn0031261;FBgn0031263;FBgn0031264;FBgn0031264;FBgn0031264;FBgn0031264;FBgn0031265;FBgn0031266;FBgn0031266;FBgn0031267;FBgn0031268;FBg…	0;0;0;0;0;0;0;0;0;24305;30943;30943;0;0;0;0;12808;12808;13154;0;-13744;0;18213;0;0;0;0;0;0;0;0;0;0;0;-39071;-39071;-4263;0;-42172;45392;-24306;-24406	5.08735	0	4.22234	0.0142392	0.00172968
2L	563927	564327	401	*	Promoter (<=1kb)	1	564163	566472	2310	1	FBgn0031265	CG2794	FBtr0078067	0	FBtr0333012;FBtr0333013;FBtr0310027;FBtr0078063;FBtr0329895;FBtr0344014;FBtr0112854;FBtr0078079;FBtr0345429;FBtr0347398;FBtr0343220;FBtr0343221;FBtr0310028;FBtr0078082;FBtr0078081;FBtr0310029;FBtr0333746;FBtr0346726;FBtr0346650;FBtr0078075;FBtr0078070;FBtr0078080;FBtr0078064;FBtr0078066;FBtr0078076;FBtr0332341;FBtr0332342;FBtr0345577;FBtr0078067;FBtr0078068;FBtr0332340;FBtr0078074;FBtr0310022;FBt…	FBgn0003963;FBgn0003963;FBgn0003963;FBgn0003963;FBgn0003963;FBgn0005660;FBgn0005660;FBgn0005660;FBgn0005660;FBgn0010323;FBgn0010323;FBgn0010323;FBgn0010602;FBgn0010602;FBgn0010602;FBgn0010602;FBgn0013323;FBgn0013323;FBgn0013323;FBgn0021874;FBgn0023489;FBgn0031260;FBgn0031261;FBgn0031263;FBgn0031264;FBgn0031264;FBgn0031264;FBgn0031264;FBgn0031265;FBgn0031266;FBgn0031266;FBgn0031267;FBgn0031268;FBg…	0;0;0;0;0;0;0;0;0;23720;30358;30358;0;0;0;0;12223;12223;12569;0;-13159;0;18798;0;0;0;0;0;0;0;0;0;0;0;-38486;-38486;-4848;0;-41587;44807;-23721;-23821	4.8841	0	3.96828	0.0229307	0.00368976
2L	574255	574655	401	*	Promoter (<=1kb)	1	573033	574264	1232	2	FBgn0031267	Ipk2	FBtr0078074	0	FBtr0333012;FBtr0333013;FBtr0310027;FBtr0078063;FBtr0329895;FBtr0344014;FBtr0112854;FBtr0078079;FBtr0345429;FBtr0347398;FBtr0343220;FBtr0343221;FBtr0310028;FBtr0078082;FBtr0078081;FBtr0310029;FBtr0333746;FBtr0346726;FBtr0346650;FBtr0078075;FBtr0078070;FBtr0078080;FBtr0078064;FBtr0078066;FBtr0078076;FBtr0332341;FBtr0332342;FBtr0345577;FBtr0078067;FBtr0078068;FBtr0332340;FBtr0078074;FBtr0310022;FBt…	FBgn0003963;FBgn0003963;FBgn0003963;FBgn0003963;FBgn0003963;FBgn0005660;FBgn0005660;FBgn0005660;FBgn0005660;FBgn0010323;FBgn0010323;FBgn0010323;FBgn0010602;FBgn0010602;FBgn0010602;FBgn0010602;FBgn0013323;FBgn0013323;FBgn0013323;FBgn0021874;FBgn0023489;FBgn0031260;FBgn0031261;FBgn0031263;FBgn0031264;FBgn0031264;FBgn0031264;FBgn0031264;FBgn0031265;FBgn0031266;FBgn0031266;FBgn0031267;FBgn0031268;FBg…	0;0;0;0;0;0;0;0;0;13392;20030;20030;0;0;0;0;1895;1895;2241;0;-2831;0;29126;0;0;0;0;0;0;0;0;0;0;0;-28158;-28158;46546;-49962;-15176;0;-31259;34479;-48452;49668;-13393;-13493	6.26988	3.42993	2.65015	0.00443599	0.000237484
2L	735572	735972	401	*	Distal Intergenic	1	737212	741791	4580	2	FBgn0026438	Eaat2	FBtr0301316	5819	FBtr0078000;FBtr0301316;FBtr0078043;FBtr0301317;FBtr0343785;FBtr0308257;FBtr0343787;FBtr0301439;FBtr0078001;FBtr0343786;FBtr0346526;FBtr0078003;FBtr0078005;FBtr0078007;FBtr0331652;FBtr0078004;FBtr0078006;FBtr0331651;FBtr0342660;FBtr0344054;FBtr0347592;FBtr0078045;FBtr0343249;FBti0019098-RA;FBti0019099-RA	FBgn0011244;FBgn0026438;FBgn0026438;FBgn0026438;FBgn0031275;FBgn0031275;FBgn0031275;FBgn0031275;FBgn0031275;FBgn0031275;FBgn0031275;FBgn0031276;FBgn0031277;FBgn0031279;FBgn0031279;FBgn0040725;FBgn0041250;FBgn0041250;FBgn0265825;FBgn0266323;FBgn0267993;FBgn0284247;FBgn0284247;FBti0019098;FBti0019099	7210;0;0;0;0;0;0;-16828;-16828;-16828;-16828;-37575;-43201;-48364;-48364;-40564;-44510;-45304;-36542;0;-10739;0;0;-39617;36271	5.62377	2.69296	2.58489	0.0266432	0.00479295
2L	742519	742919	401	*	Promoter (<=1kb)	1	737212	741791	4580	2	FBgn0026438	Eaat2	FBtr0301316	-728	FBtr0078042;FBtr0078000;FBtr0301316;FBtr0078043;FBtr0301317;FBtr0343785;FBtr0308257;FBtr0343787;FBtr0301439;FBtr0078001;FBtr0343786;FBtr0346526;FBtr0078003;FBtr0078005;FBtr0078007;FBtr0331652;FBtr0078004;FBtr0078006;FBtr0331651;FBtr0342660;FBtr0344054;FBtr0347592;FBtr0078045;FBtr0343249;FBti0019098-RA;FBti0019099-RA	FBgn0000442;FBgn0011244;FBgn0026438;FBgn0026438;FBgn0026438;FBgn0031275;FBgn0031275;FBgn0031275;FBgn0031275;FBgn0031275;FBgn0031275;FBgn0031275;FBgn0031276;FBgn0031277;FBgn0031279;FBgn0031279;FBgn0040725;FBgn0041250;FBgn0041250;FBgn0265825;FBgn0266323;FBgn0267993;FBgn0284247;FBgn0284247;FBti0019098;FBti0019099	47879;14157;0;0;0;0;0;0;-9881;-9881;-9881;-9881;-30628;-36254;-41417;-41417;-33617;-37563;-38357;-29595;0;-17686;0;0;-46564;29324	5.56377	0	4.85133	0.0038368	0.000182568
2L	825730	826130	401	*	Promoter (<=1kb)	1	825969	832331	6363	1	FBgn0010583	dock	FBtr0332973	0	FBtr0078042;FBtr0332973;FBtr0078013;FBtr0078014;FBtr0078015;FBtr0078011;FBtr0302121;FBtr0302120;FBtr0302612;FBtr0078037;FBtr0334763;FBtr0078030;FBtr0078016;FBtr0334794;FBtr0078033;FBtr0078032;FBtr0078031;FBtr0078005;FBtr0078007;FBtr0331652;FBtr0078041;FBtr0332974;FBtr0078010;FBtr0332972;FBtr0078040;FBtr0078039;FBtr0305507;FBtr0078012;FBtr0100469;FBtr0301908;FBtr0078038;FBtr0334797;FBtr0078034;FBt…	FBgn0000442;FBgn0010583;FBgn0010583;FBgn0010583;FBgn0010583;FBgn0015621;FBgn0020304;FBgn0020304;FBgn0020304;FBgn0020304;FBgn0020304;FBgn0020305;FBgn0020545;FBgn0020545;FBgn0029095;FBgn0029095;FBgn0029095;FBgn0031277;FBgn0031279;FBgn0031279;FBgn0031281;FBgn0031281;FBgn0031282;FBgn0031282;FBgn0031283;FBgn0031284;FBgn0031285;FBgn0031285;FBgn0031285;FBgn0031285;FBgn0031286;FBgn0031287;FBgn0031287;FBg…	-34932;0;0;0;0;0;0;0;0;0;0;0;0;0;0;0;0;46557;41394;41394;-9780;-9780;9737;9737;-7780;-6222;0;0;0;0;0;0;0;0;0;0;-34067;-34179;49194;45248;44454;0;0;0;0;0;39363;0;-31412;0;25874;-31273;-31466;-31426	6.43752	4.91535	1.44597	0.0423989	0.0107867
2L	839277	839677	401	*	Intron (FBtr0302121/FBgn0020304, intron 1 of 5)	1	833584	842943	9360	2	FBgn0020304	drongo	FBtr0302121	3266	FBtr0078042;FBtr0078023;FBtr0332973;FBtr0078013;FBtr0078014;FBtr0078015;FBtr0078011;FBtr0302121;FBtr0302120;FBtr0302612;FBtr0078037;FBtr0334763;FBtr0078030;FBtr0078016;FBtr0334794;FBtr0078033;FBtr0078032;FBtr0078031;FBtr0078041;FBtr0332974;FBtr0078010;FBtr0332972;FBtr0078040;FBtr0078039;FBtr0305507;FBtr0078012;FBtr0100469;FBtr0301908;FBtr0078038;FBtr0334797;FBtr0078034;FBtr0078017;FBtr0334795;FBt…	FBgn0000442;FBgn0002936;FBgn0010583;FBgn0010583;FBgn0010583;FBgn0010583;FBgn0015621;FBgn0020304;FBgn0020304;FBgn0020304;FBgn0020304;FBgn0020304;FBgn0020305;FBgn0020545;FBgn0020545;FBgn0029095;FBgn0029095;FBgn0029095;FBgn0031281;FBgn0031281;FBgn0031282;FBgn0031282;FBgn0031283;FBgn0031284;FBgn0031285;FBgn0031285;FBgn0031285;FBgn0031285;FBgn0031286;FBgn0031287;FBgn0031287;FBgn0031288;FBgn0031288;FBg…	-48479;-37625;0;0;0;0;0;0;0;0;0;0;0;0;0;0;0;0;-23327;-23327;23284;23284;-21327;-19769;0;0;0;0;0;0;0;0;0;0;-20520;-20632;45464;45464;0;0;0;0;0;25816;0;-17865;0;39421;-17726;-17919;-17879	5.01642	0	4.13421	0.0170125	0.00227939
2L	840629	841029	401	*	Promoter (1-2kb)	1	833584	842943	9360	2	FBgn0020304	drongo	FBtr0302121	1914	FBtr0078042;FBtr0078023;FBtr0332973;FBtr0078013;FBtr0078014;FBtr0078015;FBtr0078011;FBtr0302121;FBtr0302120;FBtr0302612;FBtr0078037;FBtr0334763;FBtr0078030;FBtr0078016;FBtr0334794;FBtr0078033;FBtr0078032;FBtr0078031;FBtr0078041;FBtr0332974;FBtr0078010;FBtr0332972;FBtr0078040;FBtr0078039;FBtr0305507;FBtr0078012;FBtr0100469;FBtr0301908;FBtr0078038;FBtr0334797;FBtr0078034;FBtr0078017;FBtr0334795;FBt…	FBgn0000442;FBgn0002936;FBgn0010583;FBgn0010583;FBgn0010583;FBgn0010583;FBgn0015621;FBgn0020304;FBgn0020304;FBgn0020304;FBgn0020304;FBgn0020304;FBgn0020305;FBgn0020545;FBgn0020545;FBgn0029095;FBgn0029095;FBgn0029095;FBgn0031281;FBgn0031281;FBgn0031282;FBgn0031282;FBgn0031283;FBgn0031284;FBgn0031285;FBgn0031285;FBgn0031285;FBgn0031285;FBgn0031286;FBgn0031287;FBgn0031287;FBgn0031288;FBgn0031288;FBg…	-49831;-36273;0;0;0;0;0;0;0;0;0;0;0;0;0;0;0;0;-24679;-24679;24636;24636;-22679;-21121;0;0;0;0;0;0;0;0;0;0;-19168;-19280;44112;44112;0;0;0;0;0;24464;0;-16513;0;40773;-16374;-16567;-16527	5.37935	0	4.58453	0.00682328	0.00050586
2L	850914	851314	401	*	Promoter (<=1kb)	1	833584	851071	17488	2	FBgn0020304	drongo	FBtr0302120	0	FBtr0345738;FBtr0078025;FBtr0078023;FBtr0332973;FBtr0078013;FBtr0078014;FBtr0078015;FBtr0078011;FBtr0302121;FBtr0302120;FBtr0302612;FBtr0078037;FBtr0334763;FBtr0078030;FBtr0078016;FBtr0334794;FBtr0078033;FBtr0078032;FBtr0078031;FBtr0078041;FBtr0332974;FBtr0078010;FBtr0332972;FBtr0078040;FBtr0078039;FBtr0305507;FBtr0078012;FBtr0100469;FBtr0301908;FBtr0078038;FBtr0334797;FBtr0078034;FBtr0078017;FBt…	FBgn0002563;FBgn0002563;FBgn0002936;FBgn0010583;FBgn0010583;FBgn0010583;FBgn0010583;FBgn0015621;FBgn0020304;FBgn0020304;FBgn0020304;FBgn0020304;FBgn0020304;FBgn0020305;FBgn0020545;FBgn0020545;FBgn0029095;FBgn0029095;FBgn0029095;FBgn0031281;FBgn0031281;FBgn0031282;FBgn0031282;FBgn0031283;FBgn0031284;FBgn0031285;FBgn0031285;FBgn0031285;FBgn0031285;FBgn0031286;FBgn0031287;FBgn0031287;FBgn0031288;FBg…	-47186;-47330;-25988;0;0;0;0;0;0;0;0;0;0;0;0;0;0;0;0;-34964;-34964;34921;34921;-32964;-31406;0;0;0;0;0;0;0;0;0;0;-8883;-8995;33827;33827;0;0;0;0;0;14179;0;-6228;0;-6089;46736;-6282;-6242	6.5509	4.66134	1.79137	0.018711	0.00262351
2L	852574	852974	401	*	Promoter (<=1kb)	1	852768	854539	1772	1	FBgn0020545	kraken	FBtr0078016	0	FBtr0345738;FBtr0078025;FBtr0078023;FBtr0078028;FBtr0332973;FBtr0078013;FBtr0078014;FBtr0078015;FBtr0078011;FBtr0302121;FBtr0302120;FBtr0302612;FBtr0078037;FBtr0334763;FBtr0078030;FBtr0078016;FBtr0334794;FBtr0078033;FBtr0078032;FBtr0078031;FBtr0078041;FBtr0332974;FBtr0078010;FBtr0332972;FBtr0078040;FBtr0078039;FBtr0305507;FBtr0078012;FBtr0100469;FBtr0301908;FBtr0078038;FBtr0334797;FBtr0078034;FBt…	FBgn0002563;FBgn0002563;FBgn0002936;FBgn0003916;FBgn0010583;FBgn0010583;FBgn0010583;FBgn0010583;FBgn0015621;FBgn0020304;FBgn0020304;FBgn0020304;FBgn0020304;FBgn0020304;FBgn0020305;FBgn0020545;FBgn0020545;FBgn0029095;FBgn0029095;FBgn0029095;FBgn0031281;FBgn0031281;FBgn0031282;FBgn0031282;FBgn0031283;FBgn0031284;FBgn0031285;FBgn0031285;FBgn0031285;FBgn0031285;FBgn0031286;FBgn0031287;FBgn0031287;FBg…	-45526;-45670;-24328;48680;0;0;0;0;0;0;0;0;0;0;0;0;0;0;0;0;-36624;-36624;36581;36581;-34624;-33066;0;0;0;0;0;0;0;0;0;0;-7223;-7335;32167;32167;0;0;0;0;0;12519;0;-4568;0;-4429;45076;49108;-4622;-4582	6.08443	2.54991	3.45083	0.00740599	0.000572266
2L	855242	855642	401	*	Promoter (<=1kb)	1	855337	856236	900	1	FBgn0031288	CG13949	FBtr0078017	0	FBtr0345738;FBtr0078025;FBtr0078023;FBtr0078028;FBtr0332973;FBtr0078013;FBtr0078014;FBtr0078015;FBtr0078011;FBtr0302121;FBtr0302120;FBtr0302612;FBtr0078037;FBtr0334763;FBtr0078030;FBtr0078016;FBtr0334794;FBtr0078033;FBtr0078032;FBtr0078031;FBtr0078041;FBtr0332974;FBtr0078010;FBtr0332972;FBtr0078040;FBtr0078039;FBtr0305507;FBtr0078012;FBtr0100469;FBtr0301908;FBtr0078038;FBtr0334797;FBtr0078034;FBt…	FBgn0002563;FBgn0002563;FBgn0002936;FBgn0003916;FBgn0010583;FBgn0010583;FBgn0010583;FBgn0010583;FBgn0015621;FBgn0020304;FBgn0020304;FBgn0020304;FBgn0020304;FBgn0020304;FBgn0020305;FBgn0020545;FBgn0020545;FBgn0029095;FBgn0029095;FBgn0029095;FBgn0031281;FBgn0031281;FBgn0031282;FBgn0031282;FBgn0031283;FBgn0031284;FBgn0031285;FBgn0031285;FBgn0031285;FBgn0031285;FBgn0031286;FBgn0031287;FBgn0031287;FBg…	-42858;-43002;-21660;46012;0;0;0;0;0;0;0;0;0;0;0;0;0;0;0;0;-39292;-39292;39249;39249;-37292;-35734;0;0;0;0;0;0;0;0;0;0;-4555;-4667;29499;29499;0;0;0;0;0;9851;0;-1900;0;-48387;-1761;42408;46440;-1954;-1914	6.27408	1.81295	4.07771	0.00175678	4.64882e-05
2L	865791	866191	401	*	Promoter (<=1kb)	1	861849	865861	4013	2	FBgn0029095	aru	FBtr0078033	0	FBtr0345738;FBtr0078025;FBtr0078023;FBtr0078028;FBtr0332973;FBtr0078013;FBtr0078014;FBtr0078015;FBtr0078011;FBtr0302121;FBtr0302120;FBtr0302612;FBtr0078037;FBtr0334763;FBtr0078030;FBtr0078016;FBtr0334794;FBtr0078033;FBtr0078032;FBtr0078031;FBtr0078041;FBtr0332974;FBtr0078010;FBtr0332972;FBtr0078040;FBtr0078039;FBtr0305507;FBtr0078012;FBtr0100469;FBtr0301908;FBtr0078038;FBtr0334797;FBtr0078034;FBt…	FBgn0002563;FBgn0002563;FBgn0002936;FBgn0003916;FBgn0010583;FBgn0010583;FBgn0010583;FBgn0010583;FBgn0015621;FBgn0020304;FBgn0020304;FBgn0020304;FBgn0020304;FBgn0020304;FBgn0020305;FBgn0020545;FBgn0020545;FBgn0029095;FBgn0029095;FBgn0029095;FBgn0031281;FBgn0031281;FBgn0031282;FBgn0031282;FBgn0031283;FBgn0031284;FBgn0031285;FBgn0031285;FBgn0031285;FBgn0031285;FBgn0031286;FBgn0031287;FBgn0031287;FBg…	-32309;-32453;-11111;35463;0;0;0;0;0;0;0;0;0;0;0;0;0;0;0;0;-49841;-49841;49798;49798;-47841;-46283;0;0;0;0;0;0;0;0;0;0;5594;5482;18950;18950;-47895;0;0;0;0;-298;8249;0;47114;-37838;8388;31859;35891;8195;8235	6.3797	4.5298	1.80427	0.0270486	0.00496571
2L	866961	867361	401	*	Promoter (<=1kb)	1	861849	868013	6165	2	FBgn0029095	aru	FBtr0078032	652	FBtr0345738;FBtr0078025;FBtr0078023;FBtr0078028;FBtr0332973;FBtr0078013;FBtr0078014;FBtr0078015;FBtr0078011;FBtr0302121;FBtr0302120;FBtr0302612;FBtr0078037;FBtr0334763;FBtr0078030;FBtr0078016;FBtr0334794;FBtr0078033;FBtr0078032;FBtr0078031;FBtr0078010;FBtr0332972;FBtr0078040;FBtr0078039;FBtr0305507;FBtr0078012;FBtr0100469;FBtr0301908;FBtr0078038;FBtr0334797;FBtr0078034;FBtr0078017;FBtr0334795;FBt…	FBgn0002563;FBgn0002563;FBgn0002936;FBgn0003916;FBgn0010583;FBgn0010583;FBgn0010583;FBgn0010583;FBgn0015621;FBgn0020304;FBgn0020304;FBgn0020304;FBgn0020304;FBgn0020304;FBgn0020305;FBgn0020545;FBgn0020545;FBgn0029095;FBgn0029095;FBgn0029095;FBgn0031282;FBgn0031282;FBgn0031283;FBgn0031284;FBgn0031285;FBgn0031285;FBgn0031285;FBgn0031285;FBgn0031286;FBgn0031287;FBgn0031287;FBgn0031288;FBgn0031288;FBg…	-31139;-31283;-9941;34293;0;0;0;0;0;0;0;0;0;0;0;0;0;0;0;0;50968;50968;-49011;-47453;0;0;0;0;0;0;0;0;0;0;6764;6652;17780;17780;-46725;0;0;0;0;-1468;9419;0;45944;-36668;9558;30689;34721;9365;9405	6.5355	5.00429	1.54501	0.0373436	0.00853146
2L	950730	951130	401	*	Intron (FBtr0077949/FBgn0028481, intron 3 of 10)	1	976935	984512	7578	1	FBti0019100		FBti0019100-RA	-25805	FBtr0345738;FBtr0078025;FBtr0078028;FBtr0077949;FBtr0305064;FBtr0336969;FBtr0334798;FBtr0343253;FBtr0445830;FBtr0345455;FBtr0474086;FBti0019100-RA;FBti0019101-RA	FBgn0002563;FBgn0002563;FBgn0003916;FBgn0028481;FBgn0028481;FBgn0046113;FBgn0264870;FBgn0266036;FBgn0266036;FBgn0266799;FBgn0286735;FBti0019100;FBti0019101	52230;52086;-49076;0;0;36644;-37425;40170;40170;46701;-48648;-25805;54686	4.64427	0	3.501	0.0437475	0.011448
2L	1077684	1078084	401	*	Promoter (<=1kb)	1	1049674	1077815	28142	2	FBgn0003310	S	FBtr0077993	0	FBtr0077993;FBtr0077994;FBtr0077952;FBtr0077988;FBtr0332272;FBtr0077987;FBtr0301417;FBtr0332270;FBtr0301416;FBtr0301087;FBtr0077951;FBtr0077953;FBtr0332569;FBtr0332570;FBtr0332571;FBtr0077954;FBtr0077955;FBtr0332273;FBtr0077989;FBtr0479958	FBgn0003310;FBgn0003310;FBgn0015905;FBgn0016926;FBgn0016926;FBgn0016926;FBgn0031294;FBgn0031294;FBgn0031294;FBgn0031296;FBgn0031296;FBgn0031298;FBgn0031298;FBgn0031299;FBgn0031299;FBgn0031301;FBgn0031302;FBgn0261938;FBgn0261938;FBgn0287617	0;0;0;0;0;0;0;-43102;0;40438;40438;0;0;0;0;0;-34857;0;0;58025	6.22822	4.02321	2.08894	0.0149329	0.00185727
2L	1102149	1102549	401	*	Promoter (<=1kb)	1	1083091	1102504	19414	2	FBgn0031299	CG4629	FBtr0332570	0	FBtr0077993;FBtr0077994;FBtr0077952;FBtr0077988;FBtr0332272;FBtr0077987;FBtr0077953;FBtr0332569;FBtr0332570;FBtr0332571;FBtr0077954;FBtr0077955;FBtr0077956;FBtr0077986;FBtr0077957;FBtr0332271;FBtr0077958;FBtr0077985;FBtr0077960;FBtr0100023;FBtr0332274;FBtr0100022;FBtr0332273;FBtr0077989;FBtr0346497;FBtr0077959	FBgn0003310;FBgn0003310;FBgn0015905;FBgn0016926;FBgn0016926;FBgn0016926;FBgn0031298;FBgn0031298;FBgn0031299;FBgn0031299;FBgn0031301;FBgn0031302;FBgn0031304;FBgn0031305;FBgn0031306;FBgn0031306;FBgn0031307;FBgn0031309;FBgn0031310;FBgn0261458;FBgn0261458;FBgn0261458;FBgn0261938;FBgn0261938;FBgn0267281;FBgn0283525	0;0;0;0;0;0;0;0;0;0;0;-10392;-26767;31549;0;0;-40652;0;0;53762;53762;0;0;0;0;-45273	6.8442	3.34581	3.39515	0.000264397	2.12754e-06
2L	1108194	1108594	401	*	Promoter (<=1kb)	1	1108540	1112694	4155	1	FBgn0031301	CG14339	FBtr0077954	0	FBtr0077993;FBtr0077994;FBtr0077952;FBtr0077988;FBtr0332272;FBtr0077987;FBtr0077953;FBtr0332569;FBtr0332570;FBtr0332571;FBtr0077954;FBtr0077955;FBtr0077956;FBtr0077986;FBtr0077957;FBtr0332271;FBtr0077958;FBtr0077985;FBtr0077960;FBtr0100023;FBtr0332274;FBtr0100022;FBtr0332273;FBtr0077989;FBtr0331290;FBtr0346497;FBtr0077959	FBgn0003310;FBgn0003310;FBgn0015905;FBgn0016926;FBgn0016926;FBgn0016926;FBgn0031298;FBgn0031298;FBgn0031299;FBgn0031299;FBgn0031301;FBgn0031302;FBgn0031304;FBgn0031305;FBgn0031306;FBgn0031306;FBgn0031307;FBgn0031309;FBgn0031310;FBgn0261458;FBgn0261458;FBgn0261458;FBgn0261938;FBgn0261938;FBgn0264267;FBgn0267281;FBgn0283525	0;0;0;0;0;0;0;0;0;0;0;-4347;-20722;25504;0;0;-34607;0;0;47717;47717;0;0;0;50761;0;-39228	6.36182	3.7542	2.57056	0.006036	0.000405164
2L	1118892	1119292	401	*	Promoter (<=1kb)	1	1114654	1119031	4378	2	FBgn0016926	Pino	FBtr0077988	0	FBtr0077993;FBtr0077994;FBtr0077952;FBtr0077988;FBtr0332272;FBtr0077987;FBtr0304710;FBtr0077980;FBtr0344015;FBtr0077953;FBtr0332569;FBtr0332570;FBtr0332571;FBtr0077954;FBtr0077955;FBtr0077956;FBtr0077986;FBtr0077957;FBtr0332271;FBtr0077958;FBtr0077985;FBtr0077960;FBtr0077961;FBtr0331287;FBtr0077981;FBtr0077982;FBtr0331289;FBtr0077962;FBtr0077964;FBtr0100023;FBtr0332274;FBtr0100022;FBtr0332273;FBt…	FBgn0003310;FBgn0003310;FBgn0015905;FBgn0016926;FBgn0016926;FBgn0016926;FBgn0024314;FBgn0024314;FBgn0024314;FBgn0031298;FBgn0031298;FBgn0031299;FBgn0031299;FBgn0031301;FBgn0031302;FBgn0031304;FBgn0031305;FBgn0031306;FBgn0031306;FBgn0031307;FBgn0031309;FBgn0031310;FBgn0031312;FBgn0031312;FBgn0031313;FBgn0031313;FBgn0031313;FBgn0031314;FBgn0031315;FBgn0261458;FBgn0261458;FBgn0261458;FBgn0261938;FBg…	0;0;0;0;0;0;0;0;0;0;0;0;0;0;5951;-10024;14806;0;0;-23909;0;0;-39369;-39369;44594;44594;44594;0;0;37019;37019;0;0;0;40063;0;-28530	5.5704	2.04404	2.97812	0.0226475	0.00359234
2L	1125384	1125784	401	*	Intron (FBtr0077987/FBgn0016926, intron 2 of 4)	1	1114654	1128953	14300	2	FBgn0016926	Pino	FBtr0077987	3169	FBtr0077993;FBtr0077994;FBtr0077952;FBtr0077988;FBtr0332272;FBtr0077987;FBtr0304710;FBtr0077980;FBtr0344015;FBtr0077953;FBtr0332569;FBtr0332570;FBtr0332571;FBtr0077954;FBtr0077955;FBtr0077956;FBtr0077986;FBtr0077957;FBtr0332271;FBtr0077958;FBtr0077985;FBtr0077960;FBtr0077961;FBtr0331287;FBtr0077981;FBtr0077982;FBtr0331289;FBtr0077962;FBtr0077964;FBtr0077979;FBtr0077966;FBtr0331288;FBtr0077965;FBt…	FBgn0003310;FBgn0003310;FBgn0015905;FBgn0016926;FBgn0016926;FBgn0016926;FBgn0024314;FBgn0024314;FBgn0024314;FBgn0031298;FBgn0031298;FBgn0031299;FBgn0031299;FBgn0031301;FBgn0031302;FBgn0031304;FBgn0031305;FBgn0031306;FBgn0031306;FBgn0031307;FBgn0031309;FBgn0031310;FBgn0031312;FBgn0031312;FBgn0031313;FBgn0031313;FBgn0031313;FBgn0031314;FBgn0031315;FBgn0031317;FBgn0031318;FBgn0031318;FBgn0051922;FBg…	0;0;0;0;0;0;0;0;0;0;0;0;0;0;12443;-3532;8314;0;0;-17417;0;0;-32877;-32877;38102;38102;38102;0;0;0;0;0;-44397;30527;30527;0;0;0;33571;0;-22038	5.37179	0	4.58935	0.00680826	0.000501521
2L	1157764	1158164	401	*	Promoter (<=1kb)	1	1151678	1158262	6585	2	FBgn0261458	capt	FBtr0100022	98	FBtr0077988;FBtr0332272;FBtr0077987;FBtr0304710;FBtr0077980;FBtr0344015;FBtr0077954;FBtr0077955;FBtr0077956;FBtr0077986;FBtr0077957;FBtr0332271;FBtr0077958;FBtr0077985;FBtr0077960;FBtr0077961;FBtr0331287;FBtr0077981;FBtr0077982;FBtr0331289;FBtr0077962;FBtr0077964;FBtr0077979;FBtr0077966;FBtr0331288;FBtr0077968;FBtr0308698;FBtr0335394;FBtr0335395;FBtr0344790;FBtr0077978;FBtr0077971;FBtr0307056;FBt…	FBgn0016926;FBgn0016926;FBgn0016926;FBgn0024314;FBgn0024314;FBgn0024314;FBgn0031301;FBgn0031302;FBgn0031304;FBgn0031305;FBgn0031306;FBgn0031306;FBgn0031307;FBgn0031309;FBgn0031310;FBgn0031312;FBgn0031312;FBgn0031313;FBgn0031313;FBgn0031313;FBgn0031314;FBgn0031315;FBgn0031317;FBgn0031318;FBgn0031318;FBgn0031319;FBgn0031319;FBgn0031319;FBgn0031319;FBgn0031319;FBgn0031320;FBgn0031321;FBgn0031322;FBg…	0;0;0;0;0;0;0;44823;28448;-23666;0;0;14563;0;0;-497;-497;5722;5722;5722;0;0;0;0;0;0;0;0;0;0;0;0;0;0;0;0;41102;-46051;-42507;-42614;-12017;-1453;-1453;0;0;0;-41248;-41248;-42041;-42041;1191;0;9942	6.13958	0	5.56168	0.000596082	7.55615e-06
2L	1186069	1186469	401	*	Promoter (<=1kb)	1	1186254	1196807	10554	1	FBgn0031322	CG5001	FBtr0077972	0	FBtr0304710;FBtr0077980;FBtr0344015;FBtr0077957;FBtr0332271;FBtr0077958;FBtr0077985;FBtr0077960;FBtr0077961;FBtr0331287;FBtr0077981;FBtr0077982;FBtr0331289;FBtr0077962;FBtr0077964;FBtr0077979;FBtr0077966;FBtr0331288;FBtr0077968;FBtr0308698;FBtr0335394;FBtr0335395;FBtr0344790;FBtr0077978;FBtr0077971;FBtr0307056;FBtr0335379;FBtr0077972;FBtr0307057;FBtr0077977;FBtr0114498;FBtr0335382;FBtr0077973;FBt…	FBgn0024314;FBgn0024314;FBgn0024314;FBgn0031306;FBgn0031306;FBgn0031307;FBgn0031309;FBgn0031310;FBgn0031312;FBgn0031312;FBgn0031313;FBgn0031313;FBgn0031313;FBgn0031314;FBgn0031315;FBgn0031317;FBgn0031318;FBgn0031318;FBgn0031319;FBgn0031319;FBgn0031319;FBgn0031319;FBgn0031319;FBgn0031320;FBgn0031321;FBgn0031322;FBgn0031322;FBgn0031322;FBgn0031322;FBgn0031323;FBgn0031324;FBgn0040723;FBgn0040723;FBg…	0;0;0;0;0;42868;0;0;27408;27408;-22183;-22183;-22183;0;0;0;0;0;0;0;0;0;0;0;0;0;0;0;0;12797;-17746;-14202;-14309;15888;-32824;-29758;-29758;0;31316;-12943;-12943;-13736;-13736;-26714;28824;0;38247;-33715	5.55328	0	4.0197	0.0128294	0.0014467
2L	1361452	1361852	401	*	Promoter (<=1kb)	1	1359837	1361821	1985	2	FBgn0053126	NLaz	FBtr0343844	0	FBtr0077941;FBtr0329985;FBtr0077922;FBtr0305553;FBtr0077924;FBtr0077925;FBtr0305552;FBtr0343837;FBtr0077948;FBtr0343845;FBtr0077947;FBtr0077944;FBtr0343838;FBtr0077926;FBtr0343839;FBtr0077943;FBtr0301010;FBtr0077946;FBtr0343844;FBtr0077942;FBtr0329947;FBtr0091926;FBtr0343846;FBtr0343840;FBtr0343843;FBtr0344105;FBtr0344104	FBgn0002543;FBgn0002543;FBgn0011294;FBgn0026141;FBgn0026141;FBgn0026141;FBgn0031331;FBgn0031331;FBgn0031332;FBgn0031332;FBgn0031333;FBgn0031335;FBgn0031337;FBgn0031337;FBgn0031337;FBgn0051659;FBgn0051659;FBgn0051924;FBgn0053126;FBgn0053126;FBgn0053126;FBgn0053922;FBgn0053923;FBgn0266202;FBgn0266203;FBgn0266357;FBgn0266358	0;0;32291;17052;16991;16991;27324;27324;-8584;-8584;-7343;-5528;-6144;-6237;-6237;-1662;-1662;-6533;0;0;0;-17281;-19357;-19359;19474;-15612;-15121	5.41895	1.65064	3.10862	0.0236727	0.00390892
2L	1420309	1420709	401	*	Promoter (<=1kb)	1	1380086	1420453	40368	2	FBgn0002543	robo2	FBtr0077941	0	FBtr0077941;FBtr0329985;FBtr0077928;FBtr0308744;FBtr0343841;FBtr0343842;FBtr0308745;FBtr0343840;FBtr0343843	FBgn0002543;FBgn0002543;FBgn0003926;FBgn0263320;FBgn0263320;FBgn0263321;FBgn0263321;FBgn0266202;FBgn0266203	0;0;-12002;-7765;-7765;-21918;-22017;39098;-38983	5.64852	1.81295	3.4388	0.0167835	0.00222374
2L	1611124	1611524	401	*	Promoter (<=1kb)	1	1611410	1612576	1167	1	FBgn0031351	CG14352	FBtr0077876	0	FBtr0334842;FBtr0334843;FBtr0077915;FBtr0077917;FBtr0077876;FBtr0077916;FBtr0077877;FBtr0303933;FBtr0303935;FBtr0307047;FBtr0310017;FBtr0310018;FBtr0310020;FBtr0344146;FBtr0474152;FBtr0474153;FBtr0474154;FBtr0310019;FBtr0342645;FBtr0342646;FBtr0346473;FBti0019104-RA;FBti0019105-RA	FBgn0021906;FBgn0021906;FBgn0021906;FBgn0031347;FBgn0031351;FBgn0051935;FBgn0086758;FBgn0086758;FBgn0086758;FBgn0086758;FBgn0261509;FBgn0261509;FBgn0261509;FBgn0261509;FBgn0261509;FBgn0261509;FBgn0261509;FBgn0261509;FBgn0265814;FBgn0265814;FBgn0267259;FBti0019104;FBti0019105	0;0;0;-23969;0;0;0;0;0;0;0;0;0;0;0;0;0;0;14497;11954;35639;0;7033	5.73026	2.73407	2.71757	0.0195406	0.00286474
2L	1614022	1614422	401	*	Promoter (<=1kb)	1	1612429	1614160	1732	2	FBgn0021906	RFeSP	FBtr0334842	0	FBtr0334842;FBtr0334843;FBtr0077915;FBtr0077917;FBtr0077876;FBtr0077916;FBtr0077877;FBtr0303933;FBtr0303935;FBtr0307047;FBtr0310017;FBtr0310018;FBtr0310020;FBtr0344146;FBtr0474152;FBtr0474153;FBtr0474154;FBtr0310019;FBtr0342645;FBtr0342646;FBtr0346473;FBti0019104-RA;FBti0019105-RA	FBgn0021906;FBgn0021906;FBgn0021906;FBgn0031347;FBgn0031351;FBgn0051935;FBgn0086758;FBgn0086758;FBgn0086758;FBgn0086758;FBgn0261509;FBgn0261509;FBgn0261509;FBgn0261509;FBgn0261509;FBgn0261509;FBgn0261509;FBgn0261509;FBgn0265814;FBgn0265814;FBgn0267259;FBti0019104;FBti0019105	0;0;0;-26867;0;0;0;0;0;0;0;0;0;0;0;0;0;0;11599;9056;32741;0;4135	5.79233	2.89737	2.56583	0.0198792	0.00295721
2L	1644380	1644780	401	*	Promoter (2-3kb)	1	1646932	1647163	232	2	FBgn0267259	lncRNA:CR45695	FBtr0346473	2383	FBtr0334842;FBtr0334843;FBtr0077915;FBtr0077876;FBtr0077916;FBtr0077877;FBtr0303933;FBtr0303935;FBtr0307047;FBtr0077878;FBtr0303934;FBtr0310017;FBtr0310018;FBtr0310020;FBtr0344146;FBtr0474152;FBtr0474153;FBtr0474154;FBtr0310019;FBtr0342645;FBtr0342646;FBtr0346473;FBti0019105-RA;FBti0019106-RA	FBgn0021906;FBgn0021906;FBgn0021906;FBgn0031351;FBgn0051935;FBgn0086758;FBgn0086758;FBgn0086758;FBgn0086758;FBgn0086758;FBgn0086758;FBgn0261509;FBgn0261509;FBgn0261509;FBgn0261509;FBgn0261509;FBgn0261509;FBgn0261509;FBgn0261509;FBgn0265814;FBgn0265814;FBgn0267259;FBti0019105;FBti0019106	0;0;0;0;0;0;0;0;0;0;0;0;0;0;0;0;0;0;0;-18359;-20902;2383;-25823;-34252	5.57002	2.16924	3.0099	0.0199454	0.00298125
2L	1669619	1670019	401	*	Promoter (1-2kb)	1	1667847	1698617	30771	1	FBgn0086758	chinmo	FBtr0303934	1772	FBtr0077881;FBtr0331630;FBtr0077912;FBtr0333542;FBtr0077882;FBtr0305618;FBtr0306167;FBtr0077910;FBtr0077911;FBtr0333545;FBtr0333544;FBtr0077877;FBtr0303933;FBtr0303935;FBtr0307047;FBtr0077878;FBtr0303934;FBtr0342645;FBtr0342646;FBtr0344040;FBtr0346473;FBti0019106-RA;FBti0019107-RA	FBgn0011570;FBgn0011570;FBgn0031356;FBgn0031357;FBgn0031357;FBgn0031359;FBgn0031359;FBgn0031359;FBgn0086698;FBgn0086698;FBgn0086698;FBgn0086758;FBgn0086758;FBgn0086758;FBgn0086758;FBgn0086758;FBgn0086758;FBgn0265814;FBgn0265814;FBgn0266311;FBgn0267259;FBti0019106;FBti0019107	0;0;0;0;0;0;0;0;0;0;0;0;0;0;0;0;0;-43598;-46141;-38433;-22456;-9013;41659	5.71804	0	5.0659	0.00225661	7.54693e-05
2L	1710273	1710673	401	*	Promoter (<=1kb)	1	1707132	1710421	3290	2	FBgn0031356	CG17660	FBtr0077912	0	FBtr0077906;FBtr0077909;FBtr0077907;FBtr0077908;FBtr0077905;FBtr0302115;FBtr0077881;FBtr0331630;FBtr0077903;FBtr0077912;FBtr0333542;FBtr0077882;FBtr0305618;FBtr0306167;FBtr0077910;FBtr0077884;FBtr0333543;FBtr0077904;FBtr0077887;FBtr0077901;FBtr0077902;FBtr0077911;FBtr0333545;FBtr0333544;FBtr0077877;FBtr0303933;FBtr0303935;FBtr0307047;FBtr0077878;FBtr0303934;FBtr0077883;FBtr0345430;FBtr0077885;FBt…	FBgn0000579;FBgn0000579;FBgn0000579;FBgn0000579;FBgn0000579;FBgn0000579;FBgn0011570;FBgn0011570;FBgn0027597;FBgn0031356;FBgn0031357;FBgn0031357;FBgn0031359;FBgn0031359;FBgn0031359;FBgn0031360;FBgn0031361;FBgn0031361;FBgn0031364;FBgn0031365;FBgn0041249;FBgn0086698;FBgn0086698;FBgn0086698;FBgn0086758;FBgn0086758;FBgn0086758;FBgn0086758;FBgn0086758;FBgn0086758;FBgn0260648;FBgn0260648;FBgn0264494;FBg…	0;0;0;0;0;0;0;0;0;0;0;0;0;0;0;0;21683;21683;0;48420;45778;0;0;0;0;0;0;0;0;0;-18059;0;0;0;1821;31241;1005	5.32151	1.81295	3.05967	0.0428395	0.0109637
2L	1884374	1884774	401	*	Promoter (<=1kb)	1	1884622	1943461	58840	1	FBgn0031374	Wdr62	FBtr0113012	0	FBtr0077891;FBtr0334824;FBtr0473590;FBtr0473589;FBtr0113012;FBtr0333007;FBtr0077811;FBtr0309828;FBtr0333006;FBtr0113011;FBtr0110882;FBtr0110883;FBtr0077893;FBtr0304597;FBtr0334826;FBtr0089786;FBtr0304911;FBtr0334823;FBtr0334828;FBtr0334827;FBtr0334825	FBgn0031372;FBgn0031372;FBgn0031373;FBgn0031373;FBgn0031374;FBgn0031374;FBgn0031374;FBgn0031374;FBgn0031374;FBgn0031374;FBgn0031374;FBgn0031374;FBgn0051663;FBgn0051663;FBgn0051663;FBgn0051665;FBgn0051665;FBgn0051665;FBgn0264882;FBgn0264883;FBgn0264884	14571;14571;-1160;-1160;0;0;0;0;0;0;0;0;-3702;-3702;-2894;47836;47836;47836;-44478;-43566;11681	6.78852	3.97257	2.64144	0.00169816	4.36147e-05
2L	1902783	1903183	401	*	Intron (FBtr0113012/FBgn0031374, intron 1 of 18)	1	1911742	1943818	32077	1	FBgn0031374	Wdr62	FBtr0309828	-8559	FBtr0077872;FBtr0077891;FBtr0334824;FBtr0473590;FBtr0473589;FBtr0113012;FBtr0333007;FBtr0077811;FBtr0309828;FBtr0333006;FBtr0113011;FBtr0110882;FBtr0110883;FBtr0077870;FBtr0330201;FBtr0330202;FBtr0330200;FBtr0333008;FBtr0077871;FBtr0077893;FBtr0304597;FBtr0334826;FBtr0089786;FBtr0304911;FBtr0334823;FBtr0307516;FBtr0334825	FBgn0011859;FBgn0031372;FBgn0031372;FBgn0031373;FBgn0031373;FBgn0031374;FBgn0031374;FBgn0031374;FBgn0031374;FBgn0031374;FBgn0031374;FBgn0031374;FBgn0031374;FBgn0031375;FBgn0031375;FBgn0031375;FBgn0031375;FBgn0040719;FBgn0040719;FBgn0051663;FBgn0051663;FBgn0051663;FBgn0051665;FBgn0051665;FBgn0051665;FBgn0053673;FBgn0264884	34976;32980;32980;-19569;-19569;0;0;0;0;0;0;0;0;51370;51370;51370;67179;42526;42526;-22111;-22111;-21303;66245;66245;66245;43545;30090	5.67001	2.108	3.08146	0.0132853	0.00153802
2L	1909707	1910107	401	*	Promoter (1-2kb)	1	1911742	1943818	32077	1	FBgn0031374	Wdr62	FBtr0309828	-1635	FBtr0077872;FBtr0077891;FBtr0334824;FBtr0473590;FBtr0473589;FBtr0113012;FBtr0333007;FBtr0077811;FBtr0309828;FBtr0333006;FBtr0113011;FBtr0110882;FBtr0110883;FBtr0077870;FBtr0330201;FBtr0330202;FBtr0330200;FBtr0333008;FBtr0077871;FBtr0077893;FBtr0304597;FBtr0334826;FBtr0307516;FBtr0334825	FBgn0011859;FBgn0031372;FBgn0031372;FBgn0031373;FBgn0031373;FBgn0031374;FBgn0031374;FBgn0031374;FBgn0031374;FBgn0031374;FBgn0031374;FBgn0031374;FBgn0031374;FBgn0031375;FBgn0031375;FBgn0031375;FBgn0031375;FBgn0040719;FBgn0040719;FBgn0051663;FBgn0051663;FBgn0051663;FBgn0053673;FBgn0264884	28052;39904;39904;-26493;-26493;0;0;0;0;0;0;0;0;44446;44446;44446;60255;35602;35602;-29035;-29035;-28227;36621;37014	5.04557	1.22798	3.12505	0.047651	0.0133425
2L	2037457	2037857	401	*	Promoter (<=1kb)	1	2037714	2043677	5964	1	FBgn0003557	Su(dx)	FBtr0339529	0	FBtr0077867;FBtr0339529;FBtr0077822;FBtr0077823;FBtr0334778;FBtr0077824;FBtr0077821;FBtr0077826;FBtr0310547;FBtr0077825;FBtr0077816;FBtr0301068;FBtr0330672;FBtr0330671;FBtr0301067;FBtr0334774;FBtr0301066;FBtr0334773;FBtr0077827;FBtr0334779;FBtr0334759;FBtr0077817;FBtr0077863;FBtr0334760;FBtr0100503;FBtr0077860;FBtr0077862;FBtr0077861;FBtr0077818;FBtr0077819;FBtr0334783;FBtr0300671;FBtr0334782;FBt…	FBgn0001125;FBgn0003557;FBgn0003557;FBgn0003557;FBgn0003557;FBgn0003557;FBgn0011860;FBgn0026396;FBgn0028952;FBgn0028952;FBgn0031381;FBgn0031384;FBgn0031384;FBgn0031384;FBgn0031384;FBgn0031384;FBgn0031384;FBgn0031384;FBgn0031388;FBgn0031388;FBgn0040717;FBgn0040717;FBgn0040718;FBgn0043539;FBgn0043539;FBgn0051669;FBgn0051939;FBgn0051940;FBgn0051943;FBgn0051944;FBgn0053516;FBgn0053516;FBgn0053516;FBg…	0;0;0;0;0;-1876;5765;-16732;0;0;0;0;0;0;0;0;13445;13445;-42062;-42062;29043;29001;-30264;-45297;-45297;-24207;-26740;-26517;28302;27919;0;0;0;-31144;-1416;-192;0;37399;-45505;-44174;0;30590;-22882	6.45613	4.24985	2.08663	0.00967365	0.00089251
2L	2130079	2130479	401	*	Promoter (<=1kb)	1	2130813	2137043	6231	1	FBgn0004507	GlyP	FBtr0100485	-334	FBtr0077851;FBtr0077850;FBtr0330658;FBtr0330659;FBtr0330660;FBtr0100485;FBtr0077828;FBtr0077829;FBtr0077827;FBtr0334779;FBtr0334781;FBtr0077854;FBtr0077853;FBtr0301660;FBtr0334814;FBtr0334813;FBtr0077852;FBtr0077831;FBtr0077830;FBtr0330657;FBtr0077832;FBtr0334783;FBtr0300671;FBtr0334782;FBtr0334780;FBtr0343304;FBti0019109-RA;FBti0060681-RA	FBgn0000097;FBgn0000097;FBgn0000097;FBgn0000097;FBgn0000097;FBgn0004507;FBgn0004507;FBgn0027509;FBgn0031388;FBgn0031388;FBgn0031389;FBgn0031389;FBgn0031390;FBgn0031390;FBgn0031390;FBgn0031391;FBgn0031391;FBgn0031392;FBgn0031392;FBgn0031392;FBgn0031393;FBgn0053516;FBgn0053516;FBgn0053516;FBgn0264864;FBgn0266043;FBti0019109;FBti0060681	31048;0;0;31048;0;0;0;0;50160;50160;-842;-842;0;0;0;0;0;0;0;0;-25274;0;0;0;46717;48048;-10305;-20557	6.79119	2.22798	4.31812	0.000183094	1.08984e-06
2L	2131852	2132252	401	*	Promoter (1-2kb)	1	2130813	2137296	6484	1	FBgn0004507	GlyP	FBtr0077828	1039	FBtr0077851;FBtr0077850;FBtr0330658;FBtr0330659;FBtr0330660;FBtr0100485;FBtr0077828;FBtr0077829;FBtr0334781;FBtr0077854;FBtr0077853;FBtr0301660;FBtr0334814;FBtr0334813;FBtr0077852;FBtr0077831;FBtr0077830;FBtr0330657;FBtr0077832;FBtr0334783;FBtr0300671;FBtr0334782;FBtr0334780;FBtr0334810;FBtr0343304;FBti0019109-RA;FBti0060681-RA	FBgn0000097;FBgn0000097;FBgn0000097;FBgn0000097;FBgn0000097;FBgn0004507;FBgn0004507;FBgn0027509;FBgn0031389;FBgn0031389;FBgn0031390;FBgn0031390;FBgn0031390;FBgn0031391;FBgn0031391;FBgn0031392;FBgn0031392;FBgn0031392;FBgn0031393;FBgn0053516;FBgn0053516;FBgn0053516;FBgn0264864;FBgn0265017;FBgn0266043;FBti0019109;FBti0060681	29275;0;0;29275;0;0;0;0;-2615;-2615;0;0;0;0;0;0;0;0;-23501;0;0;0;48490;-49710;49821;-12078;-22330	5.02032	0	4.15155	0.0165537	0.00217322
2L	2147126	2147526	401	*	Promoter (<=1kb)	1	2147518	2151664	4147	1	FBgn0027509	TBCD	FBtr0077829	0	FBtr0077851;FBtr0077850;FBtr0330658;FBtr0330659;FBtr0330660;FBtr0100485;FBtr0077828;FBtr0077829;FBtr0334781;FBtr0077854;FBtr0077853;FBtr0301660;FBtr0334814;FBtr0334813;FBtr0077852;FBtr0077831;FBtr0077830;FBtr0330657;FBtr0077832;FBtr0077848;FBtr0077849;FBtr0308189;FBtr0330664;FBtr0077834;FBtr0334783;FBtr0300671;FBtr0334782;FBtr0331650;FBtr0112363;FBtr0308188;FBtr0330663;FBtr0334811;FBtr0334812;FBt…	FBgn0000097;FBgn0000097;FBgn0000097;FBgn0000097;FBgn0000097;FBgn0004507;FBgn0004507;FBgn0027509;FBgn0031389;FBgn0031389;FBgn0031390;FBgn0031390;FBgn0031390;FBgn0031391;FBgn0031391;FBgn0031392;FBgn0031392;FBgn0031392;FBgn0031393;FBgn0031395;FBgn0031395;FBgn0031395;FBgn0031395;FBgn0051946;FBgn0053516;FBgn0053516;FBgn0053516;FBgn0085201;FBgn0085201;FBgn0085201;FBgn0085201;FBgn0264874;FBgn0264875;FBg…	14001;0;0;14001;0;0;0;0;-17889;-17889;0;0;0;0;0;0;0;0;-8227;0;0;0;0;-39481;0;0;0;0;0;0;0;-42665;40444;-34436;41879;-27352;-37604	6.67475	2.81295	3.79486	0.00245353	8.79844e-05
2L	2178476	2178876	401	*	Promoter (<=1kb)	1	2156484	2178754	22271	2	FBgn0000097	aop	FBtr0077850	0	FBtr0077851;FBtr0077850;FBtr0330658;FBtr0330659;FBtr0330660;FBtr0100485;FBtr0077828;FBtr0303459;FBtr0330676;FBtr0077844;FBtr0077829;FBtr0334781;FBtr0077854;FBtr0077853;FBtr0301660;FBtr0334814;FBtr0334813;FBtr0077852;FBtr0077831;FBtr0077830;FBtr0330657;FBtr0077832;FBtr0077848;FBtr0077849;FBtr0308189;FBtr0330664;FBtr0077845;FBtr0331649;FBtr0077843;FBtr0330675;FBtr0077835;FBtr0077836;FBtr0077837;FBt…	FBgn0000097;FBgn0000097;FBgn0000097;FBgn0000097;FBgn0000097;FBgn0004507;FBgn0004507;FBgn0010288;FBgn0010288;FBgn0010288;FBgn0027509;FBgn0031389;FBgn0031389;FBgn0031390;FBgn0031390;FBgn0031390;FBgn0031391;FBgn0031391;FBgn0031392;FBgn0031392;FBgn0031392;FBgn0031393;FBgn0031395;FBgn0031395;FBgn0031395;FBgn0031395;FBgn0031397;FBgn0031397;FBgn0031398;FBgn0031398;FBgn0031399;FBgn0031401;FBgn0031401;FBg…	-16949;0;0;-16949;0;0;0;0;0;0;0;-49239;-49239;0;0;0;0;0;0;0;0;22723;0;0;0;0;33695;33695;37435;37435;0;0;-43213;-43781;-44324;47418;0;27290;-8131;30226;0;0;0;0;0;0;-11315;9094;48728;-3086;10529;0;0;0	5.46478	1.73407	3.12458	0.0229744	0.00371258
2L	2193412	2193812	401	*	Promoter (<=1kb)	1	2192525	2193010	486	2	FBgn0085201	CG34172	FBtr0308188	-402	FBtr0077851;FBtr0077850;FBtr0330658;FBtr0330659;FBtr0330660;FBtr0303459;FBtr0330676;FBtr0077844;FBtr0077829;FBtr0077853;FBtr0301660;FBtr0334814;FBtr0334813;FBtr0077852;FBtr0077831;FBtr0077830;FBtr0330657;FBtr0077832;FBtr0077848;FBtr0077849;FBtr0308189;FBtr0330664;FBtr0077845;FBtr0331649;FBtr0077843;FBtr0330675;FBtr0077835;FBtr0077836;FBtr0077837;FBtr0077838;FBtr0077839;FBtr0113015;FBtr0077842;FBt…	FBgn0000097;FBgn0000097;FBgn0000097;FBgn0000097;FBgn0000097;FBgn0010288;FBgn0010288;FBgn0010288;FBgn0027509;FBgn0031390;FBgn0031390;FBgn0031390;FBgn0031391;FBgn0031391;FBgn0031392;FBgn0031392;FBgn0031392;FBgn0031393;FBgn0031395;FBgn0031395;FBgn0031395;FBgn0031395;FBgn0031397;FBgn0031397;FBgn0031398;FBgn0031398;FBgn0031399;FBgn0031401;FBgn0031401;FBgn0031401;FBgn0031401;FBgn0031403;FBgn0040715;FBg…	-31885;0;0;-31885;0;0;0;0;0;0;0;0;0;0;0;0;0;37659;0;0;0;0;18759;18759;22499;22499;0;0;-28277;-28845;-29388;32482;0;12354;0;46781;6405;45572;15290;0;0;0;0;0;0;0;0;0;3221;-5442;33792;0;-48566;-48566;11450;-4007;0;0;0	6.90665	4.6041	2.16298	0.00411432	0.000204991
2L	2202610	2203010	401	*	Distal Intergenic	1	2203721	2206166	2446	2	FBgn0051668	CG31668	FBtr0307523	3156	FBtr0077851;FBtr0077850;FBtr0330658;FBtr0330659;FBtr0330660;FBtr0303459;FBtr0330676;FBtr0077844;FBtr0077806;FBtr0077831;FBtr0077830;FBtr0330657;FBtr0077832;FBtr0077848;FBtr0077849;FBtr0308189;FBtr0330664;FBtr0077845;FBtr0331649;FBtr0077843;FBtr0330675;FBtr0077835;FBtr0077836;FBtr0077837;FBtr0077838;FBtr0077839;FBtr0113015;FBtr0077842;FBtr0335163;FBtr0077805;FBtr0307523;FBtr0077809;FBtr0077807;FBt…	FBgn0000097;FBgn0000097;FBgn0000097;FBgn0000097;FBgn0000097;FBgn0010288;FBgn0010288;FBgn0010288;FBgn0011832;FBgn0031392;FBgn0031392;FBgn0031392;FBgn0031393;FBgn0031395;FBgn0031395;FBgn0031395;FBgn0031395;FBgn0031397;FBgn0031397;FBgn0031398;FBgn0031398;FBgn0031399;FBgn0031401;FBgn0031401;FBgn0031401;FBgn0031401;FBgn0031403;FBgn0040715;FBgn0042186;FBgn0042186;FBgn0051668;FBgn0051679;FBgn0051682;FBg…	-41083;0;0;-41083;0;0;0;0;48265;0;0;0;46857;0;0;0;0;9561;9561;13301;13301;0;0;-19079;-19647;-20190;23284;0;49331;49331;3156;0;37583;15603;36374;6092;0;0;0;0;0;0;-42220;-42220;-42220;0;0;0;12419;-14640;24594;0;-39368;-39368;20648;-13205;0;0;0	7.81866	4.81549	3.04455	2.41847e-05	5.59832e-08
2L	2217059	2217459	401	*	Promoter (<=1kb)	1	2217290	2220625	3336	1	FBgn0031399	mio	FBtr0077835	0	FBtr0077850;FBtr0330658;FBtr0330660;FBtr0303459;FBtr0330676;FBtr0077844;FBtr0077806;FBtr0077848;FBtr0077849;FBtr0308189;FBtr0330664;FBtr0077845;FBtr0331649;FBtr0077843;FBtr0330675;FBtr0077835;FBtr0077836;FBtr0077837;FBtr0077838;FBtr0077839;FBtr0113015;FBtr0077804;FBtr0077755;FBtr0077754;FBtr0077842;FBtr0335163;FBtr0077805;FBtr0077753;FBtr0307523;FBtr0077809;FBtr0077807;FBtr0077834;FBtr0077808;FBt…	FBgn0000097;FBgn0000097;FBgn0000097;FBgn0010288;FBgn0010288;FBgn0010288;FBgn0011832;FBgn0031395;FBgn0031395;FBgn0031395;FBgn0031395;FBgn0031397;FBgn0031397;FBgn0031398;FBgn0031398;FBgn0031399;FBgn0031401;FBgn0031401;FBgn0031401;FBgn0031401;FBgn0031403;FBgn0031406;FBgn0031407;FBgn0031407;FBgn0040715;FBgn0042186;FBgn0042186;FBgn0042187;FBgn0051668;FBgn0051679;FBgn0051682;FBgn0051946;FBgn0052463;FBg…	0;0;0;0;0;0;33816;0;0;0;0;-4488;-4488;-748;-748;0;0;-4630;-5198;-5741;8835;37591;-45983;-45983;0;34882;34882;-35586;-10893;0;23134;30052;21925;-7957;47862;0;0;0;0;0;0;-27771;-27771;-27771;0;0;0;26868;-29089;10145;0;-24919;-24919;35097;40541;42271;-27654;0;0;0	5.60143	2.16924	3.0384	0.0181979	0.00251271
2L	2374421	2374821	401	*	Promoter (<=1kb)	1	2372455	2374627	2173	2	FBgn0031418	CG3609	FBtr0077791	0	FBtr0077797;FBtr0077796;FBtr0330670;FBtr0077798;FBtr0077795;FBtr0330668;FBtr0077794;FBtr0330669;FBtr0077793;FBtr0100648;FBtr0333226;FBtr0077799;FBtr0344662;FBtr0344663;FBtr0077792;FBtr0330667;FBtr0303027;FBtr0331441;FBtr0077791;FBtr0077764;FBtr0331438;FBtr0077765;FBtr0077766;FBtr0331437;FBtr0077768;FBtr0077790;FBtr0331439;FBtr0331440;FBtr0077769;FBtr0307078;FBtr0307079;FBtr0077770;FBtr0335462;FBt…	FBgn0014010;FBgn0014010;FBgn0014010;FBgn0014010;FBgn0014010;FBgn0014010;FBgn0014010;FBgn0014010;FBgn0014010;FBgn0031413;FBgn0031413;FBgn0031413;FBgn0031414;FBgn0031414;FBgn0031417;FBgn0031417;FBgn0031418;FBgn0031418;FBgn0031418;FBgn0031419;FBgn0031420;FBgn0031420;FBgn0031420;FBgn0031420;FBgn0031422;FBgn0031423;FBgn0031423;FBgn0031423;FBgn0031424;FBgn0031424;FBgn0031426;FBgn0031428;FBgn0031428;FBg…	-10917;-9700;-12566;-11640;-9700;-9700;-9467;-9467;0;0;0;0;0;0;0;0;-684;-360;0;0;0;0;0;0;-8381;10971;10971;10971;-25474;-25930;40501;0;0;41899;41835;44983;45192;43144;0;0;0;8827;15868;15868;0;0;-49976;761;-16839	5.22301	1.56208	3.07249	0.0404446	0.00991054
2L	2376162	2376562	401	*	Promoter (<=1kb)	1	2376333	2380506	4174	1	FBgn0031420	Atxn7	FBtr0331437	0	FBtr0077797;FBtr0077796;FBtr0330670;FBtr0077798;FBtr0077795;FBtr0330668;FBtr0077794;FBtr0330669;FBtr0077793;FBtr0100648;FBtr0333226;FBtr0077799;FBtr0344662;FBtr0344663;FBtr0077792;FBtr0330667;FBtr0303027;FBtr0331441;FBtr0077791;FBtr0077764;FBtr0331438;FBtr0077765;FBtr0077766;FBtr0331437;FBtr0077768;FBtr0077790;FBtr0331439;FBtr0331440;FBtr0077769;FBtr0307078;FBtr0307079;FBtr0077770;FBtr0335462;FBt…	FBgn0014010;FBgn0014010;FBgn0014010;FBgn0014010;FBgn0014010;FBgn0014010;FBgn0014010;FBgn0014010;FBgn0014010;FBgn0031413;FBgn0031413;FBgn0031413;FBgn0031414;FBgn0031414;FBgn0031417;FBgn0031417;FBgn0031418;FBgn0031418;FBgn0031418;FBgn0031419;FBgn0031420;FBgn0031420;FBgn0031420;FBgn0031420;FBgn0031422;FBgn0031423;FBgn0031423;FBgn0031423;FBgn0031424;FBgn0031424;FBgn0031426;FBgn0031428;FBgn0031428;FBg…	-12658;-11441;-14307;-13381;-11441;-11441;-11208;-11208;0;0;0;0;0;0;0;0;-2425;-2101;0;0;0;0;0;0;-6640;9230;9230;9230;-23733;-24189;38760;0;0;40158;40094;43242;43451;41403;0;0;0;10568;14127;14127;0;0;-48235;-580;-15098	6.28435	3.9106	2.61175	0.0189788	0.00271325
2L	2492606	2493006	401	*	Promoter (<=1kb)	1	2492955	2497357	4403	1	FBgn0011818	oaf	FBtr0077779	0	FBtr0077771;FBtr0077772;FBtr0077773;FBtr0077775;FBtr0077779;FBtr0077778;FBtr0077777;FBtr0077780;FBtr0089298;FBtr0089299;FBtr0077781;FBtr0335168;FBtr0335169;FBtr0077782;FBtr0342650;FBtr0345551;FBtr0347298	FBgn0000490;FBgn0000490;FBgn0000490;FBgn0000490;FBgn0011818;FBgn0011818;FBgn0011818;FBgn0011818;FBgn0012016;FBgn0012017;FBgn0031430;FBgn0264943;FBgn0264978;FBgn0264978;FBgn0265818;FBgn0266824;FBgn0267738	0;0;0;37869;0;0;0;0;30013;-32562;25031;40563;0;0;14590;-19628;-24199	6.67037	4.26395	2.28404	0.00301366	0.000131216
2L	2579939	2580339	401	*	Promoter (<=1kb)	1	2579201	2580047	847	2	FBgn0031436	ND-B17.2	FBtr0273393	0	FBtr0335173;FBtr0077744;FBtr0077747;FBtr0077750;FBtr0335167;FBtr0335166;FBtr0344854;FBtr0077746;FBtr0077693;FBtr0273393;FBtr0077745;FBtr0335174;FBtr0077694;FBtr0335170;FBtr0114513;FBtr0077748;FBtr0112512;FBtr0335172;FBtr0335171;FBtr0308746;FBtr0335168;FBtr0335165;FBtr0343234;FBtr0343235;FBtr0346486;FBti0019749-RA	FBgn0026479;FBgn0026479;FBgn0026778;FBgn0031431;FBgn0031432;FBgn0031432;FBgn0031434;FBgn0031434;FBgn0031435;FBgn0031436;FBgn0031436;FBgn0031436;FBgn0031437;FBgn0031437;FBgn0031440;FBgn0041337;FBgn0085343;FBgn0250835;FBgn0250835;FBgn0263322;FBgn0264943;FBgn0264944;FBgn0266024;FBgn0266025;FBgn0267269;FBti0019749	0;0;0;-27114;-15109;-15109;0;0;2252;0;0;0;0;0;-29655;-6902;0;-11530;-11789;-39848;-46370;24189;21382;19521;47647;14346	6.14896	3.46125	2.66561	0.0170125	0.00227875
2L	2585271	2585671	401	*	Promoter (<=1kb)	1	2581281	2585430	4150	2	FBgn0026479	Drp1	FBtr0335173	0	FBtr0335173;FBtr0077744;FBtr0077747;FBtr0077750;FBtr0335167;FBtr0335166;FBtr0344854;FBtr0077746;FBtr0077693;FBtr0273393;FBtr0077745;FBtr0335174;FBtr0077694;FBtr0335170;FBtr0114513;FBtr0077748;FBtr0112512;FBtr0335172;FBtr0335171;FBtr0308746;FBtr0335165;FBtr0343234;FBtr0343235;FBtr0346486;FBti0019749-RA	FBgn0026479;FBgn0026479;FBgn0026778;FBgn0031431;FBgn0031432;FBgn0031432;FBgn0031434;FBgn0031434;FBgn0031435;FBgn0031436;FBgn0031436;FBgn0031436;FBgn0031437;FBgn0031437;FBgn0031440;FBgn0041337;FBgn0085343;FBgn0250835;FBgn0250835;FBgn0263322;FBgn0264944;FBgn0266024;FBgn0266025;FBgn0267269;FBti0019749	0;0;0;-32446;-20441;-20441;0;0;7584;0;0;0;0;0;-24323;-12234;0;-6198;-6457;-34516;29521;16050;14189;42315;19678	5.8484	0.227983	4.31758	0.00656715	0.000471978
2L	2755070	2755470	401	*	Promoter (1-2kb)	1	2753233	2756663	3431	1	FBgn0031453	Bacc	FBtr0077714	1837	FBtr0345331;FBtr0332218;FBtr0077728;FBtr0077726;FBtr0077727;FBtr0332219;FBtr0332220;FBtr0343993;FBtr0077731;FBtr0077734;FBtr0077735;FBtr0077717;FBtr0334161;FBtr0077705;FBtr0077706;FBtr0077707;FBtr0334159;FBtr0077708;FBtr0334158;FBtr0334160;FBtr0089751;FBtr0089750;FBtr0089749;FBtr0077740;FBtr0330719;FBtr0077712;FBtr0335125;FBtr0077713;FBtr0307080;FBtr0077714;FBtr0100383;FBtr0077737;FBtr0077715;FBt…	FBgn0004242;FBgn0004242;FBgn0004242;FBgn0004242;FBgn0004242;FBgn0004242;FBgn0004242;FBgn0004242;FBgn0019830;FBgn0019830;FBgn0026324;FBgn0028398;FBgn0031449;FBgn0031449;FBgn0031449;FBgn0031449;FBgn0031449;FBgn0031449;FBgn0031449;FBgn0031449;FBgn0031450;FBgn0031450;FBgn0031450;FBgn0031451;FBgn0031451;FBgn0031452;FBgn0031453;FBgn0031453;FBgn0031453;FBgn0031453;FBgn0031454;FBgn0031455;FBgn0031456;FBg…	0;40074;0;0;0;0;0;0;0;0;0;0;0;0;0;0;0;0;0;0;0;0;14075;-10136;-10136;9972;0;0;0;0;0;0;0;0;10195;10195;0;0;0;0;0;16306;0;0;0;0;0;0;0;0;17502;-42362;2706;-17183;-41626;17502	5.94582	2.81295	3.1509	0.0203361	0.00306273
2L	2765953	2766353	401	*	Promoter (<=1kb)	1	2766233	2767154	922	1	FBgn0031458	aph-1	FBtr0077716	0	FBtr0345331;FBtr0332218;FBtr0077728;FBtr0077726;FBtr0077727;FBtr0332219;FBtr0332220;FBtr0343993;FBtr0077731;FBtr0077734;FBtr0077735;FBtr0077717;FBtr0334161;FBtr0077705;FBtr0077706;FBtr0077707;FBtr0334159;FBtr0077708;FBtr0334158;FBtr0334160;FBtr0089751;FBtr0089750;FBtr0089749;FBtr0077740;FBtr0330719;FBtr0077712;FBtr0335125;FBtr0077713;FBtr0307080;FBtr0077714;FBtr0100383;FBtr0077737;FBtr0077715;FBt…	FBgn0004242;FBgn0004242;FBgn0004242;FBgn0004242;FBgn0004242;FBgn0004242;FBgn0004242;FBgn0004242;FBgn0019830;FBgn0019830;FBgn0026324;FBgn0028398;FBgn0031449;FBgn0031449;FBgn0031449;FBgn0031449;FBgn0031449;FBgn0031449;FBgn0031449;FBgn0031449;FBgn0031450;FBgn0031450;FBgn0031450;FBgn0031451;FBgn0031451;FBgn0031452;FBgn0031453;FBgn0031453;FBgn0031453;FBgn0031453;FBgn0031454;FBgn0031455;FBgn0031456;FBg…	0;29191;0;0;0;0;0;0;0;0;0;0;0;0;0;0;0;0;0;0;0;0;24958;-21019;-21019;20855;0;0;0;0;0;0;0;0;-288;-288;0;0;0;0;0;5423;0;0;0;-46084;49407;0;0;0;0;0;0;28385;-31479;-7777;0;0;-6300;28385	4.93748	0	3.42073	0.0382202	0.00901578
2L	2769912	2770312	401	*	Promoter (<=1kb)	1	2768590	2770069	1480	2	FBgn0019830	colt	FBtr0077731	0	FBtr0345331;FBtr0332218;FBtr0077728;FBtr0077726;FBtr0077727;FBtr0332219;FBtr0332220;FBtr0343993;FBtr0077731;FBtr0077734;FBtr0077735;FBtr0077717;FBtr0334161;FBtr0077705;FBtr0077706;FBtr0077707;FBtr0334159;FBtr0077708;FBtr0334158;FBtr0334160;FBtr0089751;FBtr0089750;FBtr0089749;FBtr0077740;FBtr0330719;FBtr0077712;FBtr0335125;FBtr0077713;FBtr0307080;FBtr0077714;FBtr0100383;FBtr0077737;FBtr0077715;FBt…	FBgn0004242;FBgn0004242;FBgn0004242;FBgn0004242;FBgn0004242;FBgn0004242;FBgn0004242;FBgn0004242;FBgn0019830;FBgn0019830;FBgn0026324;FBgn0028398;FBgn0031449;FBgn0031449;FBgn0031449;FBgn0031449;FBgn0031449;FBgn0031449;FBgn0031449;FBgn0031449;FBgn0031450;FBgn0031450;FBgn0031450;FBgn0031451;FBgn0031451;FBgn0031452;FBgn0031453;FBgn0031453;FBgn0031453;FBgn0031453;FBgn0031454;FBgn0031455;FBgn0031456;FBg…	0;25232;0;0;0;0;0;0;0;0;0;0;0;0;0;0;0;0;0;0;0;0;28917;-24978;-24978;24814;0;0;0;0;0;0;0;0;-4247;-4247;0;0;0;0;0;1464;0;0;0;-42125;45448;0;0;0;0;0;32344;-27520;-11736;0;0;-2341;32344	5.62706	2.89737	2.42608	0.0312626	0.00627643
2L	2807922	2808322	401	*	Promoter (<=1kb)	1	2808322	2812145	3824	1	FBgn0031461	daw	FBtr0077721	0	FBtr0345331;FBtr0332218;FBtr0077728;FBtr0077726;FBtr0077727;FBtr0332219;FBtr0332220;FBtr0343993;FBtr0273293;FBtr0077621;FBtr0077622;FBtr0077623;FBtr0335131;FBtr0077731;FBtr0077734;FBtr0077735;FBtr0077717;FBtr0307080;FBtr0100383;FBtr0077737;FBtr0077715;FBtr0335126;FBtr0335129;FBtr0077736;FBtr0077716;FBtr0335127;FBtr0335128;FBtr0077718;FBtr0077719;FBtr0077730;FBtr0077720;FBtr0335151;FBtr0077721;FBt…	FBgn0004242;FBgn0004242;FBgn0004242;FBgn0004242;FBgn0004242;FBgn0004242;FBgn0004242;FBgn0004242;FBgn0015521;FBgn0015521;FBgn0015521;FBgn0015521;FBgn0015521;FBgn0019830;FBgn0019830;FBgn0026324;FBgn0028398;FBgn0031453;FBgn0031454;FBgn0031455;FBgn0031456;FBgn0031456;FBgn0031457;FBgn0031457;FBgn0031458;FBgn0031458;FBgn0031459;FBgn0031459;FBgn0031459;FBgn0031460;FBgn0031461;FBgn0031461;FBgn0031461;FBg…	0;-12378;0;0;0;0;0;0;0;0;0;0;0;0;0;0;0;0;0;0;0;0;-42257;-42257;0;0;0;0;0;-36146;0;0;0;-4115;7438;17184;29511;29511;-30089;-31802;36191;37412;38890;-39310;47456;46987;46987;0;0;10090;-49746;31994;0;0;35269	4.49973	0	3.552	0.0417422	0.010523
2L	2820845	2821245	401	*	Exon (FBtr0300382/FBgn0283531, exon 3 of 10)	1	2823546	2825506	1961	2	FBgn0031465	CG3123	FBtr0077723	4261	FBtr0345331;FBtr0332218;FBtr0077728;FBtr0077726;FBtr0077727;FBtr0332219;FBtr0332220;FBtr0343993;FBtr0273293;FBtr0077621;FBtr0077622;FBtr0077623;FBtr0335131;FBtr0077718;FBtr0077730;FBtr0077720;FBtr0335151;FBtr0077721;FBtr0077722;FBtr0113017;FBtr0077723;FBtr0077691;FBtr0077692;FBtr0077618;FBtr0077619;FBtr0273251;FBtr0077689;FBtr0300356;FBtr0335130;FBtr0077686;FBtr0077687;FBtr0335132;FBtr0077625;FBt…	FBgn0004242;FBgn0004242;FBgn0004242;FBgn0004242;FBgn0004242;FBgn0004242;FBgn0004242;FBgn0004242;FBgn0015521;FBgn0015521;FBgn0015521;FBgn0015521;FBgn0015521;FBgn0031459;FBgn0031460;FBgn0031461;FBgn0031461;FBgn0031461;FBgn0031462;FBgn0031463;FBgn0031465;FBgn0031466;FBgn0031466;FBgn0031467;FBgn0031468;FBgn0031469;FBgn0031470;FBgn0031471;FBgn0031472;FBgn0031473;FBgn0031473;FBgn0031473;FBgn0031474;FBg…	0;-25301;0;0;0;0;0;0;0;0;0;0;0;0;-49069;0;0;0;8408;-5085;4261;16588;16588;-17166;-18879;23268;24489;25967;-26387;34533;34064;34064;0;0;0;-48407;0;23013;19071;0;0;48192	5.85447	2.29905	3.20398	0.0205162	0.00311859
2L	2855855	2856255	401	*	Promoter (<=1kb)	1	2856070	2856705	636	1	FBgn0015521	RpS21	FBtr0273293	0	FBtr0273293;FBtr0077621;FBtr0077622;FBtr0077623;FBtr0335131;FBtr0077682;FBtr0332459;FBtr0332460;FBtr0077680;FBtr0077683;FBtr0077631;FBtr0077720;FBtr0335151;FBtr0077721;FBtr0077722;FBtr0113017;FBtr0077723;FBtr0077691;FBtr0077692;FBtr0077618;FBtr0077619;FBtr0273251;FBtr0077689;FBtr0300356;FBtr0335130;FBtr0077686;FBtr0077687;FBtr0335132;FBtr0077625;FBtr0077626;FBtr0077627;FBtr0077628;FBtr0077629;FBt…	FBgn0015521;FBgn0015521;FBgn0015521;FBgn0015521;FBgn0015521;FBgn0024947;FBgn0024947;FBgn0024947;FBgn0024947;FBgn0024947;FBgn0028970;FBgn0031461;FBgn0031461;FBgn0031461;FBgn0031462;FBgn0031463;FBgn0031465;FBgn0031466;FBgn0031466;FBgn0031467;FBgn0031468;FBgn0031469;FBgn0031470;FBgn0031471;FBgn0031472;FBgn0031473;FBgn0031473;FBgn0031473;FBgn0031474;FBgn0031474;FBgn0031474;FBgn0031476;FBgn0031478;FBg…	0;0;0;0;0;26871;0;0;0;26871;-22857;0;0;0;43418;-40095;-30349;-18022;-18022;17444;15731;-11342;-10121;-8643;8223;-77;-546;-546;0;0;0;-13397;0;0;0;0;0;0;0;0;0;0;0;0;0;-15539;0;0	6.5105	3.50311	2.95628	0.00270015	0.000105168
2L	2874531	2874931	401	*	Promoter (<=1kb)	1	2874890	2877168	2279	1	FBgn0031478	CG8814	FBtr0077629	0	FBtr0273293;FBtr0077621;FBtr0077622;FBtr0077623;FBtr0335131;FBtr0077682;FBtr0332459;FBtr0332460;FBtr0077680;FBtr0077683;FBtr0077631;FBtr0077723;FBtr0077691;FBtr0077692;FBtr0077618;FBtr0077619;FBtr0273251;FBtr0077689;FBtr0300356;FBtr0335130;FBtr0077686;FBtr0077687;FBtr0335132;FBtr0077625;FBtr0077626;FBtr0077627;FBtr0077628;FBtr0077629;FBtr0077684;FBtr0077632;FBtr0290040;FBtr0452101;FBtr0332458;FBt…	FBgn0015521;FBgn0015521;FBgn0015521;FBgn0015521;FBgn0015521;FBgn0024947;FBgn0024947;FBgn0024947;FBgn0024947;FBgn0024947;FBgn0028970;FBgn0031465;FBgn0031466;FBgn0031466;FBgn0031467;FBgn0031468;FBgn0031469;FBgn0031470;FBgn0031471;FBgn0031472;FBgn0031473;FBgn0031473;FBgn0031473;FBgn0031474;FBgn0031474;FBgn0031474;FBgn0031476;FBgn0031478;FBgn0031479;FBgn0041111;FBgn0041111;FBgn0041111;FBgn0041111;FBg…	0;0;0;0;0;8195;0;0;0;8195;-4181;-49025;-36698;-36698;36120;34407;-30018;-28797;-27319;26899;-18753;-19222;-19222;0;0;0;4879;0;0;0;0;0;0;0;0;0;0;0;0;0;-34215;0;0;34432	6.73826	4.3625	2.27496	0.0030025	0.000129989
2L	2885069	2885469	401	*	Promoter (<=1kb)	1	2880704	2885214	4511	2	FBgn0024947	NTPase	FBtr0332459	0	FBtr0273293;FBtr0077621;FBtr0077622;FBtr0077623;FBtr0335131;FBtr0077682;FBtr0332459;FBtr0332460;FBtr0077680;FBtr0077683;FBtr0077631;FBtr0077691;FBtr0077692;FBtr0077618;FBtr0077619;FBtr0273251;FBtr0077689;FBtr0300356;FBtr0335130;FBtr0077686;FBtr0077687;FBtr0335132;FBtr0077625;FBtr0077626;FBtr0077627;FBtr0077628;FBtr0077629;FBtr0077684;FBtr0077632;FBtr0290040;FBtr0452101;FBtr0332458;FBtr0077633;FBt…	FBgn0015521;FBgn0015521;FBgn0015521;FBgn0015521;FBgn0015521;FBgn0024947;FBgn0024947;FBgn0024947;FBgn0024947;FBgn0024947;FBgn0028970;FBgn0031466;FBgn0031466;FBgn0031467;FBgn0031468;FBgn0031469;FBgn0031470;FBgn0031471;FBgn0031472;FBgn0031473;FBgn0031473;FBgn0031473;FBgn0031474;FBgn0031474;FBgn0031474;FBgn0031476;FBgn0031478;FBgn0031479;FBgn0041111;FBgn0041111;FBgn0041111;FBgn0041111;FBgn0041111;FBg…	0;0;0;0;0;-1943;0;0;0;-1943;5957;-47236;-47236;46658;44945;-40556;-39335;-37857;37437;-29291;-29760;-29760;0;0;0;15417;0;0;0;0;0;0;0;0;0;0;0;0;0;-44753;50006;23894	6.96062	3.40468	3.32692	0.000107606	4.62591e-07
2L	2889042	2889442	401	*	Promoter (<=1kb)	1	2890171	2953077	62907	1	FBgn0041111	lilli	FBtr0290041	-729	FBtr0273293;FBtr0077621;FBtr0077622;FBtr0077623;FBtr0335131;FBtr0077682;FBtr0332459;FBtr0332460;FBtr0077680;FBtr0077683;FBtr0077631;FBtr0077618;FBtr0077619;FBtr0273251;FBtr0077689;FBtr0300356;FBtr0335130;FBtr0077686;FBtr0077687;FBtr0335132;FBtr0077625;FBtr0077626;FBtr0077627;FBtr0077628;FBtr0077629;FBtr0077684;FBtr0077632;FBtr0290040;FBtr0452101;FBtr0332458;FBtr0077633;FBtr0077634;FBtr0290039;FBt…	FBgn0015521;FBgn0015521;FBgn0015521;FBgn0015521;FBgn0015521;FBgn0024947;FBgn0024947;FBgn0024947;FBgn0024947;FBgn0024947;FBgn0028970;FBgn0031467;FBgn0031468;FBgn0031469;FBgn0031470;FBgn0031471;FBgn0031472;FBgn0031473;FBgn0031473;FBgn0031473;FBgn0031474;FBgn0031474;FBgn0031474;FBgn0031476;FBgn0031478;FBgn0031479;FBgn0041111;FBgn0041111;FBgn0041111;FBgn0041111;FBgn0041111;FBgn0041111;FBgn0041111;FBg…	0;0;0;0;0;-5916;0;0;0;-5916;9930;50631;48918;-44529;-43308;-41830;41410;-33264;-33733;-33733;0;0;0;19390;0;0;0;0;0;0;0;0;0;0;0;0;0;-48726;46033;19921	5.88941	0	5.27175	0.00139996	3.01621e-05
2L	2979088	2979488	401	*	Promoter (<=1kb)	1	2978411	2979288	878	2	FBgn0031485	CG9643	FBtr0343783	0	FBtr0077673;FBtr0077678;FBtr0290241;FBtr0290237;FBtr0290238;FBtr0077637;FBtr0077638;FBtr0330213;FBtr0100468;FBtr0077639;FBtr0077640;FBtr0343782;FBtr0077679;FBtr0343784;FBtr0077643;FBtr0331653;FBtr0077644;FBtr0077645;FBtr0273230;FBtr0077676;FBtr0077677;FBtr0343781;FBtr0077642;FBtr0343783;FBtr0077675;FBtr0077646;FBtr0077671;FBtr0300815;FBtr0331629;FBtr0077672;FBtr0077647;FBtr0331628;FBtr0077670;FBt…	FBgn0002989;FBgn0004584;FBgn0004584;FBgn0010263;FBgn0010263;FBgn0010263;FBgn0010263;FBgn0010263;FBgn0010263;FBgn0010263;FBgn0010263;FBgn0010263;FBgn0024920;FBgn0024920;FBgn0025109;FBgn0025681;FBgn0025681;FBgn0025681;FBgn0025681;FBgn0031483;FBgn0031483;FBgn0031484;FBgn0031484;FBgn0031485;FBgn0031485;FBgn0031488;FBgn0031489;FBgn0031489;FBgn0031489;FBgn0031489;FBgn0031490;FBgn0031490;FBgn0031491;FBg…	0;-6580;-6580;0;0;0;0;0;0;19941;19941;19941;-9450;-9450;0;0;0;0;0;0;0;0;0;0;0;0;0;0;38605;0;0;-39179;0;0;0;0;0;0;0;0;0;0;0;0;0;32525;8235;7994;8235;0;-43613;-24970	4.66063	0	3.70662	0.0342832	0.00733227
2L	2987752	2988152	401	*	Promoter (<=1kb)	1	2988116	2990075	1960	1	FBgn0025109	Bem46	FBtr0077643	0	FBtr0077673;FBtr0077678;FBtr0290241;FBtr0290237;FBtr0290238;FBtr0077637;FBtr0077638;FBtr0330213;FBtr0100468;FBtr0077639;FBtr0077640;FBtr0343782;FBtr0077679;FBtr0343784;FBtr0077643;FBtr0331653;FBtr0077644;FBtr0077645;FBtr0273230;FBtr0077676;FBtr0077677;FBtr0343781;FBtr0077642;FBtr0343783;FBtr0077675;FBtr0077646;FBtr0077671;FBtr0300815;FBtr0331629;FBtr0077672;FBtr0077647;FBtr0331628;FBtr0077670;FBt…	FBgn0002989;FBgn0004584;FBgn0004584;FBgn0010263;FBgn0010263;FBgn0010263;FBgn0010263;FBgn0010263;FBgn0010263;FBgn0010263;FBgn0010263;FBgn0010263;FBgn0024920;FBgn0024920;FBgn0025109;FBgn0025681;FBgn0025681;FBgn0025681;FBgn0025681;FBgn0031483;FBgn0031483;FBgn0031484;FBgn0031484;FBgn0031485;FBgn0031485;FBgn0031488;FBgn0031489;FBgn0031489;FBgn0031489;FBgn0031489;FBgn0031490;FBgn0031490;FBgn0031491;FBg…	0;-15244;-15244;0;0;0;0;0;0;28605;28605;28605;-18114;-18114;0;0;0;0;0;0;0;0;0;0;0;0;0;0;29941;0;0;-30515;0;0;0;0;0;0;0;0;0;47196;47196;47196;0;0;0;0;-49354;0;0;0;0;0;0;0;0;41189;-29;-270;-29;0;0;-16306	7.03292	3.42993	3.41509	4.28333e-05	1.11383e-07
2L	2999022	2999422	401	*	Promoter (<=1kb)	1	2999286	3016069	16784	1	FBgn0031488	Ccdc85	FBtr0077646	0	FBtr0077673;FBtr0077658;FBtr0077678;FBtr0290241;FBtr0290237;FBtr0290238;FBtr0077637;FBtr0077638;FBtr0330213;FBtr0100468;FBtr0077639;FBtr0077640;FBtr0343782;FBtr0077679;FBtr0343784;FBtr0077643;FBtr0331653;FBtr0077644;FBtr0077645;FBtr0273230;FBtr0077676;FBtr0077677;FBtr0343781;FBtr0077642;FBtr0343783;FBtr0077675;FBtr0077646;FBtr0077671;FBtr0300815;FBtr0331629;FBtr0077672;FBtr0077647;FBtr0331628;FBt…	FBgn0002989;FBgn0003934;FBgn0004584;FBgn0004584;FBgn0010263;FBgn0010263;FBgn0010263;FBgn0010263;FBgn0010263;FBgn0010263;FBgn0010263;FBgn0010263;FBgn0010263;FBgn0024920;FBgn0024920;FBgn0025109;FBgn0025681;FBgn0025681;FBgn0025681;FBgn0025681;FBgn0031483;FBgn0031483;FBgn0031484;FBgn0031484;FBgn0031485;FBgn0031485;FBgn0031488;FBgn0031489;FBgn0031489;FBgn0031489;FBgn0031489;FBgn0031490;FBgn0031490;FBg…	0;-49279;-26514;-26514;0;0;0;0;0;0;39875;39875;39875;-29384;-29384;0;0;0;0;0;0;0;0;0;0;0;0;0;0;18671;0;0;-19245;0;0;0;0;0;0;0;0;0;35926;35926;35926;0;0;0;0;-38084;0;0;0;-43129;-43497;0;0;0;0;0;0;0;0;52459;-44525;0;40390;-11299;-11540;-11299;0;-47343;0;-5036	5.15718	0	4.32823	0.0116754	0.00124322
2L	3037091	3037491	401	*	Promoter (<=1kb)	1	3035493	3037263	1771	2	FBgn0031497	SerRS	FBtr0335480	0	FBtr0077673;FBtr0077658;FBtr0329906;FBtr0077665;FBtr0110903;FBtr0329907;FBtr0335389;FBtr0077662;FBtr0112883;FBtr0077664;FBtr0077663;FBtr0335388;FBtr0077643;FBtr0331653;FBtr0077644;FBtr0077645;FBtr0273230;FBtr0077646;FBtr0077671;FBtr0300815;FBtr0331629;FBtr0077672;FBtr0077647;FBtr0331628;FBtr0077670;FBtr0077648;FBtr0335484;FBtr0077669;FBtr0077650;FBtr0077651;FBtr0077652;FBtr0344734;FBtr0344735;FBt…	FBgn0002989;FBgn0003934;FBgn0015600;FBgn0015600;FBgn0015600;FBgn0015600;FBgn0015600;FBgn0015600;FBgn0015600;FBgn0015600;FBgn0015600;FBgn0015600;FBgn0025109;FBgn0025681;FBgn0025681;FBgn0025681;FBgn0025681;FBgn0031488;FBgn0031489;FBgn0031489;FBgn0031489;FBgn0031489;FBgn0031490;FBgn0031490;FBgn0031491;FBgn0031492;FBgn0031493;FBgn0031493;FBgn0031494;FBgn0031495;FBgn0031495;FBgn0031495;FBgn0031495;FBg…	0;-11210;0;0;0;0;0;0;34880;0;0;0;0;0;0;0;0;0;0;0;-18998;0;0;18424;0;0;0;0;0;0;0;0;0;-1743;-1743;-1743;0;0;0;0;-15;0;0;0;-5060;-5428;-6456;0;2321;-49368;-49609;-49368;-9274;0;0;0;-35596;32633	5.81719	3.04404	2.54397	0.0199916	0.00299256
2L	3059136	3059536	401	*	Promoter (2-3kb)	1	3056989	3068177	11189	1	FBgn0283427	FASN1	FBtr0335387	2147	FBtr0077658;FBtr0329906;FBtr0077665;FBtr0110903;FBtr0329907;FBtr0335389;FBtr0077662;FBtr0112883;FBtr0077664;FBtr0077663;FBtr0335388;FBtr0077646;FBtr0077671;FBtr0300815;FBtr0331629;FBtr0077672;FBtr0077647;FBtr0331628;FBtr0077670;FBtr0077648;FBtr0335484;FBtr0077669;FBtr0077650;FBtr0077651;FBtr0077652;FBtr0344734;FBtr0344735;FBtr0300814;FBtr0335481;FBtr0335482;FBtr0335480;FBtr0077667;FBtr0344088;FBt…	FBgn0003934;FBgn0015600;FBgn0015600;FBgn0015600;FBgn0015600;FBgn0015600;FBgn0015600;FBgn0015600;FBgn0015600;FBgn0015600;FBgn0015600;FBgn0031488;FBgn0031489;FBgn0031489;FBgn0031489;FBgn0031489;FBgn0031490;FBgn0031490;FBgn0031491;FBgn0031492;FBgn0031493;FBgn0031493;FBgn0031494;FBgn0031495;FBgn0031495;FBgn0031495;FBgn0031495;FBgn0031496;FBgn0031496;FBgn0031496;FBgn0031497;FBgn0031497;FBgn0031498;FBg…	10435;0;0;0;0;0;0;12835;0;0;0;0;0;0;-41043;0;0;40469;0;0;0;0;0;0;0;0;0;-23788;-23788;-23788;0;0;0;0;21630;0;0;0;16585;16217;15189;0;-19324;12371;0;0;0;-13551	5.27455	0.227983	3.73582	0.0225077	0.00354553
2L	3086398	3086798	401	*	Promoter (<=1kb)	1	3068345	3086491	18147	2	FBgn0015600	toc	FBtr0329906	0	FBtr0077658;FBtr0077660;FBtr0329906;FBtr0077665;FBtr0110903;FBtr0329907;FBtr0335389;FBtr0077662;FBtr0112883;FBtr0077664;FBtr0077663;FBtr0335388;FBtr0335480;FBtr0077667;FBtr0344088;FBtr0077653;FBtr0335478;FBtr0077654;FBtr0077655;FBtr0335479;FBtr0335385;FBtr0077656;FBtr0077661;FBtr0077657;FBtr0335386;FBtr0077666;FBtr0452214;FBtr0077659;FBtr0335387;FBti0019113-RA	FBgn0003934;FBgn0005779;FBgn0015600;FBgn0015600;FBgn0015600;FBgn0015600;FBgn0015600;FBgn0015600;FBgn0015600;FBgn0015600;FBgn0015600;FBgn0015600;FBgn0031497;FBgn0031497;FBgn0031498;FBgn0031498;FBgn0031498;FBgn0031500;FBgn0031500;FBgn0031500;FBgn0031501;FBgn0031501;FBgn0031504;FBgn0042627;FBgn0042627;FBgn0243513;FBgn0263847;FBgn0283427;FBgn0283427;FBti0019113	37697;-22874;0;0;0;0;0;0;-14027;0;0;0;0;0;0;0;48892;0;0;0;43847;43479;-41837;42451;0;-46586;39633;0;0;13311	4.56979	0	3.58168	0.0402732	0.0097975
2L	3094872	3095272	401	*	Promoter (<=1kb)	1	3069396	3094695	25300	2	FBgn0015600	toc	FBtr0077664	-177	FBtr0077658;FBtr0077660;FBtr0329906;FBtr0077665;FBtr0110903;FBtr0329907;FBtr0335389;FBtr0077662;FBtr0112883;FBtr0077664;FBtr0077663;FBtr0335388;FBtr0077661;FBtr0329905;FBtr0077617;FBtr0077657;FBtr0335386;FBtr0452214;FBtr0077659;FBtr0335387;FBti0019113-RA	FBgn0003934;FBgn0005779;FBgn0015600;FBgn0015600;FBgn0015600;FBgn0015600;FBgn0015600;FBgn0015600;FBgn0015600;FBgn0015600;FBgn0015600;FBgn0015600;FBgn0031504;FBgn0031505;FBgn0031505;FBgn0042627;FBgn0042627;FBgn0263847;FBgn0283427;FBgn0283427;FBti0019113	46171;-14400;0;0;0;0;0;0;-22501;0;0;0;-33363;0;0;50925;0;48107;0;0;21785	5.65584	0	4.98873	0.00270015	0.000105168
2L	3108260	3108660	401	*	Promoter (<=1kb)	1	3068345	3108142	39798	2	FBgn0015600	toc	FBtr0335389	-118	FBtr0077660;FBtr0332372;FBtr0077616;FBtr0329906;FBtr0077665;FBtr0110903;FBtr0329907;FBtr0335389;FBtr0077662;FBtr0112883;FBtr0077664;FBtr0077663;FBtr0335388;FBtr0077661;FBtr0329905;FBtr0077617;FBtr0077659;FBtr0335387;FBti0019113-RA	FBgn0005779;FBgn0011648;FBgn0011648;FBgn0015600;FBgn0015600;FBgn0015600;FBgn0015600;FBgn0015600;FBgn0015600;FBgn0015600;FBgn0015600;FBgn0015600;FBgn0015600;FBgn0031504;FBgn0031505;FBgn0031505;FBgn0283427;FBgn0283427;FBti0019113	-1012;44093;0;0;0;0;0;0;0;-35889;0;0;0;-19975;0;0;0;0;35173	5.79539	0	5.1634	0.00182093	4.93771e-05
2L	3165243	3165643	401	*	Promoter (1-2kb)	1	3163645	3169462	5818	1	FBgn0014906	Hydr2	FBtr0308315	1598	FBtr0332372;FBtr0077616;FBtr0077613;FBtr0077577;FBtr0077576;FBtr0332371;FBtr0308315;FBtr0077662;FBtr0077661;FBtr0329905;FBtr0077617;FBtr0077578;FBtr0344142;FBtr0344143;FBtr0077612;FBtr0077575;FBtr0112637;FBtr0340590;FBtr0077574;FBtr0334134;FBtr0339505;FBtr0345729;FBti0019114-RA;FBti0063022-RA	FBgn0011648;FBgn0011648;FBgn0011984;FBgn0011985;FBgn0014906;FBgn0014906;FBgn0014906;FBgn0015600;FBgn0031504;FBgn0031505;FBgn0031505;FBgn0031512;FBgn0031512;FBgn0051698;FBgn0051698;FBgn0051953;FBgn0085422;FBgn0085422;FBgn0260817;FBgn0264744;FBgn0264745;FBgn0266875;FBti0019114;FBti0063022	-12490;0;7441;-3939;0;0;0;0;36608;0;0;-8329;-8329;8197;8197;2728;34058;34853;5293;5449;0;-44872;44522;5774	5.12538	0	4.29207	0.0125556	0.00140337
2L	3302057	3302457	401	*	Promoter (<=1kb)	1	3294926	3303130	8205	2	FBgn0031516	CG9663	FBtr0077604	673	FBtr0089979;FBtr0339548;FBtr0339549;FBtr0301033;FBtr0340587;FBtr0077609;FBtr0340589;FBtr0344796;FBtr0077608;FBtr0077605;FBtr0077606;FBtr0077607;FBtr0305575;FBtr0077604;FBtr0077580;FBtr0114460;FBtr0331372;FBtr0077603;FBtr0077583;FBtr0339546;FBtr0339547;FBtr0077586;FBtr0077587;FBtr0077584;FBtr0113458;FBtr0340586;FBtr0340588;FBtr0345731;FBtr0345730;FBtr0346487;FBti0019115-RA	FBgn0020445;FBgn0020445;FBgn0020445;FBgn0031513;FBgn0031513;FBgn0031514;FBgn0031514;FBgn0031514;FBgn0031514;FBgn0031515;FBgn0031515;FBgn0031515;FBgn0031515;FBgn0031516;FBgn0031517;FBgn0031518;FBgn0031519;FBgn0031519;FBgn0031520;FBgn0031520;FBgn0031522;FBgn0031522;FBgn0031523;FBgn0053281;FBgn0053282;FBgn0265677;FBgn0265678;FBgn0266876;FBgn0266877;FBgn0267270;FBti0019115	0;0;0;32620;32336;-22587;-22587;-22587;-21523;0;0;0;0;0;-6765;-1643;0;0;-17788;-17788;-28471;-28471;-30357;-21780;-25446;33788;14235;-40776;-40050;-36343;50508	6.12383	2.86071	2.98637	0.00481236	0.000266886
2L	3344610	3345010	401	*	Intron (FBtr0089979/FBgn0020445, intron 2 of 8)	1	3334875	3354829	19955	2	FBgn0020445	E23	FBtr0089979	9819	FBtr0077589;FBtr0089979;FBtr0339548;FBtr0339549;FBtr0077605;FBtr0077606;FBtr0077607;FBtr0305575;FBtr0077604;FBtr0077580;FBtr0114460;FBtr0331372;FBtr0077603;FBtr0077583;FBtr0339546;FBtr0339547;FBtr0077586;FBtr0077587;FBtr0077588;FBtr0113018;FBtr0332408;FBtr0332407;FBtr0077594;FBtr0077584;FBtr0113458;FBtr0306335;FBtr0112639;FBtr0112641;FBtr0306333;FBtr0112638;FBtr0332409;FBtr0300295;FBtr0343241;FBt…	FBgn0016698;FBgn0020445;FBgn0020445;FBgn0020445;FBgn0031515;FBgn0031515;FBgn0031515;FBgn0031515;FBgn0031516;FBgn0031517;FBgn0031518;FBgn0031519;FBgn0031519;FBgn0031520;FBgn0031520;FBgn0031522;FBgn0031522;FBgn0031523;FBgn0031526;FBgn0031528;FBgn0031528;FBgn0031529;FBgn0031529;FBgn0053281;FBgn0053282;FBgn0085423;FBgn0085423;FBgn0085423;FBgn0085423;FBgn0085423;FBgn0085423;FBgn0259949;FBgn0259950;FBg…	0;0;0;0;0;0;0;0;0;35388;40510;0;0;24365;24365;13682;13682;11796;-12636;0;0;0;0;20373;16707;20209;24224;24224;0;0;0;42733;43486;43486;-44338;42268;-43643	5.26894	0	4.48078	0.00871788	0.000748593
2L	3348112	3348512	401	*	Intron (FBtr0089979/FBgn0020445, intron 2 of 8)	1	3334875	3354829	19955	2	FBgn0020445	E23	FBtr0089979	6317	FBtr0077589;FBtr0089979;FBtr0339548;FBtr0339549;FBtr0077604;FBtr0077580;FBtr0114460;FBtr0331372;FBtr0077603;FBtr0077583;FBtr0339546;FBtr0339547;FBtr0077586;FBtr0077587;FBtr0077588;FBtr0113018;FBtr0332408;FBtr0332407;FBtr0077594;FBtr0077584;FBtr0113458;FBtr0112366;FBtr0306335;FBtr0112639;FBtr0112641;FBtr0306333;FBtr0112638;FBtr0332409;FBtr0300295;FBtr0343241;FBtr0300294;FBtr0343236;FBtr0343240;FBt…	FBgn0016698;FBgn0020445;FBgn0020445;FBgn0020445;FBgn0031516;FBgn0031517;FBgn0031518;FBgn0031519;FBgn0031519;FBgn0031520;FBgn0031520;FBgn0031522;FBgn0031522;FBgn0031523;FBgn0031526;FBgn0031528;FBgn0031528;FBgn0031529;FBgn0031529;FBgn0053281;FBgn0053282;FBgn0085204;FBgn0085423;FBgn0085423;FBgn0085423;FBgn0085423;FBgn0085423;FBgn0085423;FBgn0259949;FBgn0259950;FBgn0259950;FBgn0266026;FBgn0266027;FBg…	0;0;0;0;0;38890;44012;0;0;27867;27867;17184;17184;15298;-9134;0;0;0;0;23875;20209;-49511;16707;20722;20722;0;0;0;39231;39984;39984;-40836;49932;38766;-40141	4.91565	0	4.01008	0.0213184	0.00328517
2L	3478158	3478558	401	*	Promoter (<=1kb)	1	3478434	3479612	1179	1	FBgn0261560	Thor	FBtr0077524	0	FBtr0077570;FBtr0077571;FBtr0077567;FBtr0333252;FBtr0333259;FBtr0445397;FBtr0333253;FBtr0333256;FBtr0333258;FBtr0333254;FBtr0333255;FBtr0077520;FBtr0077521;FBtr0077516;FBtr0077517;FBtr0343238;FBtr0113019;FBtr0077573;FBtr0077572;FBtr0343239;FBtr0077569;FBtr0077568;FBtr0077525;FBtr0333250;FBtr0077561;FBtr0333251;FBtr0077526;FBtr0077560;FBtr0089937;FBtr0301590;FBtr0077522;FBtr0077563;FBtr0333248;FBt…	FBgn0005616;FBgn0005616;FBgn0014396;FBgn0014396;FBgn0014396;FBgn0014396;FBgn0014396;FBgn0014396;FBgn0014396;FBgn0014396;FBgn0014396;FBgn0021967;FBgn0021967;FBgn0031533;FBgn0031534;FBgn0031534;FBgn0031535;FBgn0031536;FBgn0031538;FBgn0031540;FBgn0031540;FBgn0031542;FBgn0031544;FBgn0031544;FBgn0031545;FBgn0031546;FBgn0031546;FBgn0031547;FBgn0031548;FBgn0031549;FBgn0051776;FBgn0051954;FBgn0051956;FBg…	0;0;0;0;0;0;0;0;0;0;0;0;0;32166;0;0;0;0;-16206;0;0;0;0;0;41093;-41119;-41664;45498;0;51759;0;31544;0;5423;0;0;-14758;0;0;0;-30040;-30541;2793;0;0;25624;-15092;-14775	5.23312	0	4.43419	0.00957195	0.000877851
2L	3507181	3507581	401	*	Promoter (<=1kb)	1	3493986	3507218	13233	2	FBgn0014396	tim	FBtr0077567	0	FBtr0077570;FBtr0077571;FBtr0077567;FBtr0333252;FBtr0333259;FBtr0445397;FBtr0333253;FBtr0333256;FBtr0333258;FBtr0333254;FBtr0333255;FBtr0077520;FBtr0077521;FBtr0077530;FBtr0077531;FBtr0344768;FBtr0077572;FBtr0343239;FBtr0077569;FBtr0077568;FBtr0077525;FBtr0333250;FBtr0077561;FBtr0333251;FBtr0077526;FBtr0077560;FBtr0089937;FBtr0301590;FBtr0077529;FBtr0077522;FBtr0077563;FBtr0333248;FBtr0114524;FBt…	FBgn0005616;FBgn0005616;FBgn0014396;FBgn0014396;FBgn0014396;FBgn0014396;FBgn0014396;FBgn0014396;FBgn0014396;FBgn0014396;FBgn0014396;FBgn0021967;FBgn0021967;FBgn0024244;FBgn0024244;FBgn0024244;FBgn0031538;FBgn0031540;FBgn0031540;FBgn0031542;FBgn0031544;FBgn0031544;FBgn0031545;FBgn0031546;FBgn0031546;FBgn0031547;FBgn0031548;FBgn0031549;FBgn0031550;FBgn0051776;FBgn0051954;FBgn0051956;FBgn0051956;FBg…	0;0;0;0;0;0;0;0;0;0;0;0;0;0;-32152;-32152;-45229;0;0;0;0;0;12070;-12096;-12641;16475;0;22736;-23208;0;2521;0;34446;0;0;-43781;0;0;-30263;0;-1017;-1518;31816;0;0;-2999;-44115;-43798	5.52158	1.108	3.55019	0.014139	0.00170503
2L	3580797	3581197	401	*	Promoter (<=1kb)	1	3578013	3580769	2757	2	FBgn0004892	sob	FBtr0077558	-28	FBtr0089306;FBtr0089307;FBtr0089308;FBtr0089309;FBtr0100363;FBtr0473365;FBtr0446099;FBtr0089310;FBtr0473364;FBtr0089304;FBtr0089312;FBtr0473363;FBtr0301399;FBtr0077557;FBtr0077558;FBtr0339571;FBtr0077532;FBtr0077530;FBtr0077531;FBtr0344768;FBtr0077529;FBtr0077556;FBtr0446100;FBtr0332222;FBtr0332221;FBtr0332223;FBtr0339568;FBtr0339569;FBtr0339570;FBtr0342953;FBtr0452189	FBgn0000721;FBgn0000721;FBgn0000721;FBgn0000721;FBgn0000721;FBgn0000721;FBgn0000721;FBgn0000721;FBgn0000721;FBgn0000721;FBgn0000721;FBgn0000721;FBgn0000721;FBgn0002985;FBgn0004892;FBgn0015663;FBgn0015663;FBgn0024244;FBgn0024244;FBgn0024244;FBgn0031550;FBgn0031554;FBgn0031554;FBgn0264363;FBgn0264370;FBgn0264371;FBgn0265367;FBgn0265368;FBgn0265369;FBgn0265960;FBgn0284410	50957;50957;50957;50957;50957;50957;0;0;0;0;0;0;50957;0;-28;-37900;-38081;0;41064;41064;50008;40456;40507;4587;5447;9104;42953;18759;-35099;-17257;6272	5.20542	0	4.3954	0.0103531	0.000998308
2L	3632218	3632618	401	*	Promoter (<=1kb)	1	3622617	3632154	9538	2	FBgn0000721	for	FBtr0301399	-64	FBtr0089306;FBtr0089307;FBtr0089308;FBtr0089309;FBtr0100363;FBtr0473365;FBtr0446099;FBtr0089310;FBtr0473364;FBtr0089304;FBtr0089312;FBtr0473363;FBtr0301399;FBtr0077557;FBtr0339571;FBtr0077532;FBtr0077556;FBtr0446100;FBtr0302391;FBtr0339572;FBtr0300296;FBtr0300297;FBtr0302203;FBtr0301934;FBtr0309598;FBtr0332223;FBtr0339570;FBtr0452189;FBti0019117-RA;FBtr0309599;FBtr0309600	FBgn0000721;FBgn0000721;FBgn0000721;FBgn0000721;FBgn0000721;FBgn0000721;FBgn0000721;FBgn0000721;FBgn0000721;FBgn0000721;FBgn0000721;FBgn0000721;FBgn0000721;FBgn0002985;FBgn0015663;FBgn0015663;FBgn0031554;FBgn0031554;FBgn0085369;FBgn0085369;FBgn0259951;FBgn0259952;FBgn0259953;FBgn0261054;FBgn0263523;FBgn0264371;FBgn0265369;FBgn0284410;FBti0019117;FBtr0309599_df_nrg;FBtr0309600_df_nrg	-64;-64;-64;-64;-64;-64;0;0;0;0;0;0;-64;0;13121;12940;-10565;-10514;0;0;35933;37157;36516;37963;4455;-41917;15922;-44749;-17225;4431;4395	5.17537	1.108	3.01751	0.0446352	0.0118989
2L	3713079	3713479	401	*	Promoter (<=1kb)	1	3713360	3716810	3451	1	FBgn0031566	CG2818	FBtr0077537	0	FBtr0089274;FBtr0089275;FBtr0332184;FBtr0332185;FBtr0289989;FBtr0077541;FBtr0339575;FBtr0077550;FBtr0077549;FBtr0077547;FBtr0345610;FBtr0077546;FBtr0077545;FBtr0346581;FBtr0077544;FBtr0300299;FBtr0077537;FBtr0077538;FBtr0479854;FBtr0479853;FBtr0077539;FBtr0077542;FBtr0077543;FBtr0339574;FBtr0305673;FBtr0110767;FBtr0345543;FBtr0077540;FBtr0303782;FBtr0345639;FBtr0302391;FBtr0339572;FBtr0300296;FBt…	FBgn0003386;FBgn0003386;FBgn0003386;FBgn0003386;FBgn0003386;FBgn0015376;FBgn0031558;FBgn0031558;FBgn0031559;FBgn0031560;FBgn0031561;FBgn0031561;FBgn0031562;FBgn0031562;FBgn0031563;FBgn0031564;FBgn0031566;FBgn0031566;FBgn0031568;FBgn0031568;FBgn0040104;FBgn0051777;FBgn0051778;FBgn0051778;FBgn0051779;FBgn0051779;FBgn0051955;FBgn0051955;FBgn0051955;FBgn0051955;FBgn0085369;FBgn0085369;FBgn0259951;FBg…	-4706;-4706;-4706;-4706;-7857;0;-20492;-20492;-19897;-17668;-16421;-16421;-15267;-15207;-13987;0;0;-904;0;-31915;4294;-6016;-7591;-7591;-19174;-19190;0;-213;-213;0;0;0;-44528;-43304;-43945;13615;12884;12405;11789;-42498;11253;-18059;-18661;0;0;0;0;0;0;10465	4.7346	0	3.67693	0.0351615	0.00769894
2L	3813251	3813651	401	*	Promoter (<=1kb)	1	3810801	3813410	2610	2	FBgn0031573	CG3407	FBtr0077515	0	FBtr0077499;FBtr0077500;FBtr0077490;FBtr0077491;FBtr0307027;FBtr0307028;FBtr0307029;FBtr0077492;FBtr0077493;FBtr0077497;FBtr0077498;FBtr0077496;FBtr0307051;FBtr0307052;FBtr0077515;FBtr0077502;FBtr0077501;FBtr0334832;FBtr0445666;FBtr0077494;FBtr0304275;FBtr0321298;FBtr0321299;FBtr0321304;FBtr0321306;FBtr0321308;FBtr0330223;FBtr0321307;FBtr0321305;FBtr0321309;FBtr0334830;FBtr0334831;FBtr0334834;FBt…	FBgn0003430;FBgn0004567;FBgn0004893;FBgn0004893;FBgn0004893;FBgn0004893;FBgn0004893;FBgn0004893;FBgn0004893;FBgn0021800;FBgn0021800;FBgn0031571;FBgn0031571;FBgn0031571;FBgn0031573;FBgn0031574;FBgn0031574;FBgn0031574;FBgn0051958;FBgn0051960;FBgn0262392;FBgn0263842;FBgn0263843;FBgn0263846;FBgn0263846;FBgn0263846;FBgn0263846;FBgn0263846;FBgn0263846;FBgn0263846;FBgn0264885;FBgn0264886;FBgn0264887;FBg…	0;-23189;0;0;0;0;0;0;34313;0;0;0;0;0;0;0;0;0;27513;28304;45630;47757;-42797;0;0;0;0;0;0;0;-1787;-4073;48446;32065;41343;43521;-38300;45584;45630	5.96322	3.5267	2.55082	0.0242162	0.00407607
2L	3867483	3867883	401	*	Promoter (<=1kb)	1	3867697	3871425	3729	1	FBgn0031575	Cep97	FBtr0077504	0	FBtr0290079;FBtr0077513;FBtr0077512;FBtr0290080;FBtr0290081;FBtr0077511;FBtr0290077;FBtr0290078;FBtr0290082;FBtr0077499;FBtr0077500;FBtr0077502;FBtr0077501;FBtr0334832;FBtr0077504;FBtr0301082;FBtr0077509;FBtr0308125;FBtr0308126;FBtr0308127;FBtr0334833;FBtr0077514;FBtr0334831;FBtr0334834;FBtr0344048;FBtr0345957;FBtr0345956;FBtr0345955	FBgn0000256;FBgn0000256;FBgn0000256;FBgn0000256;FBgn0000256;FBgn0000256;FBgn0000256;FBgn0000256;FBgn0000256;FBgn0003430;FBgn0004567;FBgn0031574;FBgn0031574;FBgn0031574;FBgn0031575;FBgn0031575;FBgn0051773;FBgn0051774;FBgn0051774;FBgn0051774;FBgn0051957;FBgn0051957;FBgn0264886;FBgn0264887;FBgn0266318;FBgn0267005;FBgn0267006;FBgn0267007	0;0;0;0;0;0;0;0;0;0;30643;0;0;0;0;-2207;46405;0;0;0;0;0;49759;-5386;-21767;-12489;-10311;15532	4.99271	0	4.05685	0.0192737	0.002798
2L	3872295	3872695	401	*	Promoter (<=1kb)	1	3871271	3872458	1188	2	FBgn0051957	CG31957	FBtr0334833	0	FBtr0290079;FBtr0077513;FBtr0077512;FBtr0290080;FBtr0290081;FBtr0077511;FBtr0290077;FBtr0290078;FBtr0290082;FBtr0077499;FBtr0077500;FBtr0077502;FBtr0077501;FBtr0334832;FBtr0077504;FBtr0301082;FBtr0077509;FBtr0308125;FBtr0308126;FBtr0308127;FBtr0334833;FBtr0077514;FBtr0334834;FBtr0344048;FBtr0345957;FBtr0345956;FBtr0345955	FBgn0000256;FBgn0000256;FBgn0000256;FBgn0000256;FBgn0000256;FBgn0000256;FBgn0000256;FBgn0000256;FBgn0000256;FBgn0003430;FBgn0004567;FBgn0031574;FBgn0031574;FBgn0031574;FBgn0031575;FBgn0031575;FBgn0051773;FBgn0051774;FBgn0051774;FBgn0051774;FBgn0051957;FBgn0051957;FBgn0264887;FBgn0266318;FBgn0267005;FBgn0267006;FBgn0267007	0;0;0;0;0;0;0;0;0;0;35455;0;0;0;0;2205;41593;0;0;0;0;0;-10198;-26579;-17301;-15123;20344	5.60217	1.22798	3.69527	0.0135494	0.00160065
2L	4187591	4187991	401	*	Promoter (<=1kb)	1	4186250	4187793	1544	2	FBgn0051961	TBCC	FBtr0077484	0	FBtr0077478;FBtr0077470;FBtr0334787;FBtr0289965;FBtr0077468;FBtr0077483;FBtr0334791;FBtr0077481;FBtr0077482;FBtr0113020;FBtr0077479;FBtr0077480;FBtr0334792;FBtr0334790;FBtr0077477;FBtr0077469;FBtr0077484;FBtr0077485;FBtr0334786;FBtr0342651;FBtr0346782;FBti0019119-RA;FBti0063046-RA	FBgn0001075;FBgn0003941;FBgn0003941;FBgn0026394;FBgn0031585;FBgn0031589;FBgn0031589;FBgn0031589;FBgn0031589;FBgn0031589;FBgn0031589;FBgn0031589;FBgn0031589;FBgn0031590;FBgn0031590;FBgn0040102;FBgn0051961;FBgn0051961;FBgn0264866;FBgn0265819;FBgn0267441;FBti0019119;FBti0063046	33805;0;0;-21457;38312;0;0;0;0;0;0;0;0;0;0;-132;0;0;2190;-40930;-1498;-3690;6351	5.85552	0.977122	3.98791	0.00627393	0.000434021
2L	4333376	4333776	401	*	Promoter (<=1kb)	1	4333913	4345411	11499	1	FBgn0020762	Atet	FBtr0077426	-137	FBtr0089268;FBtr0089269;FBtr0089271;FBtr0089270;FBtr0301863;FBtr0347158;FBtr0347159;FBtr0333484;FBtr0333485;FBtr0301864;FBtr0077426;FBtr0077427;FBtr0112899;FBtr0112898;FBtr0334401;FBtr0077429;FBtr0077425;FBtr0077428;FBtr0334400;FBtr0077464;FBtr0077463;FBtr0077462;FBtr0304205;FBtr0342832;FBtr0342833;FBtr0342834;FBtr0342835;FBtr0345770;FBtr0445833;FBtr0304206	FBgn0010473;FBgn0010473;FBgn0010473;FBgn0010473;FBgn0010473;FBgn0010473;FBgn0010473;FBgn0010473;FBgn0010473;FBgn0010473;FBgn0020762;FBgn0020762;FBgn0020762;FBgn0020762;FBgn0026319;FBgn0026319;FBgn0028482;FBgn0031596;FBgn0031596;FBgn0031597;FBgn0031597;FBgn0031598;FBgn0262375;FBgn0265908;FBgn0265909;FBgn0265910;FBgn0265911;FBgn0266903;FBgn0266903;FBtr0304206_df_nrg	0;0;0;0;0;0;0;0;0;49126;0;0;0;0;0;0;0;-19199;-19199;0;0;0;-9920;-13725;-14542;-15396;-17223;30476;37527;-9960	6.22629	2.40468	3.44488	0.00180772	4.86204e-05
2L	4340363	4340763	401	*	Promoter (1-2kb)	1	4338724	4345776	7053	1	FBgn0020762	Atet	FBtr0112898	1639	FBtr0089268;FBtr0089269;FBtr0089271;FBtr0089270;FBtr0301863;FBtr0347158;FBtr0347159;FBtr0333484;FBtr0333485;FBtr0301864;FBtr0077426;FBtr0077427;FBtr0112899;FBtr0112898;FBtr0334401;FBtr0077429;FBtr0077431;FBtr0077425;FBtr0077428;FBtr0334400;FBtr0077464;FBtr0077463;FBtr0077462;FBtr0331449;FBtr0331450;FBtr0304205;FBtr0342832;FBtr0342833;FBtr0342834;FBtr0342835;FBtr0345770;FBtr0445833;FBtr0304206	FBgn0010473;FBgn0010473;FBgn0010473;FBgn0010473;FBgn0010473;FBgn0010473;FBgn0010473;FBgn0010473;FBgn0010473;FBgn0010473;FBgn0020762;FBgn0020762;FBgn0020762;FBgn0020762;FBgn0026319;FBgn0026319;FBgn0027560;FBgn0028482;FBgn0031596;FBgn0031596;FBgn0031597;FBgn0031597;FBgn0031598;FBgn0261976;FBgn0261976;FBgn0262375;FBgn0265908;FBgn0265909;FBgn0265910;FBgn0265911;FBgn0266903;FBgn0266903;FBtr0304206_df_…	0;0;0;0;0;0;0;0;0;56113;0;0;0;0;0;0;-47564;0;-12212;-12212;0;0;0;0;0;-2933;-6738;-7555;-8409;-10236;23489;30540;-2973	5.94189	2.77405	2.99732	0.011347	0.00118699
2L	4345749	4346149	401	*	Promoter (1-2kb)	1	4347501	4347954	454	1	FBgn0265908	lncRNA:CR44697	FBtr0342832	-1352	FBtr0089268;FBtr0089269;FBtr0089271;FBtr0089270;FBtr0301863;FBtr0347158;FBtr0347159;FBtr0333484;FBtr0333485;FBtr0301864;FBtr0077426;FBtr0077427;FBtr0112899;FBtr0112898;FBtr0077432;FBtr0305968;FBtr0331447;FBtr0334401;FBtr0077429;FBtr0077431;FBtr0077425;FBtr0077428;FBtr0334400;FBtr0077464;FBtr0077463;FBtr0077462;FBtr0077460;FBtr0331449;FBtr0331450;FBtr0304205;FBtr0342832;FBtr0342833;FBtr0342834;FBt…	FBgn0010473;FBgn0010473;FBgn0010473;FBgn0010473;FBgn0010473;FBgn0010473;FBgn0010473;FBgn0010473;FBgn0010473;FBgn0010473;FBgn0020762;FBgn0020762;FBgn0020762;FBgn0020762;FBgn0022153;FBgn0022153;FBgn0022153;FBgn0026319;FBgn0026319;FBgn0027560;FBgn0028482;FBgn0031596;FBgn0031596;FBgn0031597;FBgn0031597;FBgn0031598;FBgn0031600;FBgn0261976;FBgn0261976;FBgn0262375;FBgn0265908;FBgn0265909;FBgn0265910;FBg…	0;0;0;0;0;0;0;0;0;61499;0;0;0;0;0;0;0;0;0;-42178;0;-6826;-6826;0;0;0;47727;0;0;2053;-1352;-2169;-3023;-4850;18103;25154;2013	5.09233	0.227983	3.46044	0.037815	0.00886185
2L	4346612	4347012	401	*	Promoter (<=1kb)	1	4347501	4347954	454	1	FBgn0265908	lncRNA:CR44697	FBtr0342832	-489	FBtr0089268;FBtr0089269;FBtr0089271;FBtr0089270;FBtr0301863;FBtr0347158;FBtr0347159;FBtr0333484;FBtr0333485;FBtr0301864;FBtr0077426;FBtr0077427;FBtr0112899;FBtr0112898;FBtr0077432;FBtr0305968;FBtr0331447;FBtr0334401;FBtr0077429;FBtr0077431;FBtr0077425;FBtr0077428;FBtr0334400;FBtr0077464;FBtr0077463;FBtr0077462;FBtr0077460;FBtr0331449;FBtr0331450;FBtr0304205;FBtr0342832;FBtr0342833;FBtr0342834;FBt…	FBgn0010473;FBgn0010473;FBgn0010473;FBgn0010473;FBgn0010473;FBgn0010473;FBgn0010473;FBgn0010473;FBgn0010473;FBgn0010473;FBgn0020762;FBgn0020762;FBgn0020762;FBgn0020762;FBgn0022153;FBgn0022153;FBgn0022153;FBgn0026319;FBgn0026319;FBgn0027560;FBgn0028482;FBgn0031596;FBgn0031596;FBgn0031597;FBgn0031597;FBgn0031598;FBgn0031600;FBgn0261976;FBgn0261976;FBgn0262375;FBgn0265908;FBgn0265909;FBgn0265910;FBg…	0;0;0;0;0;0;0;0;0;62362;0;0;0;0;0;0;0;0;0;-41315;0;-5963;-5963;0;0;0;46864;0;0;2916;-489;-1306;-2160;-3987;17240;24291;2876	5.23504	1.22798	3.30893	0.0342832	0.00733507
2L	4375006	4375406	401	*	Intron (FBtr0334401/FBgn0026319, intron 2 of 2)	1	4371990	4380716	8727	1	FBgn0026319	Traf4	FBtr0077429	3016	FBtr0077426;FBtr0077427;FBtr0112899;FBtr0112898;FBtr0077432;FBtr0305968;FBtr0331447;FBtr0334401;FBtr0077429;FBtr0077431;FBtr0077425;FBtr0077428;FBtr0334400;FBtr0077464;FBtr0077463;FBtr0077462;FBtr0077460;FBtr0077435;FBtr0331436;FBtr0077459;FBtr0077458;FBtr0077434;FBtr0290071;FBtr0331449;FBtr0331450;FBtr0304637;FBtr0304205;FBtr0342832;FBtr0342833;FBtr0342834;FBtr0342835;FBtr0345770;FBtr0445833;FBt…	FBgn0020762;FBgn0020762;FBgn0020762;FBgn0020762;FBgn0022153;FBgn0022153;FBgn0022153;FBgn0026319;FBgn0026319;FBgn0027560;FBgn0028482;FBgn0031596;FBgn0031596;FBgn0031597;FBgn0031597;FBgn0031598;FBgn0031600;FBgn0031601;FBgn0031602;FBgn0031602;FBgn0051963;FBgn0053003;FBgn0053003;FBgn0261976;FBgn0261976;FBgn0262357;FBgn0262375;FBgn0265908;FBgn0265909;FBgn0265910;FBgn0265911;FBgn0266903;FBgn0266903;FBt…	0;0;0;0;0;0;0;0;0;-12921;0;22031;22031;0;0;0;18470;-27845;0;0;43642;-25547;-25547;0;0;-35749;31310;27505;26688;25834;24007;-10754;-3703;31270	4.38195	0	3.44276	0.0476996	0.0133918
2L	4386899	4387299	401	*	Promoter (<=1kb)	1	4386182	4387070	889	2	FBgn0261976	Psf2	FBtr0331449	0	FBtr0077426;FBtr0077427;FBtr0112899;FBtr0112898;FBtr0077432;FBtr0305968;FBtr0331447;FBtr0334401;FBtr0077429;FBtr0077431;FBtr0077428;FBtr0334400;FBtr0077464;FBtr0077463;FBtr0077462;FBtr0077460;FBtr0077435;FBtr0331436;FBtr0077459;FBtr0077458;FBtr0077434;FBtr0290071;FBtr0112368;FBtr0112369;FBtr0112370;FBtr0112371;FBtr0331449;FBtr0331450;FBtr0304637;FBtr0304205;FBtr0342832;FBtr0342833;FBtr0342834;FBt…	FBgn0020762;FBgn0020762;FBgn0020762;FBgn0020762;FBgn0022153;FBgn0022153;FBgn0022153;FBgn0026319;FBgn0026319;FBgn0027560;FBgn0031596;FBgn0031596;FBgn0031597;FBgn0031597;FBgn0031598;FBgn0031600;FBgn0031601;FBgn0031602;FBgn0031602;FBgn0051963;FBgn0053003;FBgn0053003;FBgn0085206;FBgn0085207;FBgn0085207;FBgn0085207;FBgn0261976;FBgn0261976;FBgn0262357;FBgn0262375;FBgn0265908;FBgn0265909;FBgn0265910;FBg…	0;0;0;0;0;0;0;0;0;-1028;33924;33924;0;0;0;6577;-15952;0;0;31749;-13654;-13654;-46609;-46609;-46609;-47116;0;0;-23856;43203;39398;38581;37727;35900;-22647;-15596;43163	4.77128	0	3.8297	0.0282992	0.00536538
2L	4444504	4444904	401	*	Promoter (<=1kb)	1	4442870	4444680	1811	2	FBgn0027609	morgue	FBtr0077457	0	FBtr0077447;FBtr0077446;FBtr0077448;FBtr0301407;FBtr0301408;FBtr0110812;FBtr0077453;FBtr0077432;FBtr0305968;FBtr0331447;FBtr0077456;FBtr0077457;FBtr0077435;FBtr0331436;FBtr0077459;FBtr0331435;FBtr0331434;FBtr0077438;FBtr0077439;FBtr0077455;FBtr0077454;FBtr0345632;FBtr0077441;FBtr0077450;FBtr0335134;FBtr0077442;FBtr0077443;FBtr0077440;FBtr0077458;FBtr0335135;FBtr0077451;FBtr0345633;FBtr0077434;FBt…	FBgn0011603;FBgn0011603;FBgn0011603;FBgn0011603;FBgn0011603;FBgn0019982;FBgn0019982;FBgn0022153;FBgn0022153;FBgn0022153;FBgn0025684;FBgn0027609;FBgn0031601;FBgn0031602;FBgn0031602;FBgn0031603;FBgn0031603;FBgn0031603;FBgn0031604;FBgn0031606;FBgn0031607;FBgn0031608;FBgn0031608;FBgn0031609;FBgn0031609;FBgn0031610;FBgn0031611;FBgn0040705;FBgn0051963;FBgn0053002;FBgn0053002;FBgn0053002;FBgn0053003;FBg…	0;0;0;0;0;0;0;0;0;0;0;0;41253;0;0;0;0;0;0;0;0;0;-14966;18090;0;0;-20270;0;-25456;0;0;0;43551;43551;0;0;0;0;0;0;0;0;0;0;0;0;0;0;0;0;12770;10596;10596;10596;10089;-2444;-2444;33349;6717;13413;13440;13460	4.46763	0	3.52456	0.0432806	0.0111921
2L	4454316	4454716	401	*	Promoter (<=1kb)	1	4453169	4454453	1285	2	FBgn0031607	Secp43	FBtr0077454	0	FBtr0077447;FBtr0077446;FBtr0077448;FBtr0301407;FBtr0301408;FBtr0110812;FBtr0077453;FBtr0077456;FBtr0077457;FBtr0331436;FBtr0077459;FBtr0331435;FBtr0331434;FBtr0077438;FBtr0077439;FBtr0077455;FBtr0077454;FBtr0345632;FBtr0077441;FBtr0077450;FBtr0335134;FBtr0077442;FBtr0077443;FBtr0077440;FBtr0077458;FBtr0335135;FBtr0077451;FBtr0345633;FBtr0332345;FBtr0332348;FBtr0332349;FBtr0332350;FBtr0332354;FBt…	FBgn0011603;FBgn0011603;FBgn0011603;FBgn0011603;FBgn0011603;FBgn0019982;FBgn0019982;FBgn0025684;FBgn0027609;FBgn0031602;FBgn0031602;FBgn0031603;FBgn0031603;FBgn0031603;FBgn0031604;FBgn0031606;FBgn0031607;FBgn0031608;FBgn0031608;FBgn0031609;FBgn0031609;FBgn0031610;FBgn0031611;FBgn0040705;FBgn0051963;FBgn0053002;FBgn0053002;FBgn0053002;FBgn0053196;FBgn0053196;FBgn0053196;FBgn0053196;FBgn0053196;FBg…	0;0;0;0;0;0;0;0;0;0;0;0;0;0;0;0;0;0;-5154;8278;0;0;-10458;0;-35268;0;0;0;0;0;0;0;0;0;0;0;0;0;0;0;0;0;0;0;2958;20408;20408;20408;19901;-12256;-12256;43161;16529;3601;3628;3648	5.47877	0	4.73819	0.00495742	0.000285795
2L	4459457	4459857	401	*	Promoter (<=1kb)	1	4459729	4461746	2018	1	FBgn0031608	CG15435	FBtr0345632	0	FBtr0077447;FBtr0077446;FBtr0077448;FBtr0301407;FBtr0301408;FBtr0110812;FBtr0077453;FBtr0077456;FBtr0077457;FBtr0331436;FBtr0077459;FBtr0331435;FBtr0331434;FBtr0077438;FBtr0077439;FBtr0077455;FBtr0077454;FBtr0345632;FBtr0077441;FBtr0077450;FBtr0335134;FBtr0077442;FBtr0077443;FBtr0077440;FBtr0077458;FBtr0335135;FBtr0077451;FBtr0345633;FBtr0332345;FBtr0332348;FBtr0332349;FBtr0332350;FBtr0332354;FBt…	FBgn0011603;FBgn0011603;FBgn0011603;FBgn0011603;FBgn0011603;FBgn0019982;FBgn0019982;FBgn0025684;FBgn0027609;FBgn0031602;FBgn0031602;FBgn0031603;FBgn0031603;FBgn0031603;FBgn0031604;FBgn0031606;FBgn0031607;FBgn0031608;FBgn0031608;FBgn0031609;FBgn0031609;FBgn0031610;FBgn0031611;FBgn0040705;FBgn0051963;FBgn0053002;FBgn0053002;FBgn0053002;FBgn0053196;FBgn0053196;FBgn0053196;FBgn0053196;FBgn0053196;FBg…	0;0;0;0;0;0;0;0;0;0;0;0;0;0;0;0;0;0;-13;3137;0;0;-5317;0;-40409;0;0;0;0;0;0;0;0;0;0;0;0;0;0;0;0;0;0;0;-1783;25549;25549;25549;25042;-17397;-17397;48302;21670;-1140;-1113;-1093	5.90147	2.65064	2.89591	0.0101129	0.000963205
2L	4594757	4595157	401	*	Promoter (<=1kb)	1	4477462	4595054	117593	2	FBgn0053196	dpy	FBtr0332351	0	FBtr0077444;FBtr0300354;FBtr0332345;FBtr0332348;FBtr0332349;FBtr0332350;FBtr0332354;FBtr0332351;FBtr0332352;FBtr0305142;FBtr0305141;FBtr0305145;FBtr0332344;FBtr0332346;FBtr0332347;FBtr0332355;FBtr0332343;FBtr0332353;FBtr0110769;FBtr0346457;FBtr0329834;FBtr0342652;FBtr0345958;FBti0019120-RA	FBgn0031613;FBgn0031617;FBgn0053196;FBgn0053196;FBgn0053196;FBgn0053196;FBgn0053196;FBgn0053196;FBgn0053196;FBgn0053196;FBgn0053196;FBgn0053196;FBgn0053196;FBgn0053196;FBgn0053196;FBgn0053196;FBgn0053196;FBgn0053196;FBgn0083938;FBgn0083938;FBgn0263869;FBgn0265820;FBgn0267008;FBti0019120	-16539;-47815;0;0;0;0;0;0;0;0;0;0;0;0;0;0;0;0;-46139;-46139;-11789;-24430;39185;13985	5.50745	0	3.96551	0.0143948	0.00175973
2L	4810176	4810576	401	*	Promoter (1-2kb)	1	4811711	4811945	235	2	FBgn0266835	lncRNA:CR45297	FBtr0345563	1369	FBtr0077418;FBtr0077382;FBtr0077381;FBtr0077383;FBtr0077416;FBtr0077384;FBtr0336962;FBtr0336961;FBtr0077415;FBtr0336959;FBtr0332480;FBtr0336960;FBtr0289979;FBtr0077412;FBtr0077413;FBtr0077385;FBtr0300756;FBtr0332476;FBtr0077410;FBtr0332479;FBtr0332477;FBtr0077411;FBtr0077409;FBtr0332478;FBtr0300941;FBtr0077386;FBtr0077408;FBtr0077387;FBtr0077388;FBtr0100301;FBtr0304909;FBtr0304910;FBtr0336831;FBt…	FBgn0031627;FBgn0031628;FBgn0031628;FBgn0031630;FBgn0031631;FBgn0031632;FBgn0031632;FBgn0031633;FBgn0031633;FBgn0031634;FBgn0031634;FBgn0031634;FBgn0031634;FBgn0031635;FBgn0031635;FBgn0031636;FBgn0031636;FBgn0031636;FBgn0031637;FBgn0031637;FBgn0031637;FBgn0031637;FBgn0031637;FBgn0031637;FBgn0031637;FBgn0031638;FBgn0031639;FBgn0031640;FBgn0051660;FBgn0051660;FBgn0051660;FBgn0051660;FBgn0051660;FBg…	0;0;0;-2433;0;0;0;20117;20117;23767;0;0;0;0;0;-27771;-27771;-27886;0;0;35774;36188;0;0;0;-37190;0;0;0;0;0;0;0;47281;47281;19463;7305;1369;0;0;-24429;19463;7305	6.74783	4.11944	2.90808	0.00601559	0.000401395
2L	4823225	4823625	401	*	Promoter (1-2kb)	1	4821774	4828945	7172	1	FBgn0031632	CG15628	FBtr0336962	1451	FBtr0077418;FBtr0077382;FBtr0077381;FBtr0077383;FBtr0077416;FBtr0077384;FBtr0336962;FBtr0336961;FBtr0077415;FBtr0336959;FBtr0332480;FBtr0336960;FBtr0289979;FBtr0077412;FBtr0077413;FBtr0077385;FBtr0300756;FBtr0332476;FBtr0077410;FBtr0332479;FBtr0332477;FBtr0077411;FBtr0077409;FBtr0332478;FBtr0300941;FBtr0077386;FBtr0077408;FBtr0077387;FBtr0077388;FBtr0100301;FBtr0304909;FBtr0304910;FBtr0336831;FBt…	FBgn0031627;FBgn0031628;FBgn0031628;FBgn0031630;FBgn0031631;FBgn0031632;FBgn0031632;FBgn0031633;FBgn0031633;FBgn0031634;FBgn0031634;FBgn0031634;FBgn0031634;FBgn0031635;FBgn0031635;FBgn0031636;FBgn0031636;FBgn0031636;FBgn0031637;FBgn0031637;FBgn0031637;FBgn0031637;FBgn0031637;FBgn0031637;FBgn0031637;FBgn0031638;FBgn0031639;FBgn0031640;FBgn0051660;FBgn0051660;FBgn0051660;FBgn0051660;FBgn0051660;FBg…	0;0;0;10216;0;0;0;7068;7068;10718;0;0;0;0;0;-14722;-14722;-14837;0;0;22725;23139;0;0;0;-24141;0;0;0;0;0;0;0;6414;-5344;-11280;0;0;-37478;6414;-5344	5.49358	0	4.7684	0.00466953	0.00025633
2L	4823867	4824267	401	*	Promoter (2-3kb)	1	4821774	4828945	7172	1	FBgn0031632	CG15628	FBtr0336962	2093	FBtr0077418;FBtr0077382;FBtr0077381;FBtr0077383;FBtr0077416;FBtr0077384;FBtr0336962;FBtr0336961;FBtr0077415;FBtr0336959;FBtr0332480;FBtr0336960;FBtr0289979;FBtr0077412;FBtr0077413;FBtr0077385;FBtr0300756;FBtr0332476;FBtr0077410;FBtr0332479;FBtr0332477;FBtr0077411;FBtr0077409;FBtr0332478;FBtr0300941;FBtr0077386;FBtr0077408;FBtr0077387;FBtr0077388;FBtr0100301;FBtr0304909;FBtr0304910;FBtr0336831;FBt…	FBgn0031627;FBgn0031628;FBgn0031628;FBgn0031630;FBgn0031631;FBgn0031632;FBgn0031632;FBgn0031633;FBgn0031633;FBgn0031634;FBgn0031634;FBgn0031634;FBgn0031634;FBgn0031635;FBgn0031635;FBgn0031636;FBgn0031636;FBgn0031636;FBgn0031637;FBgn0031637;FBgn0031637;FBgn0031637;FBgn0031637;FBgn0031637;FBgn0031637;FBgn0031638;FBgn0031639;FBgn0031640;FBgn0051660;FBgn0051660;FBgn0051660;FBgn0051660;FBgn0051660;FBg…	0;0;0;10858;0;0;0;6426;6426;10076;0;0;0;0;0;-14080;-14080;-14195;0;0;22083;22497;0;0;0;-23499;0;0;0;0;0;0;0;5772;-5986;-11922;0;0;-38120;5772;-5986	4.98304	0.227983	3.31823	0.0468638	0.0129644
2L	4837799	4838199	401	*	Promoter (<=1kb)	1	4835335	4837999	2665	2	FBgn0031635	tank	FBtr0077412	0	FBtr0304887;FBtr0089647;FBtr0089648;FBtr0089649;FBtr0336835;FBtr0472669;FBtr0077418;FBtr0077382;FBtr0077381;FBtr0077383;FBtr0077416;FBtr0077384;FBtr0336962;FBtr0336961;FBtr0077415;FBtr0336959;FBtr0332480;FBtr0336960;FBtr0289979;FBtr0077412;FBtr0077413;FBtr0077385;FBtr0300756;FBtr0332476;FBtr0077410;FBtr0332479;FBtr0332477;FBtr0077411;FBtr0077409;FBtr0332478;FBtr0300941;FBtr0077386;FBtr0077408;FBt…	FBgn0000286;FBgn0000286;FBgn0000286;FBgn0000286;FBgn0000286;FBgn0000286;FBgn0031627;FBgn0031628;FBgn0031628;FBgn0031630;FBgn0031631;FBgn0031632;FBgn0031632;FBgn0031633;FBgn0031633;FBgn0031634;FBgn0031634;FBgn0031634;FBgn0031634;FBgn0031635;FBgn0031635;FBgn0031636;FBgn0031636;FBgn0031636;FBgn0031637;FBgn0031637;FBgn0031637;FBgn0031637;FBgn0031637;FBgn0031637;FBgn0031637;FBgn0031638;FBgn0031639;FBg…	0;0;0;0;0;0;0;0;0;24790;0;0;0;-7106;-7106;-3456;0;0;0;0;0;-148;-148;-263;0;0;8151;8565;0;0;0;-9567;0;0;-45099;0;0;0;0;0;-7760;-19918;-25854;0;0;-7760;-19918	6.17467	3.98513	2.21933	0.0249075	0.00427754
2L	4891892	4892292	401	*	Promoter (<=1kb)	1	4892112	4903458	11347	1	FBgn0031645	CG3036	FBtr0336832	0	FBtr0304887;FBtr0089647;FBtr0089648;FBtr0089649;FBtr0336835;FBtr0472669;FBtr0077393;FBtr0077410;FBtr0332479;FBtr0332477;FBtr0077411;FBtr0077409;FBtr0332478;FBtr0300941;FBtr0077386;FBtr0077408;FBtr0077387;FBtr0077389;FBtr0077390;FBtr0336832;FBtr0077391;FBtr0077402;FBtr0077401;FBtr0077403;FBtr0113021;FBtr0077394;FBtr0077396;FBtr0345631;FBtr0077397;FBtr0077395;FBtr0077398;FBtr0077399;FBtr0077400;FBt…	FBgn0000286;FBgn0000286;FBgn0000286;FBgn0000286;FBgn0000286;FBgn0000286;FBgn0003372;FBgn0031637;FBgn0031637;FBgn0031637;FBgn0031637;FBgn0031637;FBgn0031637;FBgn0031637;FBgn0031638;FBgn0031639;FBgn0031640;FBgn0031643;FBgn0031644;FBgn0031645;FBgn0031645;FBgn0031646;FBgn0031646;FBgn0031646;FBgn0031646;FBgn0031649;FBgn0041150;FBgn0041150;FBgn0041150;FBgn0041150;FBgn0041150;FBgn0041150;FBgn0041150;FBg…	0;0;0;0;0;0;-45117;0;0;-45542;-45128;0;0;0;44126;0;0;8594;1897;0;0;14470;14470;14470;14470;0;0;0;23210;0;0;0;0;0;0;0;0;0;0;0;-47;30942	5.47836	1.73407	3.16333	0.0200358	0.0030014
2L	4981340	4981740	401	*	Promoter (<=1kb)	1	4979513	4981587	2075	2	FBgn0031664	CG8892	FBtr0331228	0	FBtr0079003;FBtr0079002;FBtr0079001;FBtr0077393;FBtr0079050;FBtr0079051;FBtr0331229;FBtr0078991;FBtr0330714;FBtr0079053;FBtr0079036;FBtr0333541;FBtr0333540;FBtr0100432;FBtr0077394;FBtr0078990;FBtr0079058;FBtr0079057;FBtr0110896;FBtr0079056;FBtr0345335;FBtr0079055;FBtr0078992;FBtr0078994;FBtr0078995;FBtr0078996;FBtr0331227;FBtr0079049;FBtr0078997;FBtr0079048;FBtr0331228;FBtr0079045;FBtr0079046;FBt…	FBgn0000299;FBgn0000299;FBgn0000299;FBgn0003372;FBgn0010607;FBgn0010607;FBgn0010607;FBgn0015000;FBgn0015000;FBgn0015834;FBgn0016075;FBgn0016075;FBgn0016075;FBgn0020906;FBgn0031649;FBgn0031650;FBgn0031651;FBgn0031652;FBgn0031652;FBgn0031653;FBgn0031654;FBgn0031654;FBgn0031655;FBgn0031657;FBgn0031659;FBgn0031660;FBgn0031660;FBgn0031661;FBgn0031662;FBgn0031663;FBgn0031664;FBgn0031664;FBgn0031664;FBg…	-47869;-47869;-47876;43931;0;0;0;0;0;-13565;45705;45705;46451;-26196;0;38598;0;0;0;0;-28204;-28204;0;0;0;0;0;-4317;0;-1961;0;0;-29;0;0;0;0;0;0;0;0;0;0;0;0;0;0;0;0;0;0;22929;15667;0;0;0;0;0;0;-15915;0;27774;0	6.77481	3.92009	2.79244	0.00485608	0.000271388
2L	4995074	4995474	401	*	Promoter (<=1kb)	1	4993641	4995482	1842	2	FBgn0053113	Rtnl1	FBtr0079043	8	FBtr0079003;FBtr0079002;FBtr0079001;FBtr0079050;FBtr0079051;FBtr0331229;FBtr0078991;FBtr0330714;FBtr0079053;FBtr0079036;FBtr0333541;FBtr0333540;FBtr0100432;FBtr0079058;FBtr0079057;FBtr0110896;FBtr0079056;FBtr0345335;FBtr0079055;FBtr0078992;FBtr0078994;FBtr0078995;FBtr0078996;FBtr0331227;FBtr0079049;FBtr0078997;FBtr0079048;FBtr0331228;FBtr0079045;FBtr0079046;FBtr0306011;FBtr0079037;FBtr0332412;FBt…	FBgn0000299;FBgn0000299;FBgn0000299;FBgn0010607;FBgn0010607;FBgn0010607;FBgn0015000;FBgn0015000;FBgn0015834;FBgn0016075;FBgn0016075;FBgn0016075;FBgn0020906;FBgn0031651;FBgn0031652;FBgn0031652;FBgn0031653;FBgn0031654;FBgn0031654;FBgn0031655;FBgn0031657;FBgn0031659;FBgn0031660;FBgn0031660;FBgn0031661;FBgn0031662;FBgn0031663;FBgn0031664;FBgn0031664;FBgn0031664;FBgn0031664;FBgn0031668;FBgn0031670;FBg…	-34135;-34135;-34142;0;0;0;0;0;-27299;31971;31971;32717;-39930;0;0;0;0;-41938;-41938;0;0;0;0;0;-18051;0;-15695;0;0;-13763;0;0;0;0;0;0;0;0;0;0;0;0;0;0;0;0;0;0;0;0;0;0;0;0;0;0;36663;29401;0;0;0;0;0;0;0;0;0;0;-43593;-43593;0;-29649;0;0;0;0;-49923;0;0;0;0;-49923;0;41508;0	5.69189	0.227983	4.15909	0.00948601	0.000864418
2L	4997450	4997850	401	*	Promoter (<=1kb)	1	4993641	4997381	3741	2	FBgn0053113	Rtnl1	FBtr0079042	-69	FBtr0079003;FBtr0079002;FBtr0079001;FBtr0079050;FBtr0079051;FBtr0331229;FBtr0078991;FBtr0330714;FBtr0079053;FBtr0079036;FBtr0333541;FBtr0333540;FBtr0100432;FBtr0079057;FBtr0110896;FBtr0079056;FBtr0345335;FBtr0079055;FBtr0078992;FBtr0078994;FBtr0078995;FBtr0078996;FBtr0331227;FBtr0079049;FBtr0078997;FBtr0079048;FBtr0331228;FBtr0079045;FBtr0079046;FBtr0306011;FBtr0079037;FBtr0332412;FBtr0079000;FBt…	FBgn0000299;FBgn0000299;FBgn0000299;FBgn0010607;FBgn0010607;FBgn0010607;FBgn0015000;FBgn0015000;FBgn0015834;FBgn0016075;FBgn0016075;FBgn0016075;FBgn0020906;FBgn0031652;FBgn0031652;FBgn0031653;FBgn0031654;FBgn0031654;FBgn0031655;FBgn0031657;FBgn0031659;FBgn0031660;FBgn0031660;FBgn0031661;FBgn0031662;FBgn0031663;FBgn0031664;FBgn0031664;FBgn0031664;FBgn0031664;FBgn0031668;FBgn0031670;FBgn0031670;FBg…	-31759;-31759;-31766;0;0;0;0;0;-29675;29595;29595;30341;-42306;0;0;0;-44314;-44314;0;0;0;0;0;-20427;0;-18071;0;0;-16139;0;0;0;0;0;0;0;0;0;0;0;0;52230;0;0;0;0;0;0;0;0;0;0;0;0;0;0;0;0;0;39039;31777;0;0;0;0;0;0;0;0;0;0;-41217;-41217;0;-32025;0;0;0;0;-47547;0;0;0;0;-47547;0;43884;0	5.50864	0	4.79295	0.00442391	0.000233674
2L	5001154	5001554	401	*	Promoter (<=1kb)	1	4994084	5000370	6287	2	FBgn0053113	Rtnl1	FBtr0079041	-784	FBtr0079003;FBtr0079002;FBtr0079001;FBtr0079050;FBtr0079051;FBtr0331229;FBtr0079053;FBtr0079036;FBtr0333541;FBtr0333540;FBtr0100432;FBtr0079031;FBtr0079030;FBtr0345335;FBtr0079055;FBtr0078992;FBtr0078994;FBtr0078995;FBtr0078996;FBtr0331227;FBtr0079049;FBtr0078997;FBtr0079048;FBtr0331228;FBtr0079045;FBtr0079046;FBtr0306011;FBtr0079037;FBtr0332412;FBtr0079000;FBtr0332411;FBtr0079034;FBtr0079035;FBt…	FBgn0000299;FBgn0000299;FBgn0000299;FBgn0010607;FBgn0010607;FBgn0010607;FBgn0015834;FBgn0016075;FBgn0016075;FBgn0016075;FBgn0020906;FBgn0022023;FBgn0022023;FBgn0031654;FBgn0031654;FBgn0031655;FBgn0031657;FBgn0031659;FBgn0031660;FBgn0031660;FBgn0031661;FBgn0031662;FBgn0031663;FBgn0031664;FBgn0031664;FBgn0031664;FBgn0031664;FBgn0031668;FBgn0031670;FBgn0031670;FBgn0031670;FBgn0031673;FBgn0031673;FBg…	-28055;-28055;-28062;0;0;0;-33379;25891;25891;26637;-46010;0;0;-48018;-48018;0;0;0;0;0;-24131;0;-21775;0;0;-19843;0;0;0;0;0;0;0;0;0;0;0;0;48526;0;0;0;0;0;0;0;0;0;0;0;0;0;0;0;0;0;42743;35481;0;0;0;0;0;0;0;0;0;0;-37513;-37513;0;-35729;0;0;0;0;-43843;0;0;0;0;-43843;0;47588;0	6.53047	4.21737	2.20209	0.00555126	0.000348178
2L	5043021	5043421	401	*	Promoter (<=1kb)	1	5040648	5043158	2511	2	FBgn0031673	CG31650	FBtr0079034	0	FBtr0079003;FBtr0079002;FBtr0079001;FBtr0079010;FBtr0333537;FBtr0333536;FBtr0079036;FBtr0333541;FBtr0333540;FBtr0079031;FBtr0079030;FBtr0100260;FBtr0079012;FBtr0100259;FBtr0332212;FBtr0332215;FBtr0302569;FBtr0079013;FBtr0100263;FBtr0332213;FBtr0339791;FBtr0332214;FBtr0339792;FBtr0079027;FBtr0079037;FBtr0332412;FBtr0079000;FBtr0332411;FBtr0079034;FBtr0079035;FBtr0301905;FBtr0301906;FBtr0333539;FBt…	FBgn0000299;FBgn0000299;FBgn0000299;FBgn0014857;FBgn0014857;FBgn0014857;FBgn0016075;FBgn0016075;FBgn0016075;FBgn0022023;FBgn0022023;FBgn0028572;FBgn0028572;FBgn0028572;FBgn0028572;FBgn0028572;FBgn0028572;FBgn0028572;FBgn0028572;FBgn0028572;FBgn0028572;FBgn0028572;FBgn0028572;FBgn0028694;FBgn0031668;FBgn0031670;FBgn0031670;FBgn0031670;FBgn0031673;FBgn0031673;FBgn0031673;FBgn0031673;FBgn0031673;FBg…	13412;13412;13405;0;0;0;-15576;-15576;-14830;0;0;0;0;0;0;0;-20951;-20951;-20951;-22591;-22591;-22591;-22591;16369;0;0;0;0;0;0;0;0;0;0;0;6659;0;0;0;0;0;14827;50171;50171;0;0;0;0;0;0;0;0;0;0;0;0;0;0;0;0;0;0;0;3954;3954;0;0;0;-25149;0;0;0;0;0;-1976;0;0;0;0;-1976;0;17385;0;-25175;-25214	6.07541	3.5267	2.6559	0.0208583	0.0031897
2L	5052550	5052950	401	*	Promoter (<=1kb)	1	5051193	5052780	1588	2	FBgn0022023	eIF3h	FBtr0079031	0	FBtr0079003;FBtr0079002;FBtr0079001;FBtr0079010;FBtr0333537;FBtr0333536;FBtr0079036;FBtr0333541;FBtr0333540;FBtr0079031;FBtr0079030;FBtr0100260;FBtr0079012;FBtr0100259;FBtr0332212;FBtr0332215;FBtr0302569;FBtr0079013;FBtr0100263;FBtr0332213;FBtr0339791;FBtr0332214;FBtr0339792;FBtr0079027;FBtr0079037;FBtr0332412;FBtr0079000;FBtr0332411;FBtr0079034;FBtr0079035;FBtr0301905;FBtr0301906;FBtr0333539;FBt…	FBgn0000299;FBgn0000299;FBgn0000299;FBgn0014857;FBgn0014857;FBgn0014857;FBgn0016075;FBgn0016075;FBgn0016075;FBgn0022023;FBgn0022023;FBgn0028572;FBgn0028572;FBgn0028572;FBgn0028572;FBgn0028572;FBgn0028572;FBgn0028572;FBgn0028572;FBgn0028572;FBgn0028572;FBgn0028572;FBgn0028572;FBgn0028694;FBgn0031668;FBgn0031670;FBgn0031670;FBgn0031670;FBgn0031673;FBgn0031673;FBgn0031673;FBgn0031673;FBgn0031673;FBg…	22941;22941;22934;0;0;0;-25105;-25105;-24359;0;0;0;0;0;0;0;-11422;-11422;-11422;-13062;-13062;-13062;-13062;6840;0;0;0;0;0;0;0;0;0;0;0;-2470;0;0;0;0;0;5298;40642;40642;0;0;0;0;0;0;0;0;0;0;0;0;0;0;0;0;0;0;0;0;0;0;0;13483;13483;0;0;0;0;0;0;0;-15620;0;0;0;0;0;7153;0;0;0;0;7153;0;7856;0;-15646;-15685	5.23983	0	4.35928	0.0108033	0.00107176
2L	5054902	5055302	401	*	Promoter (<=1kb)	1	5055058	5055995	938	1	FBgn0014857	His3.3A	FBtr0079010	0	FBtr0079003;FBtr0079002;FBtr0079001;FBtr0079010;FBtr0333537;FBtr0333536;FBtr0079036;FBtr0333541;FBtr0333540;FBtr0079031;FBtr0079030;FBtr0100260;FBtr0079012;FBtr0100259;FBtr0332212;FBtr0332215;FBtr0302569;FBtr0079013;FBtr0100263;FBtr0332213;FBtr0339791;FBtr0332214;FBtr0339792;FBtr0079027;FBtr0079037;FBtr0332412;FBtr0079000;FBtr0332411;FBtr0079034;FBtr0079035;FBtr0301905;FBtr0301906;FBtr0333539;FBt…	FBgn0000299;FBgn0000299;FBgn0000299;FBgn0014857;FBgn0014857;FBgn0014857;FBgn0016075;FBgn0016075;FBgn0016075;FBgn0022023;FBgn0022023;FBgn0028572;FBgn0028572;FBgn0028572;FBgn0028572;FBgn0028572;FBgn0028572;FBgn0028572;FBgn0028572;FBgn0028572;FBgn0028572;FBgn0028572;FBgn0028572;FBgn0028694;FBgn0031668;FBgn0031670;FBgn0031670;FBgn0031670;FBgn0031673;FBgn0031673;FBgn0031673;FBgn0031673;FBgn0031673;FBg…	25293;25293;25286;0;0;0;-27457;-27457;-26711;0;0;0;0;0;0;0;-9070;-9070;-9070;-10710;-10710;-10710;-10710;4488;0;0;0;0;0;0;0;0;0;0;0;-4822;0;0;0;0;0;2946;38290;38290;0;0;0;0;0;0;0;0;0;0;0;0;0;0;0;0;0;0;0;0;0;0;0;15835;15835;0;0;0;0;0;0;0;-13268;0;0;0;0;0;9505;0;0;0;0;9505;0;5504;0;-13294;-13333	5.53868	2.16924	2.97399	0.0226815	0.00360524
2L	5096178	5096578	401	*	Promoter (<=1kb)	1	5096227	5098613	2387	1	FBgn0031683	CG4230	FBtr0079019	0	FBtr0079010;FBtr0333537;FBtr0333536;FBtr0079031;FBtr0079030;FBtr0100260;FBtr0079012;FBtr0100259;FBtr0332212;FBtr0332215;FBtr0302569;FBtr0079013;FBtr0100263;FBtr0332213;FBtr0339791;FBtr0332214;FBtr0339792;FBtr0079027;FBtr0301206;FBtr0079032;FBtr0333538;FBtr0345751;FBtr0079009;FBtr0079029;FBtr0079028;FBtr0079026;FBtr0111024;FBtr0329981;FBtr0079018;FBtr0079019;FBtr0329982;FBtr0329983;FBtr0345333;FBt…	FBgn0014857;FBgn0014857;FBgn0014857;FBgn0022023;FBgn0022023;FBgn0028572;FBgn0028572;FBgn0028572;FBgn0028572;FBgn0028572;FBgn0028572;FBgn0028572;FBgn0028572;FBgn0028572;FBgn0028572;FBgn0028572;FBgn0028572;FBgn0028694;FBgn0031675;FBgn0031675;FBgn0031675;FBgn0031675;FBgn0031676;FBgn0031677;FBgn0031678;FBgn0031681;FBgn0031681;FBgn0031682;FBgn0031682;FBgn0031683;FBgn0031683;FBgn0031683;FBgn0031684;FBg…	0;0;0;0;0;0;0;0;0;0;31806;31806;31806;30166;30166;30166;30166;-36388;-46098;0;0;0;0;0;-37930;-2586;-2586;0;0;0;0;0;0;0;0;0;0;0;0;0;0;0;0;0;0;0;0;0;0;27608;0;0;0;0;0;50781;0;0;0;0;50781;-35372;0;-23723;27582;27543	5.02088	0	4.15077	0.0165607	0.00217596
2L	5100014	5100414	401	*	Promoter (<=1kb)	1	5099177	5100202	1026	2	FBgn0031684	ND-13A	FBtr0345333	0	FBtr0079010;FBtr0333537;FBtr0333536;FBtr0079031;FBtr0079030;FBtr0100260;FBtr0079012;FBtr0100259;FBtr0332212;FBtr0332215;FBtr0302569;FBtr0079013;FBtr0100263;FBtr0332213;FBtr0339791;FBtr0332214;FBtr0339792;FBtr0079027;FBtr0301206;FBtr0079032;FBtr0333538;FBtr0345751;FBtr0079009;FBtr0079029;FBtr0079028;FBtr0079026;FBtr0111024;FBtr0329981;FBtr0079018;FBtr0079019;FBtr0329982;FBtr0329983;FBtr0345333;FBt…	FBgn0014857;FBgn0014857;FBgn0014857;FBgn0022023;FBgn0022023;FBgn0028572;FBgn0028572;FBgn0028572;FBgn0028572;FBgn0028572;FBgn0028572;FBgn0028572;FBgn0028572;FBgn0028572;FBgn0028572;FBgn0028572;FBgn0028572;FBgn0028694;FBgn0031675;FBgn0031675;FBgn0031675;FBgn0031675;FBgn0031676;FBgn0031677;FBgn0031678;FBgn0031681;FBgn0031681;FBgn0031682;FBgn0031682;FBgn0031683;FBgn0031683;FBgn0031683;FBgn0031684;FBg…	0;0;0;0;0;0;0;0;0;0;35642;35642;35642;34002;34002;34002;34002;-40224;-49934;0;0;0;0;0;-41766;-6422;-6422;0;0;0;0;0;0;0;0;0;0;0;0;0;0;0;0;0;0;0;31444;0;-39208;0;-19887;31418;31379	5.0272	0	4.14742	0.0166215	0.00218945
2L	5149877	5150277	401	*	Promoter (1-2kb)	1	5151749	5186528	34780	1	FBgn0261836	Msp300	FBtr0303384	-1472	FBtr0345333;FBtr0079025;FBtr0345334;FBtr0091790;FBtr0091919;FBtr0113537;FBtr0303389;FBtr0332403;FBtr0332404;FBtr0303388;FBtr0303385;FBtr0332405;FBtr0303383;FBtr0303386;FBtr0303384;FBtr0332406;FBtr0303387;FBti0063078-RA	FBgn0031684;FBgn0031684;FBgn0031684;FBgn0065083;FBgn0065107;FBgn0082990;FBgn0261836;FBgn0261836;FBgn0261836;FBgn0261836;FBgn0261836;FBgn0261836;FBgn0261836;FBgn0261836;FBgn0261836;FBgn0261836;FBgn0261836;FBti0063078	0;0;0;-43194;-45758;-37501;0;0;0;0;0;0;0;0;0;0;0;29576	5.61813	0	4.9419	0.0030025	0.000128321
2L	5223320	5223720	401	*	Intron (FBtr0079089/FBgn0003716, intron 1 of 2)	1	5218254	5219053	800	1	FBgn0031692	TpnC25D	FBtr0079063	5066	FBtr0079085;FBtr0079084;FBtr0302568;FBtr0310624;FBtr0310625;FBtr0079089;FBtr0079088;FBtr0079087;FBtr0079086;FBtr0079061;FBtr0079062;FBtr0342940;FBtr0079092;FBtr0342941;FBtr0346461;FBtr0342931;FBtr0346458;FBtr0079063;FBtr0079066;FBtr0300456;FBtr0079068;FBtr0303308;FBtr0079090;FBtr0079064;FBtr0091790;FBtr0091750;FBtr0091919;FBtr0113537;FBtr0113538;FBtr0346459;FBtr0110802;FBtr0303389;FBtr0332403;FBt…	FBgn0000228;FBgn0000228;FBgn0000228;FBgn0000228;FBgn0000228;FBgn0003716;FBgn0003716;FBgn0003716;FBgn0003716;FBgn0031688;FBgn0031689;FBgn0031690;FBgn0031690;FBgn0031690;FBgn0031690;FBgn0031692;FBgn0031692;FBgn0031692;FBgn0031693;FBgn0031694;FBgn0031695;FBgn0046776;FBgn0051914;FBgn0051971;FBgn0065083;FBgn0065104;FBgn0065107;FBgn0082990;FBgn0083028;FBgn0250847;FBgn0250847;FBgn0261836;FBgn0261836;FBg…	53621;0;0;0;0;0;0;0;0;16053;12860;-9160;-8590;-8464;-8239;0;0;5066;-40281;-42672;0;-18979;17457;-17046;29849;17115;27285;35542;20937;-6778;-6778;0;0;0;0;0;0;0;0;0;-35222;-35222	6.26125	0.227983	4.681	0.00292428	0.000121657
2L	5224675	5225075	401	*	Intron (FBtr0079089/FBgn0003716, intron 1 of 2)	1	5218254	5219053	800	1	FBgn0031692	TpnC25D	FBtr0079063	6421	FBtr0079085;FBtr0079084;FBtr0302568;FBtr0310624;FBtr0310625;FBtr0302567;FBtr0342939;FBtr0079089;FBtr0079088;FBtr0079087;FBtr0079086;FBtr0079061;FBtr0079062;FBtr0342940;FBtr0079092;FBtr0342941;FBtr0346461;FBtr0342931;FBtr0346458;FBtr0079063;FBtr0079066;FBtr0300456;FBtr0079068;FBtr0303308;FBtr0079090;FBtr0079064;FBtr0091790;FBtr0091750;FBtr0091919;FBtr0113537;FBtr0113538;FBtr0346459;FBtr0110802;FBt…	FBgn0000228;FBgn0000228;FBgn0000228;FBgn0000228;FBgn0000228;FBgn0000228;FBgn0000228;FBgn0003716;FBgn0003716;FBgn0003716;FBgn0003716;FBgn0031688;FBgn0031689;FBgn0031690;FBgn0031690;FBgn0031690;FBgn0031690;FBgn0031692;FBgn0031692;FBgn0031692;FBgn0031693;FBgn0031694;FBgn0031695;FBgn0046776;FBgn0051914;FBgn0051971;FBgn0065083;FBgn0065104;FBgn0065107;FBgn0082990;FBgn0083028;FBgn0250847;FBgn0250847;FBg…	52266;0;0;0;0;52266;0;0;0;0;0;17408;14215;-10515;-9945;-9819;-9594;0;0;6421;-38926;-41317;0;-17624;16102;-15691;31204;18470;28640;36897;22292;-8133;-8133;0;0;0;0;0;0;0;0;0;-33867;-33867	5.32331	1.81295	3.10146	0.0387703	0.00920111
2L	5229132	5229532	401	*	Intron (FBtr0079089/FBgn0003716, intron 1 of 2)	1	5219000	5237362	18363	2	FBgn0003716	tkv	FBtr0079089	7830	FBtr0079085;FBtr0079084;FBtr0302568;FBtr0310624;FBtr0310625;FBtr0302567;FBtr0342939;FBtr0079089;FBtr0079088;FBtr0079087;FBtr0079086;FBtr0079061;FBtr0079062;FBtr0342940;FBtr0079092;FBtr0342941;FBtr0346461;FBtr0342931;FBtr0346458;FBtr0079063;FBtr0079066;FBtr0300456;FBtr0079068;FBtr0346455;FBtr0079069;FBtr0342934;FBtr0303308;FBtr0079090;FBtr0079064;FBtr0091790;FBtr0091750;FBtr0091919;FBtr0113537;FBt…	FBgn0000228;FBgn0000228;FBgn0000228;FBgn0000228;FBgn0000228;FBgn0000228;FBgn0000228;FBgn0003716;FBgn0003716;FBgn0003716;FBgn0003716;FBgn0031688;FBgn0031689;FBgn0031690;FBgn0031690;FBgn0031690;FBgn0031690;FBgn0031692;FBgn0031692;FBgn0031692;FBgn0031693;FBgn0031694;FBgn0031695;FBgn0031696;FBgn0031696;FBgn0031696;FBgn0046776;FBgn0051914;FBgn0051971;FBgn0065083;FBgn0065104;FBgn0065107;FBgn0082990;FBg…	47809;0;0;0;0;47809;0;0;0;0;0;21865;18672;-14972;-14402;-14276;-14051;0;0;10878;-34469;-36860;0;-49333;-49521;-49521;-13167;11645;-11234;35661;22927;33097;41354;26749;-12590;-12590;0;0;0;0;0;0;0;0;0;-29410;-29410	4.36944	0	3.43318	0.0482969	0.013672
2L	5231995	5232395	401	*	Intron (FBtr0079089/FBgn0003716, intron 1 of 2)	1	5219000	5237362	18363	2	FBgn0003716	tkv	FBtr0079089	4967	FBtr0079085;FBtr0079084;FBtr0302568;FBtr0310624;FBtr0310625;FBtr0302567;FBtr0342939;FBtr0079089;FBtr0079088;FBtr0079087;FBtr0079086;FBtr0079061;FBtr0079062;FBtr0342940;FBtr0079092;FBtr0342941;FBtr0346461;FBtr0342931;FBtr0346458;FBtr0079063;FBtr0079066;FBtr0300456;FBtr0079068;FBtr0346455;FBtr0079069;FBtr0342934;FBtr0303308;FBtr0079090;FBtr0079064;FBtr0091790;FBtr0091750;FBtr0091919;FBtr0113537;FBt…	FBgn0000228;FBgn0000228;FBgn0000228;FBgn0000228;FBgn0000228;FBgn0000228;FBgn0000228;FBgn0003716;FBgn0003716;FBgn0003716;FBgn0003716;FBgn0031688;FBgn0031689;FBgn0031690;FBgn0031690;FBgn0031690;FBgn0031690;FBgn0031692;FBgn0031692;FBgn0031692;FBgn0031693;FBgn0031694;FBgn0031695;FBgn0031696;FBgn0031696;FBgn0031696;FBgn0046776;FBgn0051914;FBgn0051971;FBgn0065083;FBgn0065104;FBgn0065107;FBgn0082990;FBg…	44946;0;0;0;0;44946;0;0;0;0;0;24728;21535;-17835;-17265;-17139;-16914;0;0;13741;-31606;-33997;0;-46470;-46658;-46658;-10304;8782;-8371;38524;25790;35960;44217;29612;-15453;-15453;0;0;0;0;0;0;0;0;0;-26547;-26547	4.73569	0	3.74737	0.031988	0.00654155
2L	5293392	5293792	401	*	Intron (FBtr0342936/FBgn0016076, intron 1 of 2)	1	5297486	5297928	443	2	FBgn0267294	lncRNA:CR45730	FBtr0346580	4136	FBtr0079085;FBtr0079084;FBtr0302568;FBtr0310624;FBtr0310625;FBtr0302567;FBtr0342939;FBtr0079087;FBtr0079086;FBtr0079072;FBtr0307035;FBtr0307034;FBtr0342936;FBtr0079070;FBtr0300020;FBtr0079071;FBtr0346579;FBtr0079066;FBtr0300456;FBtr0079068;FBtr0346455;FBtr0079069;FBtr0342934;FBtr0329970;FBtr0079082;FBtr0307041;FBtr0329969;FBtr0307040;FBtr0343227;FBtr0079080;FBtr0307036;FBtr0079073;FBtr0079079;FBt…	FBgn0000228;FBgn0000228;FBgn0000228;FBgn0000228;FBgn0000228;FBgn0000228;FBgn0000228;FBgn0003716;FBgn0003716;FBgn0015031;FBgn0015031;FBgn0015031;FBgn0016076;FBgn0016076;FBgn0016076;FBgn0016076;FBgn0016076;FBgn0031693;FBgn0031694;FBgn0031695;FBgn0031696;FBgn0031696;FBgn0031696;FBgn0031697;FBgn0031697;FBgn0031698;FBgn0031698;FBgn0031698;FBgn0031700;FBgn0031700;FBgn0031701;FBgn0031701;FBgn0031702;FBg…	-16051;0;0;0;0;-16051;0;0;0;-33435;-33435;-33497;0;0;0;0;0;29391;27000;0;14527;14339;14339;0;0;0;0;0;35052;35087;-36065;-36065;42378;42378;42378;42378;44281;44281;0;50693;5544;-4725;-4725;34450;34450;0;4136;51350	6.18001	1.22798	4.2621	0.00232329	7.93893e-05
2L	5294909	5295309	401	*	Promoter (2-3kb)	1	5297486	5297928	443	2	FBgn0267294	lncRNA:CR45730	FBtr0346580	2619	FBtr0079085;FBtr0079084;FBtr0302568;FBtr0310624;FBtr0310625;FBtr0302567;FBtr0342939;FBtr0079086;FBtr0079072;FBtr0307035;FBtr0307034;FBtr0342936;FBtr0079070;FBtr0300020;FBtr0079071;FBtr0346579;FBtr0079066;FBtr0300456;FBtr0079068;FBtr0346455;FBtr0079069;FBtr0342934;FBtr0329970;FBtr0079082;FBtr0307041;FBtr0329969;FBtr0307040;FBtr0343227;FBtr0079080;FBtr0307036;FBtr0079073;FBtr0079079;FBtr0307038;FBt…	FBgn0000228;FBgn0000228;FBgn0000228;FBgn0000228;FBgn0000228;FBgn0000228;FBgn0000228;FBgn0003716;FBgn0015031;FBgn0015031;FBgn0015031;FBgn0016076;FBgn0016076;FBgn0016076;FBgn0016076;FBgn0016076;FBgn0031693;FBgn0031694;FBgn0031695;FBgn0031696;FBgn0031696;FBgn0031696;FBgn0031697;FBgn0031697;FBgn0031698;FBgn0031698;FBgn0031698;FBgn0031700;FBgn0031700;FBgn0031701;FBgn0031701;FBgn0031702;FBgn0031702;FBg…	-17568;0;0;0;0;-17568;0;0;-31918;-31918;-31980;0;0;0;0;0;30908;28517;0;16044;15856;15856;0;0;0;0;0;33535;33570;-34548;-34548;40861;40861;40861;40861;42764;42764;0;7061;-6242;-6242;35967;35967;0;2619;49833	4.94277	0	4.04546	0.0198792	0.00296626
2L	5305363	5305763	401	*	Promoter (<=1kb)	1	5305650	5310610	4961	1	FBgn0016076	vri	FBtr0300020	0	FBtr0079085;FBtr0079084;FBtr0302568;FBtr0310624;FBtr0310625;FBtr0302567;FBtr0342939;FBtr0079086;FBtr0079072;FBtr0307035;FBtr0307034;FBtr0342936;FBtr0079070;FBtr0300020;FBtr0079071;FBtr0346579;FBtr0304843;FBtr0300012;FBtr0343224;FBtr0347408;FBtr0347409;FBtr0079066;FBtr0300456;FBtr0079068;FBtr0346455;FBtr0079069;FBtr0342934;FBtr0329970;FBtr0079082;FBtr0307041;FBtr0329969;FBtr0307040;FBtr0343227;FBt…	FBgn0000228;FBgn0000228;FBgn0000228;FBgn0000228;FBgn0000228;FBgn0000228;FBgn0000228;FBgn0003716;FBgn0015031;FBgn0015031;FBgn0015031;FBgn0016076;FBgn0016076;FBgn0016076;FBgn0016076;FBgn0016076;FBgn0016920;FBgn0016920;FBgn0016920;FBgn0016920;FBgn0016920;FBgn0031693;FBgn0031694;FBgn0031695;FBgn0031696;FBgn0031696;FBgn0031696;FBgn0031697;FBgn0031697;FBgn0031698;FBgn0031698;FBgn0031698;FBgn0031700;FBg…	-28022;0;0;0;0;-28022;0;0;-21464;-21464;-21526;0;0;0;0;0;-40437;0;0;0;0;41362;38971;0;26498;26310;26310;0;0;0;0;0;23081;23116;-24094;-24094;30407;30407;30407;30407;32310;32310;0;17515;-16696;-16696;46421;46421;0;-7435;39379	5.70225	0	5.04868	0.00235136	8.15614e-05
2L	5342273	5342673	401	*	Promoter (<=1kb)	1	5339132	5342234	3103	2	FBgn0031703	CG12512	FBtr0079077	-39	FBtr0079072;FBtr0307035;FBtr0307034;FBtr0342936;FBtr0079070;FBtr0300020;FBtr0079071;FBtr0346579;FBtr0304843;FBtr0300012;FBtr0343224;FBtr0347408;FBtr0347409;FBtr0329970;FBtr0079082;FBtr0307041;FBtr0329969;FBtr0307040;FBtr0343227;FBtr0079080;FBtr0307036;FBtr0079073;FBtr0079079;FBtr0307038;FBtr0307039;FBtr0343226;FBtr0079078;FBtr0307037;FBtr0079077;FBtr0342943;FBtr0342944;FBtr0342942;FBtr0344050;FBt…	FBgn0015031;FBgn0015031;FBgn0015031;FBgn0016076;FBgn0016076;FBgn0016076;FBgn0016076;FBgn0016076;FBgn0016920;FBgn0016920;FBgn0016920;FBgn0016920;FBgn0016920;FBgn0031697;FBgn0031697;FBgn0031698;FBgn0031698;FBgn0031698;FBgn0031700;FBgn0031700;FBgn0031701;FBgn0031701;FBgn0031702;FBgn0031702;FBgn0031702;FBgn0031702;FBgn0031702;FBgn0031702;FBgn0031703;FBgn0262097;FBgn0262097;FBgn0265958;FBgn0266320;FBg…	15046;15046;14984;0;0;0;0;0;-3527;0;0;0;0;0;0;0;0;0;-13429;-13394;12416;12416;-6103;-6103;-6103;-6103;-4200;-4200;0;38401;38401;-44878;0;-44345;2469	5.23571	1.108	3.17531	0.0338823	0.00717833
2L	5403648	5404048	401	*	Promoter (<=1kb)	1	5404280	5415928	11649	1	FBgn0016660	H15	FBtr0079076	-232	FBtr0079076;FBtr0343225;FBtr0304843;FBtr0300012;FBtr0343224;FBtr0347408;FBtr0347409;FBtr0308924;FBtr0114309;FBtr0342943;FBtr0342944;FBtr0329835;FBtr0329836;FBtr0343259;FBtr0342942	FBgn0016660;FBgn0016660;FBgn0016920;FBgn0016920;FBgn0016920;FBgn0016920;FBgn0016920;FBgn0051647;FBgn0086033;FBgn0262097;FBgn0262097;FBgn0263866;FBgn0263867;FBgn0263868;FBgn0265958	0;0;57448;0;0;0;0;0;33701;-22574;-22574;-27794;-28774;30188;16097	5.369	0	4.61027	0.00656094	0.000470536
2L	5438082	5438482	401	*	Promoter (<=1kb)	1	5437634	5437749	116	2	FBgn0086033	snoRNA:Me28S-A2486	FBtr0114309	-333	FBtr0079076;FBtr0343225;FBtr0308924;FBtr0114309;FBtr0310358;FBtr0079093;FBtr0329835;FBtr0329836;FBtr0343259;FBtr0342942;FBtr0345552	FBgn0016660;FBgn0016660;FBgn0051647;FBgn0086033;FBgn0261963;FBgn0261963;FBgn0263866;FBgn0263867;FBgn0263868;FBgn0265958;FBgn0266825	0;0;0;-333;0;0;6240;5260;-3846;50531;-48423	4.46518	0	3.51988	0.0433985	0.0113072
2L	5461267	5461667	401	*	Promoter (<=1kb)	1	5461639	5466829	5191	1	FBgn0261963	mid	FBtr0310358	0	FBtr0079076;FBtr0343225;FBtr0308924;FBtr0114309;FBtr0310358;FBtr0079093;FBtr0329835;FBtr0329836;FBtr0343259;FBtr0345552	FBgn0016660;FBgn0016660;FBgn0051647;FBgn0086033;FBgn0261963;FBgn0261963;FBgn0263866;FBgn0263867;FBgn0263868;FBgn0266825	0;0;0;-23518;0;0;29425;28445;-27031;-25238	5.36182	0	4.59101	0.00680826	0.000500931
2L	5800109	5800509	401	*	Promoter (<=1kb)	1	5767002	5800173	33172	2	FBgn0031738	CG9171	FBtr0301235	0	FBtr0079135;FBtr0332554;FBtr0079164;FBtr0079163;FBtr0301235;FBtr0332038;FBtr0332039;FBtr0301236;FBtr0301234;FBtr0079160;FBtr0332037;FBtr0079139;FBtr0306841;FBtr0344769;FBtr0342609;FBtr0079159;FBtr0342621;FBtr0342622;FBtr0332036;FBtr0340166;FBtr0079138;FBtr0330222;FBtr0342612;FBtr0112619;FBtr0330221;FBtr0306842;FBtr0342610;FBtr0342611;FBti0019126-RA;FBti0063172-RA;FBti0063672-RA	FBgn0031736;FBgn0031736;FBgn0031737;FBgn0031737;FBgn0031738;FBgn0031738;FBgn0031738;FBgn0031738;FBgn0031738;FBgn0031739;FBgn0031739;FBgn0031740;FBgn0031741;FBgn0031741;FBgn0031741;FBgn0051644;FBgn0051644;FBgn0051644;FBgn0051912;FBgn0051912;FBgn0051913;FBgn0085410;FBgn0085410;FBgn0085410;FBgn0085410;FBgn0262999;FBgn0265786;FBgn0265787;FBti0019126;FBti0063172;FBti0063672	0;0;-33967;-33967;0;0;0;0;0;0;0;-1711;0;0;0;17934;17934;17934;0;0;16078;0;0;-24285;-24285;-11065;-9193;-9843;36203;-36675;3806	6.06003	3.108	2.69494	0.00790181	0.000627615
2L	5981328	5981728	401	*	Promoter (<=1kb)	1	5981764	5985559	3796	1	FBgn0001942	eIF4A	FBtr0079176	-36	FBtr0079236;FBtr0079235;FBtr0079234;FBtr0309213;FBtr0079233;FBtr0309212;FBtr0079230;FBtr0332603;FBtr0333228;FBtr0333229;FBtr0333230;FBtr0079148;FBtr0079146;FBtr0079147;FBtr0079227;FBtr0079179;FBtr0332599;FBtr0079176;FBtr0079175;FBtr0307068;FBtr0079178;FBtr0079177;FBtr0331201;FBtr0333232;FBtr0079239;FBtr0079171;FBtr0345439;FBtr0079145;FBtr0333245;FBtr0273412;FBtr0333231;FBtr0079150;FBtr0079237;FBt…	FBgn0000308;FBgn0000308;FBgn0000308;FBgn0000308;FBgn0000308;FBgn0000308;FBgn0001089;FBgn0001089;FBgn0001128;FBgn0001128;FBgn0001128;FBgn0001128;FBgn0001128;FBgn0001128;FBgn0001170;FBgn0001941;FBgn0001941;FBgn0001942;FBgn0001942;FBgn0001942;FBgn0001942;FBgn0001942;FBgn0001942;FBgn0003979;FBgn0003979;FBgn0003980;FBgn0003980;FBgn0015381;FBgn0015381;FBgn0031752;FBgn0031752;FBgn0031753;FBgn0031756;FBg…	0;0;0;0;0;0;0;0;0;0;0;0;0;0;37674;0;-5350;-36;-36;-36;-635;-866;-866;-20988;-20988;24324;24324;55391;55391;0;0;-24862;-13576;-13576;-13576;12762;11469;11469;11469;0;0;15057;16036;0;0;0;0;0;30610;30610;29505;-39107;0;0;52695;52695;-24509;-17006;-16377;-22697;-38024;-38044;-10303;-22439;-32931;41295;39333;39082;-3404	6.51875	4.97029	1.49636	0.0341088	0.0072564
2L	5999332	5999732	401	*	Promoter (<=1kb)	1	5989400	5999501	10102	2	FBgn0031759	lid	FBtr0345336	0	FBtr0079221;FBtr0079219;FBtr0079220;FBtr0079236;FBtr0079235;FBtr0079234;FBtr0309213;FBtr0079233;FBtr0309212;FBtr0079230;FBtr0332603;FBtr0079227;FBtr0079179;FBtr0332599;FBtr0079176;FBtr0079175;FBtr0307068;FBtr0079178;FBtr0079177;FBtr0331201;FBtr0333232;FBtr0079239;FBtr0079171;FBtr0345439;FBtr0345290;FBtr0079223;FBtr0343130;FBtr0112945;FBtr0299810;FBtr0079217;FBtr0079218;FBtr0273412;FBtr0333231;FBt…	FBgn0000052;FBgn0000052;FBgn0000052;FBgn0000308;FBgn0000308;FBgn0000308;FBgn0000308;FBgn0000308;FBgn0000308;FBgn0001089;FBgn0001089;FBgn0001170;FBgn0001941;FBgn0001941;FBgn0001942;FBgn0001942;FBgn0001942;FBgn0001942;FBgn0001942;FBgn0001942;FBgn0003979;FBgn0003979;FBgn0003980;FBgn0003980;FBgn0025742;FBgn0025742;FBgn0029161;FBgn0029161;FBgn0029161;FBgn0029161;FBgn0029161;FBgn0031752;FBgn0031752;FBg…	45864;0;0;0;0;0;0;0;0;0;0;19670;0;12254;17568;17568;17568;16969;16738;16738;-38992;-38992;42328;42328;0;0;0;0;0;0;0;0;0;-42866;-31580;-31580;-31580;30766;29473;29473;29473;0;0;-2547;-1568;0;0;0;0;0;12606;12606;11501;-21103;0;0;34691;34691;0;0;-48451;-48949;-42513;0;0;0;0;0;-35010;-34381;-40701;45981;-28307;-4435;14200;45966;45931	5.29868	1.22798	3.36762	0.0303629	0.00593067
2L	6065783	6066183	401	*	Promoter (<=1kb)	1	6063562	6065953	2392	2	FBgn0031773	Fbw5	FBtr0079215	0	FBtr0079221;FBtr0079219;FBtr0079220;FBtr0079227;FBtr0345290;FBtr0079223;FBtr0343130;FBtr0112945;FBtr0299810;FBtr0079217;FBtr0079218;FBtr0079181;FBtr0079225;FBtr0079226;FBtr0079224;FBtr0343131;FBtr0079222;FBtr0079183;FBtr0079184;FBtr0343120;FBtr0346135;FBtr0079185;FBtr0079186;FBtr0343121;FBtr0079187;FBtr0343129;FBtr0079216;FBtr0343122;FBtr0079188;FBtr0079215;FBtr0343123;FBtr0343124;FBtr0079189;FBt…	FBgn0000052;FBgn0000052;FBgn0000052;FBgn0001170;FBgn0025742;FBgn0025742;FBgn0029161;FBgn0029161;FBgn0029161;FBgn0029161;FBgn0029161;FBgn0031763;FBgn0031764;FBgn0031764;FBgn0031765;FBgn0031765;FBgn0031766;FBgn0031768;FBgn0031768;FBgn0031768;FBgn0031769;FBgn0031769;FBgn0031769;FBgn0031769;FBgn0031770;FBgn0031771;FBgn0031771;FBgn0031772;FBgn0031772;FBgn0031773;FBgn0031774;FBgn0031774;FBgn0031774;FBg…	-20187;0;0;-46381;0;0;0;0;0;0;0;44948;0;0;-31360;-31360;0;0;17600;17102;0;0;0;0;0;0;0;2794;2794;0;0;0;0;0;2411;0;0;4463;4503;0;0;0;0;0;0;0;0;5273;-20070;8613;-13581;-25229;0;0;-6030;0;-25229;0;0;0;0;-34948;41054;-20085;-20120	5.11708	0.227983	3.36662	0.042982	0.0110487
2L	6068869	6069269	401	*	Promoter (<=1kb)	1	6069079	6069838	760	1	FBgn0031776	Pfdn1	FBtr0079191	0	FBtr0079221;FBtr0079219;FBtr0079220;FBtr0079227;FBtr0345290;FBtr0079223;FBtr0343130;FBtr0112945;FBtr0299810;FBtr0079217;FBtr0079218;FBtr0079181;FBtr0079225;FBtr0079226;FBtr0079224;FBtr0343131;FBtr0079222;FBtr0079183;FBtr0079184;FBtr0343120;FBtr0346135;FBtr0079185;FBtr0079186;FBtr0343121;FBtr0079187;FBtr0343129;FBtr0079216;FBtr0343122;FBtr0079188;FBtr0079215;FBtr0343123;FBtr0343124;FBtr0079189;FBt…	FBgn0000052;FBgn0000052;FBgn0000052;FBgn0001170;FBgn0025742;FBgn0025742;FBgn0029161;FBgn0029161;FBgn0029161;FBgn0029161;FBgn0029161;FBgn0031763;FBgn0031764;FBgn0031764;FBgn0031765;FBgn0031765;FBgn0031766;FBgn0031768;FBgn0031768;FBgn0031768;FBgn0031769;FBgn0031769;FBgn0031769;FBgn0031769;FBgn0031770;FBgn0031771;FBgn0031771;FBgn0031772;FBgn0031772;FBgn0031773;FBgn0031774;FBgn0031774;FBgn0031774;FBg…	-23273;0;0;-49467;0;0;0;0;0;0;0;48034;0;0;-34446;-34446;0;0;20686;20188;0;0;0;0;0;0;0;5880;5880;0;0;0;0;0;-275;0;0;1377;1417;0;0;0;-49243;0;0;0;0;0;8359;-23156;5527;-10495;-22143;0;0;-2944;0;-22143;0;0;0;0;-31862;37968;-23171;-23206	5.75439	1.22798	3.75746	0.0120613	0.00131089
2L	6078890	6079290	401	*	Promoter (<=1kb)	1	6078453	6079736	1284	1	FBgn0031778	lncRNA:CR9162	FBtr0308942	437	FBtr0079221;FBtr0079219;FBtr0079220;FBtr0345290;FBtr0079223;FBtr0343130;FBtr0112945;FBtr0299810;FBtr0079217;FBtr0079218;FBtr0079224;FBtr0343131;FBtr0079222;FBtr0079183;FBtr0079184;FBtr0343120;FBtr0346135;FBtr0079185;FBtr0079186;FBtr0343121;FBtr0079187;FBtr0343129;FBtr0079216;FBtr0343122;FBtr0079188;FBtr0079215;FBtr0343123;FBtr0343124;FBtr0079189;FBtr0079190;FBtr0302213;FBtr0079191;FBtr0343125;FBt…	FBgn0000052;FBgn0000052;FBgn0000052;FBgn0025742;FBgn0025742;FBgn0029161;FBgn0029161;FBgn0029161;FBgn0029161;FBgn0029161;FBgn0031765;FBgn0031765;FBgn0031766;FBgn0031768;FBgn0031768;FBgn0031768;FBgn0031769;FBgn0031769;FBgn0031769;FBgn0031769;FBgn0031770;FBgn0031771;FBgn0031771;FBgn0031772;FBgn0031772;FBgn0031773;FBgn0031774;FBgn0031774;FBgn0031774;FBgn0031774;FBgn0031775;FBgn0031776;FBgn0031776;FBg…	-33294;0;0;0;0;0;0;0;0;0;-44467;-44467;0;0;30707;30209;0;0;0;0;0;0;0;15901;15901;0;0;0;0;0;-10296;0;0;-8244;-8204;0;0;0;0;0;-39222;0;0;0;0;0;18380;51361;51361;-33177;-4094;-474;-12122;0;0;6677;0;-12122;0;0;0;0;-41384;0;-21841;27947;-33192;-33227	7.5815	4.93312	2.58199	6.47315e-05	2.14059e-07
2L	6081257	6081657	401	*	Promoter (<=1kb)	1	6082603	6096498	13896	1	FBgn0266450	Kr-h1	FBtr0344437	-946	FBtr0079221;FBtr0079219;FBtr0079220;FBtr0345290;FBtr0079223;FBtr0343130;FBtr0112945;FBtr0299810;FBtr0079217;FBtr0079218;FBtr0079224;FBtr0343131;FBtr0079222;FBtr0079183;FBtr0079184;FBtr0343120;FBtr0346135;FBtr0079185;FBtr0079186;FBtr0343121;FBtr0079187;FBtr0343129;FBtr0079216;FBtr0343122;FBtr0079188;FBtr0079215;FBtr0343123;FBtr0343124;FBtr0079189;FBtr0079190;FBtr0302213;FBtr0079191;FBtr0343125;FBt…	FBgn0000052;FBgn0000052;FBgn0000052;FBgn0025742;FBgn0025742;FBgn0029161;FBgn0029161;FBgn0029161;FBgn0029161;FBgn0029161;FBgn0031765;FBgn0031765;FBgn0031766;FBgn0031768;FBgn0031768;FBgn0031768;FBgn0031769;FBgn0031769;FBgn0031769;FBgn0031769;FBgn0031770;FBgn0031771;FBgn0031771;FBgn0031772;FBgn0031772;FBgn0031773;FBgn0031774;FBgn0031774;FBgn0031774;FBgn0031774;FBgn0031775;FBgn0031776;FBgn0031776;FBg…	-35661;0;0;0;0;0;0;0;0;0;-46834;-46834;0;0;33074;32576;0;0;0;0;0;0;0;18268;18268;0;0;0;0;0;-12663;0;0;-10611;-10571;0;0;0;0;0;-49366;-36855;0;0;0;0;0;20747;48994;48994;-35544;-6461;1493;-9755;0;0;9044;0;-9755;0;0;0;0;-39017;0;-19474;25580;-35559;-35594	6.66615	4.13894	2.43054	0.00224593	7.41092e-05
2L	6082358	6082758	401	*	Promoter (<=1kb)	1	6082603	6096498	13896	1	FBgn0266450	Kr-h1	FBtr0344437	0	FBtr0079221;FBtr0079219;FBtr0079220;FBtr0345290;FBtr0079223;FBtr0343130;FBtr0112945;FBtr0299810;FBtr0079217;FBtr0079218;FBtr0079224;FBtr0343131;FBtr0079222;FBtr0079183;FBtr0079184;FBtr0343120;FBtr0346135;FBtr0079185;FBtr0079186;FBtr0343121;FBtr0079187;FBtr0343129;FBtr0079216;FBtr0343122;FBtr0079188;FBtr0079215;FBtr0343123;FBtr0343124;FBtr0079189;FBtr0079190;FBtr0302213;FBtr0079191;FBtr0343125;FBt…	FBgn0000052;FBgn0000052;FBgn0000052;FBgn0025742;FBgn0025742;FBgn0029161;FBgn0029161;FBgn0029161;FBgn0029161;FBgn0029161;FBgn0031765;FBgn0031765;FBgn0031766;FBgn0031768;FBgn0031768;FBgn0031768;FBgn0031769;FBgn0031769;FBgn0031769;FBgn0031769;FBgn0031770;FBgn0031771;FBgn0031771;FBgn0031772;FBgn0031772;FBgn0031773;FBgn0031774;FBgn0031774;FBgn0031774;FBgn0031774;FBgn0031775;FBgn0031776;FBgn0031776;FBg…	-36762;0;0;0;0;0;0;0;0;0;-47935;-47935;0;0;34175;33677;0;0;0;0;0;0;0;19369;19369;0;0;0;0;0;-13764;0;0;-11712;-11672;0;0;0;0;0;-48265;-35754;0;0;0;0;0;21848;47893;47893;-36645;-7562;2594;-8654;0;0;10145;0;-8654;0;0;0;0;-37916;0;-18373;24479;-36660;-36695	6.27105	2.54991	3.6242	0.00396569	0.000194963
2L	6086698	6087098	401	*	Intron (FBtr0344437/FBgn0266450, intron 1 of 3)	1	6082603	6096498	13896	1	FBgn0266450	Kr-h1	FBtr0344437	4095	FBtr0079221;FBtr0079219;FBtr0079220;FBtr0345290;FBtr0079223;FBtr0343130;FBtr0112945;FBtr0299810;FBtr0079217;FBtr0079218;FBtr0079222;FBtr0079183;FBtr0079184;FBtr0343120;FBtr0346135;FBtr0079185;FBtr0079186;FBtr0343121;FBtr0079187;FBtr0343129;FBtr0079216;FBtr0343122;FBtr0079188;FBtr0079215;FBtr0343123;FBtr0343124;FBtr0079189;FBtr0079190;FBtr0302213;FBtr0079191;FBtr0343125;FBtr0079213;FBtr0343128;FBt…	FBgn0000052;FBgn0000052;FBgn0000052;FBgn0025742;FBgn0025742;FBgn0029161;FBgn0029161;FBgn0029161;FBgn0029161;FBgn0029161;FBgn0031766;FBgn0031768;FBgn0031768;FBgn0031768;FBgn0031769;FBgn0031769;FBgn0031769;FBgn0031769;FBgn0031770;FBgn0031771;FBgn0031771;FBgn0031772;FBgn0031772;FBgn0031773;FBgn0031774;FBgn0031774;FBgn0031774;FBgn0031774;FBgn0031775;FBgn0031776;FBgn0031776;FBgn0031777;FBgn0031777;FBg…	-41102;0;0;0;0;0;0;0;0;0;0;0;38515;38017;0;0;0;0;0;0;0;23709;23709;0;0;0;0;0;-18104;0;0;-16052;-16012;0;0;0;0;0;-43925;-31414;0;0;0;0;0;26188;43553;43553;-40985;-11902;6934;-4314;0;0;14485;0;-4314;0;0;0;0;-33576;46576;0;-14033;20139;-41000;-41035	5.21584	0.227983	3.66489	0.0259843	0.00460281
2L	6098817	6099217	401	*	Promoter (<=1kb)	1	6096698	6098966	2269	2	FBgn0031779	CG9175	FBtr0079211	0	FBtr0079183;FBtr0079184;FBtr0343120;FBtr0346135;FBtr0079185;FBtr0079186;FBtr0343121;FBtr0079187;FBtr0343129;FBtr0079216;FBtr0343122;FBtr0079188;FBtr0079215;FBtr0343123;FBtr0343124;FBtr0079189;FBtr0079190;FBtr0302213;FBtr0079191;FBtr0343125;FBtr0079213;FBtr0343128;FBtr0308942;FBtr0079211;FBtr0079212;FBtr0333407;FBtr0346267;FBtr0079201;FBtr0079202;FBtr0079199;FBtr0300048;FBtr0303078;FBtr0303079;FBt…	FBgn0031768;FBgn0031768;FBgn0031768;FBgn0031769;FBgn0031769;FBgn0031769;FBgn0031769;FBgn0031770;FBgn0031771;FBgn0031771;FBgn0031772;FBgn0031772;FBgn0031773;FBgn0031774;FBgn0031774;FBgn0031774;FBgn0031774;FBgn0031775;FBgn0031776;FBgn0031776;FBgn0031777;FBgn0031777;FBgn0031778;FBgn0031779;FBgn0031779;FBgn0031782;FBgn0031782;FBgn0031784;FBgn0031785;FBgn0051642;FBgn0085209;FBgn0261683;FBgn0261697;FBg…	0;50634;50136;0;0;0;0;0;0;0;35828;35828;0;0;0;0;0;-30223;0;0;-28171;-28131;0;0;0;0;0;-31806;-40165;-19295;38307;31434;31434;-24021;19053;40092;7405;0;0;26604;0;7405;0;0;0;0;-21457;34457;0;-1914;8020	6.76123	3.73407	2.91064	0.000588393	7.19925e-06
2L	6100158	6100558	401	*	Promoter (<=1kb)	1	6100377	6123899	23523	1	FBgn0266521	stai	FBtr0079196	0	FBtr0079183;FBtr0079184;FBtr0343120;FBtr0346135;FBtr0079185;FBtr0079186;FBtr0343121;FBtr0079187;FBtr0343129;FBtr0079216;FBtr0343122;FBtr0079188;FBtr0079215;FBtr0343123;FBtr0343124;FBtr0079189;FBtr0079190;FBtr0302213;FBtr0079191;FBtr0343125;FBtr0079213;FBtr0343128;FBtr0308942;FBtr0079211;FBtr0079212;FBtr0333407;FBtr0346267;FBtr0079201;FBtr0079202;FBtr0079199;FBtr0300048;FBtr0303078;FBtr0303079;FBt…	FBgn0031768;FBgn0031768;FBgn0031768;FBgn0031769;FBgn0031769;FBgn0031769;FBgn0031769;FBgn0031770;FBgn0031771;FBgn0031771;FBgn0031772;FBgn0031772;FBgn0031773;FBgn0031774;FBgn0031774;FBgn0031774;FBgn0031774;FBgn0031775;FBgn0031776;FBgn0031776;FBgn0031777;FBgn0031777;FBgn0031778;FBgn0031779;FBgn0031779;FBgn0031782;FBgn0031782;FBgn0031784;FBgn0031785;FBgn0051642;FBgn0085209;FBgn0261683;FBgn0261697;FBg…	0;51975;51477;0;0;0;0;0;0;0;37169;37169;0;0;0;0;0;-31564;0;0;-29512;-29472;0;0;0;0;0;-30465;-38824;-17954;39648;30093;30093;-25362;20394;38751;8746;0;0;27945;0;8746;0;0;0;0;-20116;33116;0;-573;6679	4.37118	0	3.42225	0.0490044	0.0139695
2L	6323557	6323957	401	*	Promoter (<=1kb)	1	6323767	6331750	7984	1	FBgn0265778	PDZ-GEF	FBtr0079249	0	FBtr0079250;FBtr0331224;FBtr0331223;FBtr0079251;FBtr0079284;FBtr0331226;FBtr0331225;FBtr0079283;FBtr0079282;FBtr0079281;FBtr0346719;FBtr0473626;FBtr0079253;FBtr0290281;FBtr0344864;FBtr0340169;FBtr0344771;FBtr0344770;FBtr0079247;FBtr0333243;FBtr0079249;FBtr0300038;FBtr0300039;FBtr0333242;FBtr0343154;FBtr0343153;FBtr0343150;FBti0019128-RA	FBgn0015623;FBgn0015623;FBgn0015623;FBgn0015623;FBgn0031799;FBgn0031799;FBgn0031800;FBgn0031800;FBgn0031801;FBgn0031802;FBgn0031803;FBgn0031804;FBgn0031805;FBgn0043854;FBgn0043854;FBgn0053531;FBgn0053531;FBgn0053531;FBgn0260452;FBgn0264543;FBgn0265778;FBgn0265778;FBgn0265778;FBgn0265778;FBgn0266003;FBgn0266003;FBgn0266004;FBti0019128	0;0;0;0;14469;0;24470;24197;27077;30374;-30999;0;-43925;-48431;-49558;70434;70434;70434;14738;-14806;0;0;0;0;36037;36037;-36446;-39248	5.78711	1.56208	3.63326	0.00945999	0.00085575
2L	6338560	6338960	401	*	Promoter (<=1kb)	1	6338836	6346280	7445	1	FBgn0015623	Cpr	FBtr0079250	0	FBtr0079250;FBtr0331224;FBtr0331223;FBtr0079251;FBtr0079284;FBtr0331226;FBtr0331225;FBtr0079283;FBtr0079282;FBtr0079281;FBtr0346719;FBtr0473626;FBtr0079253;FBtr0079255;FBtr0290281;FBtr0344864;FBtr0340169;FBtr0344771;FBtr0344770;FBtr0299967;FBtr0299969;FBtr0079247;FBtr0333243;FBtr0079249;FBtr0300038;FBtr0300039;FBtr0333242;FBtr0343154;FBtr0343153;FBtr0343150;FBti0019128-RA	FBgn0015623;FBgn0015623;FBgn0015623;FBgn0015623;FBgn0031799;FBgn0031799;FBgn0031800;FBgn0031800;FBgn0031801;FBgn0031802;FBgn0031803;FBgn0031804;FBgn0031805;FBgn0031808;FBgn0043854;FBgn0043854;FBgn0053531;FBgn0053531;FBgn0053531;FBgn0259714;FBgn0259716;FBgn0260452;FBgn0264543;FBgn0265778;FBgn0265778;FBgn0265778;FBgn0265778;FBgn0266003;FBgn0266003;FBgn0266004;FBti0019128	0;0;0;0;-134;0;9467;9194;12074;15371;-15996;0;-28922;-42306;-33428;-34555;85437;85437;85437;0;46552;29741;-29809;0;0;0;0;21034;21034;-21443;-24245	6.07712	2.93312	2.88095	0.00606161	0.000409586
2L	6343460	6343860	401	*	Promoter (<=1kb)	1	6343699	6346280	2582	1	FBgn0015623	Cpr	FBtr0079251	0	FBtr0079250;FBtr0331224;FBtr0331223;FBtr0079251;FBtr0079284;FBtr0331226;FBtr0331225;FBtr0079283;FBtr0079282;FBtr0079281;FBtr0346719;FBtr0473626;FBtr0079253;FBtr0079255;FBtr0290281;FBtr0344864;FBtr0344771;FBtr0344770;FBtr0299967;FBtr0299969;FBtr0079247;FBtr0333243;FBtr0079249;FBtr0300038;FBtr0300039;FBtr0333242;FBtr0343154;FBtr0343153;FBtr0343150;FBti0019128-RA	FBgn0015623;FBgn0015623;FBgn0015623;FBgn0015623;FBgn0031799;FBgn0031799;FBgn0031800;FBgn0031800;FBgn0031801;FBgn0031802;FBgn0031803;FBgn0031804;FBgn0031805;FBgn0031808;FBgn0043854;FBgn0043854;FBgn0053531;FBgn0053531;FBgn0259714;FBgn0259716;FBgn0260452;FBgn0264543;FBgn0265778;FBgn0265778;FBgn0265778;FBgn0265778;FBgn0266003;FBgn0266003;FBgn0266004;FBti0019128	0;0;0;0;-5034;0;4567;4294;7174;10471;-11096;0;-24022;-37406;-28528;-29655;90337;90337;0;41652;34641;-34709;0;0;0;0;16134;16134;-16543;-19345	6.04026	1.22798	4.13512	0.00389778	0.000186898
2L	6473763	6474163	401	*	Promoter (<=1kb)	1	6468538	6473904	5367	2	FBgn0259749	mmy	FBtr0339787	0	FBtr0079261;FBtr0345720;FBtr0114603;FBtr0089948;FBtr0329952;FBtr0339788;FBtr0079272;FBtr0329951;FBtr0079259;FBtr0079258;FBtr0079271;FBtr0331186;FBtr0079270;FBtr0331185;FBtr0079267;FBtr0303229;FBtr0344764;FBtr0079260;FBtr0339785;FBtr0079265;FBtr0079264;FBtr0079263;FBtr0079286;FBtr0343155;FBtr0079287;FBtr0079262;FBtr0113411;FBtr0079266;FBtr0345753;FBtr0079269;FBtr0339787;FBtr0079268;FBtr0079257;FBt…	FBgn0027496;FBgn0031813;FBgn0031813;FBgn0031813;FBgn0031813;FBgn0031814;FBgn0031814;FBgn0031814;FBgn0031815;FBgn0031815;FBgn0031816;FBgn0031816;FBgn0031817;FBgn0031817;FBgn0031818;FBgn0031818;FBgn0031820;FBgn0031820;FBgn0031821;FBgn0031821;FBgn0031822;FBgn0031824;FBgn0031826;FBgn0051637;FBgn0051637;FBgn0051638;FBgn0051638;FBgn0086357;FBgn0086357;FBgn0259749;FBgn0259749;FBgn0259749;FBgn0263278;FBg…	0;0;0;0;0;0;0;0;0;17496;0;0;0;0;0;0;0;0;14593;14452;0;20369;0;0;0;0;0;0;0;0;0;0;0;34241;0;-37750;37749;46852	5.88226	1.73407	3.59516	0.00547642	0.000341069
2L	6479257	6479657	401	*	Promoter (<=1kb)	1	6477182	6480466	3285	2	FBgn0086357	Sec61alpha	FBtr0079266	809	FBtr0306113;FBtr0079335;FBtr0079334;FBtr0079261;FBtr0345720;FBtr0114603;FBtr0089948;FBtr0329952;FBtr0339788;FBtr0079272;FBtr0329951;FBtr0079259;FBtr0079258;FBtr0079271;FBtr0331186;FBtr0079270;FBtr0331185;FBtr0079267;FBtr0303229;FBtr0344764;FBtr0079260;FBtr0339785;FBtr0079265;FBtr0079264;FBtr0079263;FBtr0079286;FBtr0343155;FBtr0079287;FBtr0079262;FBtr0113411;FBtr0079266;FBtr0345753;FBtr0079269;FBt…	FBgn0000320;FBgn0000320;FBgn0000320;FBgn0027496;FBgn0031813;FBgn0031813;FBgn0031813;FBgn0031813;FBgn0031814;FBgn0031814;FBgn0031814;FBgn0031815;FBgn0031815;FBgn0031816;FBgn0031816;FBgn0031817;FBgn0031817;FBgn0031818;FBgn0031818;FBgn0031820;FBgn0031820;FBgn0031821;FBgn0031821;FBgn0031822;FBgn0031824;FBgn0031826;FBgn0051637;FBgn0051637;FBgn0051638;FBgn0051638;FBgn0086357;FBgn0086357;FBgn0259749;FBg…	50852;56454;67319;0;0;0;0;0;0;0;0;0;22990;0;0;0;0;0;0;0;0;9099;8958;0;14875;0;0;0;0;0;0;0;0;0;0;28747;0;-43244;43243;52346	5.23168	0	4.43217	0.00961633	0.000884041
2L	6490816	6491216	401	*	Promoter (<=1kb)	1	6490155	6490843	689	2	FBgn0031822	Phf5a	FBtr0079264	0	FBtr0306113;FBtr0079335;FBtr0079334;FBtr0079261;FBtr0345720;FBtr0114603;FBtr0089948;FBtr0329952;FBtr0339788;FBtr0079272;FBtr0329951;FBtr0079259;FBtr0079258;FBtr0079271;FBtr0331186;FBtr0079270;FBtr0331185;FBtr0079267;FBtr0303229;FBtr0344764;FBtr0079260;FBtr0339785;FBtr0079265;FBtr0079264;FBtr0079263;FBtr0079286;FBtr0343155;FBtr0079287;FBtr0079262;FBtr0113411;FBtr0079266;FBtr0345753;FBtr0079269;FBt…	FBgn0000320;FBgn0000320;FBgn0000320;FBgn0027496;FBgn0031813;FBgn0031813;FBgn0031813;FBgn0031813;FBgn0031814;FBgn0031814;FBgn0031814;FBgn0031815;FBgn0031815;FBgn0031816;FBgn0031816;FBgn0031817;FBgn0031817;FBgn0031818;FBgn0031818;FBgn0031820;FBgn0031820;FBgn0031821;FBgn0031821;FBgn0031822;FBgn0031824;FBgn0031826;FBgn0051637;FBgn0051637;FBgn0051638;FBgn0051638;FBgn0086357;FBgn0086357;FBgn0259749;FBg…	39293;44895;55760;0;0;0;0;0;0;0;0;0;34549;0;0;0;0;0;0;0;0;-2060;-2201;0;3316;0;0;0;0;0;0;0;0;0;0;17188;0;54802	5.64686	2.65064	2.58405	0.0283278	0.00539264
2L	6601017	6601417	401	*	Promoter (<=1kb)	1	6568400	6601068	32669	2	FBgn0031835	CG11319	FBtr0089641	0	FBtr0479839;FBtr0343157;FBtr0079288;FBtr0079289;FBtr0343162;FBtr0079332;FBtr0343163;FBtr0343161;FBtr0079330;FBtr0089641;FBtr0343160;FBtr0343159;FBtr0079291;FBtr0079292;FBtr0079293;FBtr0113026;FBtr0079327;FBtr0331187;FBtr0331191;FBtr0113410;FBtr0331192;FBtr0331189;FBtr0331190;FBtr0079326;FBtr0331188;FBtr0112553;FBtr0079290;FBtr0343158;FBtr0343156;FBtr0343863;FBtr0303224;FBtr0079295;FBtr0343864	FBgn0031829;FBgn0031830;FBgn0031830;FBgn0031831;FBgn0031832;FBgn0031832;FBgn0031832;FBgn0031834;FBgn0031834;FBgn0031835;FBgn0031835;FBgn0031835;FBgn0031836;FBgn0031836;FBgn0031836;FBgn0031837;FBgn0051634;FBgn0051635;FBgn0051635;FBgn0051635;FBgn0051635;FBgn0051635;FBgn0051635;FBgn0051635;FBgn0051635;FBgn0085374;FBgn0263916;FBgn0263916;FBgn0266002;FBgn0266218;FBgn0286898;FBgn0286898;FBgn0286898	0;43217;43217;41586;-39357;-39357;0;0;0;0;0;0;0;0;0;20283;30990;0;0;0;0;0;0;0;0;-21695;0;0;49163;-17663;0;0;0	4.67652	0	3.72314	0.0335748	0.00703915
2L	6610787	6611187	401	*	Promoter (<=1kb)	1	6611011	6617117	6107	1	FBgn0031836	CG11050	FBtr0079291	0	FBtr0079297;FBtr0343162;FBtr0079332;FBtr0343163;FBtr0343161;FBtr0079330;FBtr0089641;FBtr0343160;FBtr0343159;FBtr0079291;FBtr0079292;FBtr0079293;FBtr0113026;FBtr0079325;FBtr0079327;FBtr0331187;FBtr0331191;FBtr0113410;FBtr0331192;FBtr0331189;FBtr0331190;FBtr0079326;FBtr0331188;FBtr0079324;FBtr0343865;FBtr0112553;FBtr0079290;FBtr0343158;FBtr0343863;FBtr0303224;FBtr0079295;FBtr0343864	FBgn0028467;FBgn0031832;FBgn0031832;FBgn0031832;FBgn0031834;FBgn0031834;FBgn0031835;FBgn0031835;FBgn0031835;FBgn0031836;FBgn0031836;FBgn0031836;FBgn0031837;FBgn0051633;FBgn0051634;FBgn0051635;FBgn0051635;FBgn0051635;FBgn0051635;FBgn0051635;FBgn0051635;FBgn0051635;FBgn0051635;FBgn0051636;FBgn0051636;FBgn0085374;FBgn0263916;FBgn0263916;FBgn0266218;FBgn0286898;FBgn0286898;FBgn0286898	-47330;-49127;-49127;0;0;0;0;0;0;0;0;0;10513;0;21220;0;0;0;0;0;0;0;0;0;0;-11925;0;0;-7893;0;0;0	7.01417	4.82756	2.12662	0.00206022	6.33898e-05
2L	6614297	6614697	401	*	Promoter (2-3kb)	1	6611687	6617117	5431	1	FBgn0031836	CG11050	FBtr0079293	2610	FBtr0346452;FBtr0290322;FBtr0079297;FBtr0343161;FBtr0079330;FBtr0089641;FBtr0343160;FBtr0343159;FBtr0079291;FBtr0079292;FBtr0079293;FBtr0113026;FBtr0079323;FBtr0333517;FBtr0079325;FBtr0079327;FBtr0331187;FBtr0331191;FBtr0113410;FBtr0331192;FBtr0331189;FBtr0331190;FBtr0079326;FBtr0331188;FBtr0079324;FBtr0343865;FBtr0346453;FBtr0333516;FBtr0112553;FBtr0079290;FBtr0343158;FBtr0343863;FBtr0303224;FBt…	FBgn0000392;FBgn0000392;FBgn0028467;FBgn0031834;FBgn0031834;FBgn0031835;FBgn0031835;FBgn0031835;FBgn0031836;FBgn0031836;FBgn0031836;FBgn0031837;FBgn0031844;FBgn0031844;FBgn0051633;FBgn0051634;FBgn0051635;FBgn0051635;FBgn0051635;FBgn0051635;FBgn0051635;FBgn0051635;FBgn0051635;FBgn0051635;FBgn0051636;FBgn0051636;FBgn0085339;FBgn0085339;FBgn0085374;FBgn0263916;FBgn0263916;FBgn0266218;FBgn0286898;FBg…	0;0;-43820;0;0;0;0;0;0;0;0;7003;48915;48915;0;17710;0;0;0;0;0;0;0;0;0;0;0;0;-8415;0;0;-4383;0;0;0	4.36419	0	3.42176	0.0490928	0.0140103
2L	6641685	6642085	401	*	Intron (FBtr0331187/FBgn0051635, intron 2 of 8)	1	6632798	6648145	15348	2	FBgn0051635	CG31635	FBtr0331187	6060	FBtr0333350;FBtr0079320;FBtr0346452;FBtr0290322;FBtr0079297;FBtr0273247;FBtr0273248;FBtr0273250;FBtr0333348;FBtr0300327;FBtr0333347;FBtr0333351;FBtr0079321;FBtr0089641;FBtr0343160;FBtr0343159;FBtr0079291;FBtr0079292;FBtr0079293;FBtr0113026;FBtr0079323;FBtr0333517;FBtr0333349;FBtr0079319;FBtr0079315;FBtr0336751;FBtr0114489;FBtr0079312;FBtr0114488;FBtr0079314;FBtr0079311;FBtr0079313;FBtr0079325;FBt…	FBgn0000351;FBgn0000351;FBgn0000392;FBgn0000392;FBgn0028467;FBgn0028703;FBgn0028703;FBgn0028703;FBgn0028703;FBgn0028703;FBgn0028703;FBgn0028990;FBgn0028990;FBgn0031835;FBgn0031835;FBgn0031835;FBgn0031836;FBgn0031836;FBgn0031836;FBgn0031837;FBgn0031844;FBgn0031844;FBgn0031848;FBgn0031848;FBgn0031849;FBgn0031850;FBgn0031850;FBgn0031850;FBgn0031850;FBgn0031850;FBgn0031850;FBgn0031850;FBgn0051633;FBg…	34482;34550;0;0;-16432;42272;42272;42272;42272;42279;41044;31262;31262;0;0;0;0;0;0;-19985;21527;21527;35540;35540;0;47251;47308;0;0;0;0;0;0;-9278;0;0;0;0;0;0;0;0;0;0;0;0;-31879;-31879;18573;0;0;22605;0;0;0	5.93678	2.81295	3.17262	0.0185905	0.00258612
2L	6645184	6645584	401	*	Promoter (2-3kb)	1	6632798	6648145	15348	2	FBgn0051635	CG31635	FBtr0331187	2561	FBtr0333350;FBtr0079320;FBtr0346452;FBtr0290322;FBtr0079297;FBtr0273247;FBtr0273248;FBtr0273250;FBtr0333348;FBtr0300327;FBtr0333347;FBtr0333351;FBtr0079321;FBtr0089641;FBtr0343160;FBtr0343159;FBtr0079291;FBtr0079292;FBtr0079293;FBtr0113026;FBtr0079323;FBtr0333517;FBtr0333349;FBtr0079319;FBtr0079315;FBtr0336751;FBtr0114489;FBtr0079312;FBtr0114488;FBtr0079314;FBtr0079311;FBtr0079313;FBtr0079325;FBt…	FBgn0000351;FBgn0000351;FBgn0000392;FBgn0000392;FBgn0028467;FBgn0028703;FBgn0028703;FBgn0028703;FBgn0028703;FBgn0028703;FBgn0028703;FBgn0028990;FBgn0028990;FBgn0031835;FBgn0031835;FBgn0031835;FBgn0031836;FBgn0031836;FBgn0031836;FBgn0031837;FBgn0031844;FBgn0031844;FBgn0031848;FBgn0031848;FBgn0031849;FBgn0031850;FBgn0031850;FBgn0031850;FBgn0031850;FBgn0031850;FBgn0031850;FBgn0031850;FBgn0051633;FBg…	30983;31051;0;0;-12933;38773;38773;38773;38773;38780;37545;27763;27763;0;0;0;0;0;0;-23484;18028;18028;32041;32041;0;43752;43809;0;0;0;0;0;0;-12777;0;0;0;0;0;0;0;0;0;0;0;0;-28380;-28380;22072;0;0;26104;0;0;0	4.48579	0	3.5307	0.0429194	0.0110184
2L	6646314	6646714	401	*	Promoter (1-2kb)	1	6632798	6648145	15348	2	FBgn0051635	CG31635	FBtr0331187	1431	FBtr0333350;FBtr0079320;FBtr0346452;FBtr0290322;FBtr0079297;FBtr0273247;FBtr0273248;FBtr0273250;FBtr0333348;FBtr0300327;FBtr0333347;FBtr0333351;FBtr0079321;FBtr0089641;FBtr0343160;FBtr0343159;FBtr0079291;FBtr0079292;FBtr0079293;FBtr0113026;FBtr0079323;FBtr0333517;FBtr0333349;FBtr0079319;FBtr0079315;FBtr0336751;FBtr0114489;FBtr0079312;FBtr0114488;FBtr0079314;FBtr0079311;FBtr0079313;FBtr0079325;FBt…	FBgn0000351;FBgn0000351;FBgn0000392;FBgn0000392;FBgn0028467;FBgn0028703;FBgn0028703;FBgn0028703;FBgn0028703;FBgn0028703;FBgn0028703;FBgn0028990;FBgn0028990;FBgn0031835;FBgn0031835;FBgn0031835;FBgn0031836;FBgn0031836;FBgn0031836;FBgn0031837;FBgn0031844;FBgn0031844;FBgn0031848;FBgn0031848;FBgn0031849;FBgn0031850;FBgn0031850;FBgn0031850;FBgn0031850;FBgn0031850;FBgn0031850;FBgn0031850;FBgn0051633;FBg…	29853;29921;0;0;-11803;37643;37643;37643;37643;37650;36415;26633;26633;0;0;0;0;0;0;-24614;16898;16898;30911;30911;0;42622;42679;0;0;0;0;0;0;-13907;0;0;0;0;0;0;0;0;0;0;0;0;-27250;-27250;23202;0;0;27234;0;0;0	5.69573	0.227983	4.18139	0.0083792	0.000700114
2L	6649143	6649543	401	*	Promoter (<=1kb)	1	6649388	6654416	5029	1	FBgn0286898	Tango1	FBtr0303224	0	FBtr0333350;FBtr0079320;FBtr0346452;FBtr0290322;FBtr0079297;FBtr0273247;FBtr0273248;FBtr0273250;FBtr0333348;FBtr0300327;FBtr0333347;FBtr0333351;FBtr0079321;FBtr0089641;FBtr0343160;FBtr0343159;FBtr0079291;FBtr0079292;FBtr0079293;FBtr0113026;FBtr0079323;FBtr0333517;FBtr0333349;FBtr0079319;FBtr0079315;FBtr0336751;FBtr0114489;FBtr0079312;FBtr0114488;FBtr0079314;FBtr0079311;FBtr0079313;FBtr0079325;FBt…	FBgn0000351;FBgn0000351;FBgn0000392;FBgn0000392;FBgn0028467;FBgn0028703;FBgn0028703;FBgn0028703;FBgn0028703;FBgn0028703;FBgn0028703;FBgn0028990;FBgn0028990;FBgn0031835;FBgn0031835;FBgn0031835;FBgn0031836;FBgn0031836;FBgn0031836;FBgn0031837;FBgn0031844;FBgn0031844;FBgn0031848;FBgn0031848;FBgn0031849;FBgn0031850;FBgn0031850;FBgn0031850;FBgn0031850;FBgn0031850;FBgn0031850;FBgn0031850;FBgn0051633;FBg…	27024;27092;0;0;-8974;34814;34814;34814;34814;34821;33586;23804;23804;0;0;0;0;0;0;-27443;14069;14069;28082;28082;0;39793;39850;0;0;0;0;0;0;-16736;0;0;0;0;0;0;0;0;0;0;0;0;-24421;-24421;26031;0;0;30063;0;0;0	5.94042	3.87428	2.06639	0.0432806	0.011197
2L	6656143	6656543	401	*	Promoter (<=1kb)	1	6654760	6656321	1562	2	FBgn0051633	CG31633	FBtr0079325	0	FBtr0333350;FBtr0079320;FBtr0346452;FBtr0290322;FBtr0079297;FBtr0273247;FBtr0273248;FBtr0273250;FBtr0333348;FBtr0300327;FBtr0333347;FBtr0333351;FBtr0079321;FBtr0079291;FBtr0079292;FBtr0079293;FBtr0113026;FBtr0079323;FBtr0333517;FBtr0333349;FBtr0079319;FBtr0079315;FBtr0336751;FBtr0114489;FBtr0079312;FBtr0114488;FBtr0079314;FBtr0079311;FBtr0079313;FBtr0079325;FBtr0079327;FBtr0331187;FBtr0331191;FBt…	FBgn0000351;FBgn0000351;FBgn0000392;FBgn0000392;FBgn0028467;FBgn0028703;FBgn0028703;FBgn0028703;FBgn0028703;FBgn0028703;FBgn0028703;FBgn0028990;FBgn0028990;FBgn0031836;FBgn0031836;FBgn0031836;FBgn0031837;FBgn0031844;FBgn0031844;FBgn0031848;FBgn0031848;FBgn0031849;FBgn0031850;FBgn0031850;FBgn0031850;FBgn0031850;FBgn0031850;FBgn0031850;FBgn0031850;FBgn0051633;FBgn0051634;FBgn0051635;FBgn0051635;FBg…	20024;20092;0;0;-1974;27814;27814;27814;27814;27821;26586;16804;16804;0;0;0;-34443;7069;7069;21082;21082;0;32793;32850;0;0;0;0;0;0;-23736;0;0;0;0;0;0;0;0;0;0;0;0;-17421;-17421;33031;0;0;37063;0;0;0	4.84708	0	3.73628	0.0319684	0.00650503
2L	6684540	6684940	401	*	Promoter (<=1kb)	1	6677835	6684364	6530	2	FBgn0028703	Nhe3	FBtr0300327	-176	FBtr0333350;FBtr0079320;FBtr0346452;FBtr0290322;FBtr0079308;FBtr0079309;FBtr0079310;FBtr0332331;FBtr0329892;FBtr0079307;FBtr0333346;FBtr0079306;FBtr0329893;FBtr0332330;FBtr0079297;FBtr0273247;FBtr0273248;FBtr0273250;FBtr0333348;FBtr0300327;FBtr0333347;FBtr0333351;FBtr0079321;FBtr0079323;FBtr0333517;FBtr0333349;FBtr0079319;FBtr0079315;FBtr0336751;FBtr0114489;FBtr0079312;FBtr0114488;FBtr0079314;FBt…	FBgn0000351;FBgn0000351;FBgn0000392;FBgn0000392;FBgn0025595;FBgn0025595;FBgn0025595;FBgn0025595;FBgn0025777;FBgn0025777;FBgn0025777;FBgn0025777;FBgn0025777;FBgn0025777;FBgn0028467;FBgn0028703;FBgn0028703;FBgn0028703;FBgn0028703;FBgn0028703;FBgn0028703;FBgn0028990;FBgn0028990;FBgn0031844;FBgn0031844;FBgn0031848;FBgn0031848;FBgn0031849;FBgn0031850;FBgn0031850;FBgn0031850;FBgn0031850;FBgn0031850;FBg…	-7973;-7905;0;0;31246;31246;31246;31246;0;0;0;0;0;0;26023;-183;-183;-183;-183;-176;-1411;-11193;-11193;-20928;-20928;-6915;-6915;0;4396;4453;0;0;0;0;0;0;-47926;-38963;-38963;-38963;-38963;-38963;0;0;0;0;0;0;0;0;0;0;0;0;0;10576;10576;0;0;0;0;0	6.45716	3.89256	2.64885	0.00806449	0.000655951
2L	6722896	6723296	401	*	Promoter (<=1kb)	1	6719896	6722930	3035	2	FBgn0025777	homer	FBtr0079307	0	FBtr0333350;FBtr0079320;FBtr0346452;FBtr0290322;FBtr0079308;FBtr0079309;FBtr0079310;FBtr0332331;FBtr0329892;FBtr0079307;FBtr0333346;FBtr0079306;FBtr0329893;FBtr0332330;FBtr0273247;FBtr0273248;FBtr0273250;FBtr0333348;FBtr0300327;FBtr0333347;FBtr0333351;FBtr0079321;FBtr0333349;FBtr0079319;FBtr0079315;FBtr0336751;FBtr0114489;FBtr0079312;FBtr0114488;FBtr0079314;FBtr0079311;FBtr0079313;FBtr0079299;FBt…	FBgn0000351;FBgn0000351;FBgn0000392;FBgn0000392;FBgn0025595;FBgn0025595;FBgn0025595;FBgn0025595;FBgn0025777;FBgn0025777;FBgn0025777;FBgn0025777;FBgn0025777;FBgn0025777;FBgn0028703;FBgn0028703;FBgn0028703;FBgn0028703;FBgn0028703;FBgn0028703;FBgn0028990;FBgn0028990;FBgn0031848;FBgn0031848;FBgn0031849;FBgn0031850;FBgn0031850;FBgn0031850;FBgn0031850;FBgn0031850;FBgn0031850;FBgn0031850;FBgn0031851;FBg…	-46329;-46261;0;0;-6710;-6710;-6710;-6710;0;0;0;0;0;0;-38539;-38539;-38539;-38539;-38532;-39767;-49549;-49549;-45271;-45271;0;-33560;-33503;0;0;0;0;0;0;-9570;16892;0;0;36332;0;0;0;0;0;0;0;0;0;-607;-607;-607;-607;-607;22326;0;0;48932;48932;-21704;24618	6.22499	1.22798	4.31931	0.00200443	5.88632e-05
2L	6773667	6774067	401	*	Promoter (<=1kb)	1	6774041	6778444	4404	1	FBgn0031858	CG17378	FBtr0079336	0	FBtr0079384;FBtr0332370;FBtr0079382;FBtr0079383;FBtr0100381;FBtr0100382;FBtr0332369;FBtr0079381;FBtr0300056;FBtr0079305;FBtr0079303;FBtr0339237;FBtr0290242;FBtr0331216;FBtr0331221;FBtr0331220;FBtr0331218;FBtr0290295;FBtr0331217;FBtr0331219;FBtr0301972;FBtr0331222;FBtr0079336;FBtr0332335;FBtr0079337;FBtr0345445;FBtr0079377;FBtr0309814;FBtr0309815;FBtr0079339;FBtr0309812;FBtr0334841;FBtr0300821;FBt…	FBgn0015776;FBgn0015776;FBgn0015777;FBgn0015777;FBgn0015777;FBgn0015777;FBgn0015777;FBgn0015777;FBgn0031853;FBgn0031854;FBgn0031855;FBgn0031855;FBgn0031856;FBgn0031857;FBgn0031857;FBgn0031857;FBgn0031857;FBgn0031857;FBgn0031857;FBgn0031857;FBgn0031857;FBgn0031857;FBgn0031858;FBgn0031858;FBgn0031858;FBgn0031859;FBgn0031859;FBgn0031859;FBgn0031859;FBgn0031860;FBgn0031860;FBgn0031861;FBgn0031861;FBg…	0;0;0;0;0;0;0;0;40801;-33479;0;0;-14039;0;0;0;0;0;0;0;0;0;0;-1645;-1645;28773;28722;28722;28722;-28944;-28944;31725;31725;31725;26767;26767;26827;49764;49764;49764;49764;49764;-25677;0;0;-28045;28667;-25129;-38573;-25753	5.32826	0.977122	3.30915	0.0341088	0.00725595
2L	6787208	6787608	401	*	Promoter (<=1kb)	1	6778824	6786861	8038	2	FBgn0015776	nrv1	FBtr0332370	-347	FBtr0079384;FBtr0332370;FBtr0079382;FBtr0079383;FBtr0100381;FBtr0100382;FBtr0332369;FBtr0079381;FBtr0079305;FBtr0079303;FBtr0339237;FBtr0290242;FBtr0331216;FBtr0331221;FBtr0331220;FBtr0331218;FBtr0290295;FBtr0331217;FBtr0331219;FBtr0301972;FBtr0331222;FBtr0079336;FBtr0332335;FBtr0079337;FBtr0345445;FBtr0079377;FBtr0309814;FBtr0309815;FBtr0079339;FBtr0309812;FBtr0334841;FBtr0300821;FBtr0309813;FBt…	FBgn0015776;FBgn0015776;FBgn0015777;FBgn0015777;FBgn0015777;FBgn0015777;FBgn0015777;FBgn0015777;FBgn0031854;FBgn0031855;FBgn0031855;FBgn0031856;FBgn0031857;FBgn0031857;FBgn0031857;FBgn0031857;FBgn0031857;FBgn0031857;FBgn0031857;FBgn0031857;FBgn0031857;FBgn0031858;FBgn0031858;FBgn0031858;FBgn0031859;FBgn0031859;FBgn0031859;FBgn0031859;FBgn0031860;FBgn0031860;FBgn0031861;FBgn0031861;FBgn0031861;FBg…	0;0;0;0;0;0;0;0;-47020;0;0;-27580;0;0;0;0;0;0;0;0;0;0;11496;11496;15232;15181;15181;15181;-15403;-15403;18184;18184;18184;13226;13226;13286;-12136;0;0;-41586;42208;-11588;-25032;-39294	6.92301	3.16924	3.60388	0.000153727	7.62535e-07
2L	6833652	6834052	401	*	Intron (FBtr0345446/FBgn0051632, intron 4 of 4)	1	6822317	6838995	16679	1	FBgn0051632	sens-2	FBtr0079341	11335	FBtr0079384;FBtr0332370;FBtr0079382;FBtr0079383;FBtr0100381;FBtr0100382;FBtr0332369;FBtr0079381;FBtr0079342;FBtr0345445;FBtr0079377;FBtr0309814;FBtr0309815;FBtr0079339;FBtr0309812;FBtr0334841;FBtr0300821;FBtr0309813;FBtr0079373;FBtr0079374;FBtr0307033;FBtr0079379;FBtr0344141;FBtr0079380;FBtr0079338;FBtr0345446;FBtr0079341;FBtr0079343;FBtr0479870;FBtr0334840;FBtr0343866;FBtr0345755;FBtr0343868;FBt…	FBgn0015776;FBgn0015776;FBgn0015777;FBgn0015777;FBgn0015777;FBgn0015777;FBgn0015777;FBgn0015777;FBgn0017551;FBgn0031859;FBgn0031859;FBgn0031859;FBgn0031859;FBgn0031860;FBgn0031860;FBgn0031861;FBgn0031861;FBgn0031861;FBgn0031865;FBgn0031865;FBgn0031866;FBgn0042189;FBgn0042189;FBgn0042189;FBgn0051631;FBgn0051632;FBgn0051632;FBgn0086451;FBgn0263585;FBgn0264890;FBgn0266219;FBgn0266219;FBgn0266220;FBt…	0;0;0;0;0;0;0;0;-18263;-30812;-30863;-30863;-30863;30641;30641;-27860;-27860;-27860;36337;36337;-40848;-32818;-32818;-32758;33908;0;0;0;34456;21012;-38662;-38662;38484;-42780	4.35329	0	3.41156	0.0495225	0.0143095
2L	6941717	6942117	401	*	Promoter (<=1kb)	1	6932545	6942814	10270	2	FBgn0031869	CG18304	FBtr0079367	697	FBtr0301403;FBtr0079346;FBtr0307032;FBtr0307031;FBtr0079347;FBtr0307030;FBtr0301404;FBtr0079348;FBtr0332329;FBtr0079371;FBtr0331375;FBtr0079355;FBtr0079349;FBtr0079352;FBtr0346584;FBtr0079369;FBtr0332328;FBtr0079368;FBtr0307033;FBtr0079344;FBtr0343867;FBtr0332324;FBtr0079345;FBtr0079367;FBtr0306285;FBtr0332326;FBtr0332327;FBtr0332325;FBtr0079366;FBtr0079365;FBtr0079364;FBtr0343775;FBtr0343776;FBt…	FBgn0004838;FBgn0004838;FBgn0004838;FBgn0004838;FBgn0004838;FBgn0004838;FBgn0004838;FBgn0004838;FBgn0011737;FBgn0011737;FBgn0016978;FBgn0016978;FBgn0020616;FBgn0021944;FBgn0021944;FBgn0026196;FBgn0028554;FBgn0028554;FBgn0031866;FBgn0031866;FBgn0031866;FBgn0031868;FBgn0031868;FBgn0031869;FBgn0031869;FBgn0031869;FBgn0031869;FBgn0031871;FBgn0031871;FBgn0031872;FBgn0031873;FBgn0031874;FBgn0031874;FBg…	0;0;0;0;20457;20457;20078;20078;0;0;0;0;0;0;0;-22974;0;0;66817;44885;44885;33634;33634;0;0;0;0;0;0;0;0;0;14226;0;0;18211;-18260;-18260;21502;21539;21559;21957;21957;0;0;0;0;0;0;0;-25272;39655;-30126;9596;9596;-24407;0;0;-43844;56431;0;-24155;39640;39601	4.77721	0	3.75583	0.0313705	0.00632459
2L	6956771	6957171	401	*	Promoter (<=1kb)	1	6954357	6956950	2594	2	FBgn0031874	CG13775	FBtr0343775	0	FBtr0301403;FBtr0079346;FBtr0307032;FBtr0307031;FBtr0079347;FBtr0307030;FBtr0301404;FBtr0079348;FBtr0332329;FBtr0079371;FBtr0331375;FBtr0079355;FBtr0079349;FBtr0079352;FBtr0346584;FBtr0079369;FBtr0332328;FBtr0079368;FBtr0332324;FBtr0079345;FBtr0079367;FBtr0306285;FBtr0332326;FBtr0332327;FBtr0332325;FBtr0079366;FBtr0079365;FBtr0079364;FBtr0343775;FBtr0343776;FBtr0079363;FBtr0079350;FBtr0079362;FBt…	FBgn0004838;FBgn0004838;FBgn0004838;FBgn0004838;FBgn0004838;FBgn0004838;FBgn0004838;FBgn0004838;FBgn0011737;FBgn0011737;FBgn0016978;FBgn0016978;FBgn0020616;FBgn0021944;FBgn0021944;FBgn0026196;FBgn0028554;FBgn0028554;FBgn0031868;FBgn0031868;FBgn0031869;FBgn0031869;FBgn0031869;FBgn0031869;FBgn0031871;FBgn0031871;FBgn0031872;FBgn0031873;FBgn0031874;FBgn0031874;FBgn0031874;FBgn0031875;FBgn0031876;FBg…	0;0;0;0;35511;35511;35132;35132;0;0;0;0;0;0;0;-38028;0;0;48688;48688;0;0;0;0;0;0;0;0;0;-428;0;0;3157;-3206;-3206;6448;6485;6505;6903;6903;0;0;0;0;0;0;0;-40326;-15072;24650;24650;-39461;0;0;-28790;41377;0;-9101	5.69538	1.22798	3.78386	0.0109301	0.00110361
2L	7027068	7027468	401	*	Promoter (<=1kb)	1	7024829	7027287	2459	2	FBgn0051908	CG31908	FBtr0079429	0	FBtr0339663;FBtr0079431;FBtr0100353;FBtr0079388;FBtr0290119;FBtr0302162;FBtr0307073;FBtr0307072;FBtr0307074;FBtr0339664;FBtr0079389;FBtr0079426;FBtr0079427;FBtr0079428;FBtr0309323;FBtr0089640;FBtr0344708;FBtr0344709;FBtr0344710;FBtr0344712;FBtr0089636;FBtr0344711;FBtr0079402;FBtr0079401;FBtr0110978;FBtr0079424;FBtr0289952;FBtr0079423;FBtr0344736;FBtr0079425;FBtr0079429;FBtr0079430;FBtr0345638;FBt…	FBgn0000053;FBgn0000053;FBgn0000053;FBgn0003046;FBgn0031879;FBgn0031879;FBgn0031879;FBgn0031879;FBgn0031879;FBgn0031879;FBgn0031881;FBgn0031882;FBgn0031882;FBgn0031882;FBgn0031882;FBgn0031883;FBgn0031883;FBgn0031883;FBgn0031883;FBgn0031883;FBgn0031883;FBgn0031883;FBgn0031885;FBgn0031885;FBgn0031885;FBgn0031886;FBgn0031887;FBgn0031888;FBgn0051907;FBgn0051907;FBgn0051908;FBgn0051908;FBgn0051908;FBg…	-3170;-3170;-3170;5386;0;0;0;0;0;0;-58;0;0;0;0;0;0;0;0;0;0;0;0;0;0;0;-40515;57167;33383;33383;0;0;0;0;0;0;0;0;-22900;14806;0;41107;0;-28520	4.91684	0.227983	3.31722	0.0461228	0.0126136
2L	7037791	7038191	401	*	Promoter (<=1kb)	1	7037823	7054847	17025	1	FBgn0262872	milt	FBtr0306228	0	FBtr0339663;FBtr0079431;FBtr0100353;FBtr0079388;FBtr0290119;FBtr0302162;FBtr0307073;FBtr0307072;FBtr0307074;FBtr0339664;FBtr0079389;FBtr0079426;FBtr0079427;FBtr0079428;FBtr0309323;FBtr0089640;FBtr0344708;FBtr0344709;FBtr0344710;FBtr0344712;FBtr0089636;FBtr0344711;FBtr0079402;FBtr0079401;FBtr0110978;FBtr0079424;FBtr0289952;FBtr0079423;FBtr0344736;FBtr0079425;FBtr0079429;FBtr0079430;FBtr0345638;FBt…	FBgn0000053;FBgn0000053;FBgn0000053;FBgn0003046;FBgn0031879;FBgn0031879;FBgn0031879;FBgn0031879;FBgn0031879;FBgn0031879;FBgn0031881;FBgn0031882;FBgn0031882;FBgn0031882;FBgn0031882;FBgn0031883;FBgn0031883;FBgn0031883;FBgn0031883;FBgn0031883;FBgn0031883;FBgn0031883;FBgn0031885;FBgn0031885;FBgn0031885;FBgn0031886;FBgn0031887;FBgn0031888;FBgn0051907;FBgn0051907;FBgn0051908;FBgn0051908;FBgn0051908;FBg…	-13893;-13893;-13893;16109;0;0;0;0;0;0;10265;0;0;0;0;0;0;0;0;0;0;0;0;0;0;0;-29792;46444;22660;22660;0;0;0;0;0;0;0;0;-12177;25529;0;41208;0;-39243	5.60031	2.45473	2.76927	0.0223306	0.00350269
2L	7042072	7042472	401	*	Promoter (<=1kb)	1	7042359	7056010	13652	1	FBgn0262872	milt	FBtr0306231	0	FBtr0339663;FBtr0079431;FBtr0100353;FBtr0079388;FBtr0290119;FBtr0302162;FBtr0307073;FBtr0307072;FBtr0307074;FBtr0339664;FBtr0079389;FBtr0079426;FBtr0079427;FBtr0079428;FBtr0309323;FBtr0089640;FBtr0344708;FBtr0344709;FBtr0344710;FBtr0344712;FBtr0089636;FBtr0344711;FBtr0079402;FBtr0079401;FBtr0110978;FBtr0079424;FBtr0289952;FBtr0079423;FBtr0344736;FBtr0079425;FBtr0079429;FBtr0079430;FBtr0345638;FBt…	FBgn0000053;FBgn0000053;FBgn0000053;FBgn0003046;FBgn0031879;FBgn0031879;FBgn0031879;FBgn0031879;FBgn0031879;FBgn0031879;FBgn0031881;FBgn0031882;FBgn0031882;FBgn0031882;FBgn0031882;FBgn0031883;FBgn0031883;FBgn0031883;FBgn0031883;FBgn0031883;FBgn0031883;FBgn0031883;FBgn0031885;FBgn0031885;FBgn0031885;FBgn0031886;FBgn0031887;FBgn0031888;FBgn0051907;FBgn0051907;FBgn0051908;FBgn0051908;FBgn0051908;FBg…	-18174;-18174;-18174;20390;0;0;0;0;0;0;14546;0;0;0;0;0;0;0;0;0;0;0;0;0;0;0;-25511;42163;18379;18379;0;0;0;0;0;0;0;0;-7896;29810;0;36927;0;-43524;-46174	7.14316	3.64493	3.47003	0.000170636	8.91215e-07
2L	7049191	7049591	401	*	Promoter (<=1kb)	1	7049272	7054847	5576	1	FBgn0262872	milt	FBtr0306232	0	FBtr0339663;FBtr0079431;FBtr0100353;FBtr0079388;FBtr0290119;FBtr0302162;FBtr0307073;FBtr0307072;FBtr0307074;FBtr0339664;FBtr0079389;FBtr0079426;FBtr0079427;FBtr0079428;FBtr0309323;FBtr0089640;FBtr0344708;FBtr0344709;FBtr0344710;FBtr0344712;FBtr0089636;FBtr0344711;FBtr0079402;FBtr0079401;FBtr0110978;FBtr0079424;FBtr0289952;FBtr0079423;FBtr0344736;FBtr0079425;FBtr0079429;FBtr0079430;FBtr0345638;FBt…	FBgn0000053;FBgn0000053;FBgn0000053;FBgn0003046;FBgn0031879;FBgn0031879;FBgn0031879;FBgn0031879;FBgn0031879;FBgn0031879;FBgn0031881;FBgn0031882;FBgn0031882;FBgn0031882;FBgn0031882;FBgn0031883;FBgn0031883;FBgn0031883;FBgn0031883;FBgn0031883;FBgn0031883;FBgn0031883;FBgn0031885;FBgn0031885;FBgn0031885;FBgn0031886;FBgn0031887;FBgn0031888;FBgn0051907;FBgn0051907;FBgn0051908;FBgn0051908;FBgn0051908;FBg…	-25293;-25293;-25293;27509;0;0;0;0;0;0;21665;0;0;0;0;0;0;0;0;0;0;0;0;0;0;0;-18392;35044;11260;11260;0;0;0;0;0;0;0;0;0;0;-777;36929;0;29808;0;-44924;-39055	4.68313	0	3.67868	0.0353379	0.00776716
2L	7056092	7056492	401	*	Promoter (<=1kb)	1	7056301	7059294	2994	1	FBgn0031885	Mnn1	FBtr0079402	0	FBtr0339663;FBtr0079431;FBtr0100353;FBtr0079388;FBtr0290119;FBtr0302162;FBtr0307073;FBtr0307072;FBtr0307074;FBtr0339664;FBtr0079389;FBtr0079426;FBtr0079427;FBtr0079428;FBtr0309323;FBtr0089640;FBtr0344708;FBtr0344709;FBtr0344710;FBtr0344712;FBtr0089636;FBtr0344711;FBtr0079402;FBtr0079401;FBtr0110978;FBtr0079424;FBtr0289952;FBtr0079423;FBtr0344736;FBtr0079425;FBtr0079429;FBtr0079430;FBtr0345638;FBt…	FBgn0000053;FBgn0000053;FBgn0000053;FBgn0003046;FBgn0031879;FBgn0031879;FBgn0031879;FBgn0031879;FBgn0031879;FBgn0031879;FBgn0031881;FBgn0031882;FBgn0031882;FBgn0031882;FBgn0031882;FBgn0031883;FBgn0031883;FBgn0031883;FBgn0031883;FBgn0031883;FBgn0031883;FBgn0031883;FBgn0031885;FBgn0031885;FBgn0031885;FBgn0031886;FBgn0031887;FBgn0031888;FBgn0051907;FBgn0051907;FBgn0051908;FBgn0051908;FBgn0051908;FBg…	-32194;-32194;-32194;34410;0;0;0;0;0;0;28566;0;0;0;0;0;0;0;0;0;0;0;0;0;0;0;-11491;28143;4359;4359;0;0;0;0;0;0;0;0;0;0;0;0;5724;43830;0;22907;0;-38023;-32154	6.23384	2.81295	3.43645	0.00682328	0.000505359
2L	7088198	7088598	401	*	Promoter (<=1kb)	1	7088646	7088783	138	1	FBti0063691		FBti0063691-RA	-48	FBtr0079402;FBtr0079401;FBtr0110978;FBtr0079424;FBtr0289952;FBtr0079423;FBtr0344736;FBtr0079425;FBtr0112612;FBtr0342658;FBtr0301525;FBtr0112611;FBtr0306228;FBtr0306229;FBtr0306231;FBtr0306233;FBtr0306232;FBtr0306230;FBtr0342659;FBtr0079403;FBtr0347474;FBti0063691-RA	FBgn0031885;FBgn0031885;FBgn0031885;FBgn0031886;FBgn0031887;FBgn0031888;FBgn0051907;FBgn0051907;FBgn0085407;FBgn0085407;FBgn0085407;FBgn0085407;FBgn0262872;FBgn0262872;FBgn0262872;FBgn0262872;FBgn0262872;FBgn0262872;FBgn0265822;FBgn0266666;FBgn0267915;FBti0063691	0;0;0;0;20215;-3563;-27347;-27347;0;0;0;0;0;0;0;0;0;37830;-8799;0;-5917;-48	4.51512	0	3.56626	0.041166	0.0101904
2L	7143996	7144396	401	*	Promoter (1-2kb)	1	7142304	7145263	2960	1	FBgn0265823	lncRNA:CR44612	FBtr0342653	1692	FBtr0079405;FBtr0113028;FBtr0079419;FBtr0342654;FBtr0342655;FBtr0079418;FBtr0302948;FBtr0112612;FBtr0342658;FBtr0301525;FBtr0112611;FBtr0342657;FBtr0342653;FBtr0342656;FBtr0347474;FBtr0347490;FBti0063692-RA	FBgn0031893;FBgn0031893;FBgn0031894;FBgn0031894;FBgn0031894;FBgn0031895;FBgn0031895;FBgn0085407;FBgn0085407;FBgn0085407;FBgn0085407;FBgn0265821;FBgn0265823;FBgn0265824;FBgn0267915;FBgn0267929;FBti0063692	0;0;43672;43672;0;0;0;0;0;0;0;30394;0;33775;49481;-31641;28340	4.73934	0	3.77541	0.0309062	0.00614921
2L	7306798	7307198	401	*	Promoter (<=1kb)	1	7307159	7316265	9107	1	FBgn0284084	wg	FBtr0079432	0	FBtr0089291;FBtr0334799;FBtr0334800;FBtr0303251;FBtr0300459;FBtr0300460;FBtr0345570;FBtr0079432;FBti0019131-RA;FBti0063711-RA	FBgn0010453;FBgn0010453;FBgn0031902;FBgn0031902;FBgn0051909;FBgn0051909;FBgn0266842;FBgn0284084;FBti0019131;FBti0063711	0;0;0;0;0;0;22321;0;-36183;-49361	4.9893	0	3.38487	0.0416047	0.0104562
2L	7335965	7336365	401	*	Promoter (2-3kb)	1	7333714	7352542	18829	1	FBgn0031902	Wnt6	FBtr0303251	2251	FBtr0079436;FBtr0334836;FBtr0079437;FBtr0334835;FBtr0334800;FBtr0303251;FBtr0303207;FBtr0079469;FBtr0334816;FBtr0345570;FBtr0079432;FBti0019131-RA	FBgn0002938;FBgn0002938;FBgn0002938;FBgn0002938;FBgn0031902;FBgn0031902;FBgn0031903;FBgn0031904;FBgn0264872;FBgn0266842;FBgn0284084;FBti0019131	-41337;-41371;-41371;-41371;0;0;0;0;34138;-6446;0;-7016	5.75125	0	5.10721	0.00206022	6.30659e-05
2L	7388067	7388467	401	*	Promoter (<=1kb)	1	7384486	7388253	3768	2	FBgn0031904	CG5149	FBtr0079469	0	FBtr0079436;FBtr0334836;FBtr0079437;FBtr0334835;FBtr0308610;FBtr0079443;FBtr0332523;FBtr0334800;FBtr0303251;FBtr0303207;FBtr0079469;FBtr0079438;FBtr0302588;FBtr0079468;FBtr0302587;FBtr0345288;FBtr0079439;FBtr0079440;FBtr0334838;FBtr0079441;FBtr0332522;FBtr0079467;FBtr0079442;FBtr0079466;FBtr0079446;FBtr0332530;FBtr0304472;FBtr0304497;FBtr0332524;FBtr0332525;FBtr0334816;FBtr0334837;FBtr0347484;FBt…	FBgn0002938;FBgn0002938;FBgn0002938;FBgn0002938;FBgn0028387;FBgn0028387;FBgn0028387;FBgn0031902;FBgn0031902;FBgn0031903;FBgn0031904;FBgn0031905;FBgn0031906;FBgn0031906;FBgn0031907;FBgn0031907;FBgn0031907;FBgn0031907;FBgn0031907;FBgn0031908;FBgn0031908;FBgn0031909;FBgn0031910;FBgn0031913;FBgn0031914;FBgn0031914;FBgn0262453;FBgn0262458;FBgn0264439;FBgn0264439;FBgn0264872;FBgn0264888;FBgn0267924;FBg…	10365;10331;10331;10331;0;0;0;0;0;0;0;-41;7134;0;-12868;-14389;-14437;-14437;-14677;0;0;0;0;45049;-49025;-49025;-37328;-37505;0;0;-17564;-10998;0;0;0;0;0;0;-39261;44686;-37386;-37512;-37347;-37550	5.97881	3.07638	2.59596	0.0134823	0.00158572
2L	7424645	7425045	401	*	Promoter (<=1kb)	1	7425795	7425892	98	1	FBgn0262453	mir-275	FBtr0304472	-750	FBtr0079436;FBtr0334836;FBtr0079437;FBtr0334835;FBtr0079464;FBtr0346571;FBtr0308610;FBtr0079443;FBtr0332523;FBtr0303207;FBtr0079469;FBtr0079438;FBtr0302588;FBtr0079468;FBtr0302587;FBtr0345288;FBtr0079439;FBtr0079440;FBtr0334838;FBtr0079441;FBtr0332522;FBtr0079467;FBtr0079442;FBtr0079466;FBtr0079446;FBtr0332530;FBtr0079447;FBtr0079448;FBtr0332531;FBtr0301152;FBtr0344858;FBtr0079449;FBtr0330720;FBt…	FBgn0002938;FBgn0002938;FBgn0002938;FBgn0002938;FBgn0025697;FBgn0025697;FBgn0028387;FBgn0028387;FBgn0028387;FBgn0031903;FBgn0031904;FBgn0031905;FBgn0031906;FBgn0031906;FBgn0031907;FBgn0031907;FBgn0031907;FBgn0031907;FBgn0031907;FBgn0031908;FBgn0031908;FBgn0031909;FBgn0031910;FBgn0031913;FBgn0031914;FBgn0031914;FBgn0031914;FBgn0031914;FBgn0031914;FBgn0031914;FBgn0031914;FBgn0031918;FBgn0031918;FBg…	46943;46909;46909;46909;0;0;0;0;0;0;0;36137;-29044;0;23310;21789;21741;21741;21501;0;0;0;0;8471;-12447;-12447;-15749;-15749;-15749;-15749;-18520;-41498;-46299;-49659;-49659;29167;31432;32326;33709;35597;37202;0;0;0;0;0;0;0;0;0;-750;-927;0;0;25180;0;0;0;0;0;0;-2683;-808;-934;-769;-972	5.14121	0.227983	3.45571	0.0386572	0.00916008
2L	7496199	7496599	401	*	Promoter (<=1kb)	1	7472513	7496307	23795	2	FBgn0260486	Ziz	FBtr0330721	0	FBtr0079455;FBtr0079464;FBtr0346571;FBtr0079449;FBtr0330720;FBtr0301125;FBtr0079451;FBtr0079463;FBtr0079462;FBtr0079461;FBtr0079460;FBtr0079459;FBtr0079458;FBtr0330721;FBtr0330722;FBtr0330723;FBtr0330724;FBtr0330725;FBtr0330726;FBtr0330727;FBtr0330728;FBtr0332201;FBtr0334845;FBtr0334847;FBtr0334848;FBtr0334850;FBtr0334846;FBtr0334849	FBgn0011283;FBgn0025697;FBgn0025697;FBgn0031918;FBgn0031918;FBgn0031920;FBgn0031920;FBgn0041247;FBgn0045495;FBgn0045495;FBgn0045495;FBgn0045495;FBgn0045495;FBgn0260486;FBgn0260486;FBgn0260486;FBgn0260486;FBgn0260486;FBgn0260486;FBgn0260486;FBgn0260486;FBgn0260486;FBgn0264891;FBgn0264895;FBgn0264895;FBgn0264895;FBgn0264895;FBgn0264895	766;0;0;29656;24855;21495;21495;-41987;-39722;-38828;-37445;-35557;-33952;0;0;0;0;0;0;0;0;0;-23080;0;0;0;0;0	6.28906	4.33249	1.97112	0.0272041	0.0050318
2L	7507450	7507850	401	*	Intron (FBtr0334847/FBgn0264895, intron 1 of 3)	1	7496791	7497365	575	2	FBgn0011283	Obp28a	FBtr0079455	-10085	FBtr0079455;FBtr0079449;FBtr0330720;FBtr0301125;FBtr0079451;FBtr0079460;FBtr0079459;FBtr0079458;FBtr0330721;FBtr0330722;FBtr0330723;FBtr0330724;FBtr0330725;FBtr0330726;FBtr0330727;FBtr0330728;FBtr0332201;FBtr0334845;FBtr0334847;FBtr0334848;FBtr0334850;FBtr0334846;FBtr0334849;FBti0019132-RA	FBgn0011283;FBgn0031918;FBgn0031918;FBgn0031920;FBgn0031920;FBgn0045495;FBgn0045495;FBgn0045495;FBgn0260486;FBgn0260486;FBgn0260486;FBgn0260486;FBgn0260486;FBgn0260486;FBgn0260486;FBgn0260486;FBgn0260486;FBgn0264891;FBgn0264895;FBgn0264895;FBgn0264895;FBgn0264895;FBgn0264895;FBti0019132	-10085;40907;36106;32746;32746;-48696;-46808;-45203;0;0;0;0;0;0;0;0;0;-11829;0;0;0;0;0;42664	4.61232	0	3.57177	0.0404446	0.00990796
2L	7522308	7522708	401	*	Promoter (2-3kb)	1	7519679	7520082	404	1	FBgn0264891	lncRNA:CR44082	FBtr0334845	2629	FBtr0079455;FBtr0079449;FBtr0330720;FBtr0301125;FBtr0079451;FBtr0330721;FBtr0330722;FBtr0330723;FBtr0330724;FBtr0330725;FBtr0330726;FBtr0330727;FBtr0330728;FBtr0332201;FBtr0334845;FBtr0334847;FBtr0334848;FBtr0334850;FBtr0334846;FBtr0334849;FBtr0347292;FBti0019132-RA	FBgn0011283;FBgn0031918;FBgn0031918;FBgn0031920;FBgn0031920;FBgn0260486;FBgn0260486;FBgn0260486;FBgn0260486;FBgn0260486;FBgn0260486;FBgn0260486;FBgn0260486;FBgn0260486;FBgn0264891;FBgn0264895;FBgn0264895;FBgn0264895;FBgn0264895;FBgn0264895;FBgn0267732;FBti0019132	-24943;55765;50964;47604;47604;0;0;0;0;0;0;0;0;0;2629;0;0;0;0;0;-45221;27806	4.55574	0	3.58059	0.0403101	0.00983758
2L	7675655	7676055	401	*	Promoter (<=1kb)	1	7647053	7675078	28026	2	FBgn0264087	Slob	FBtr0330702	-577	FBtr0089297;FBtr0335489;FBtr0079516;FBtr0079515;FBtr0302518;FBtr0079507;FBtr0343407;FBtr0300709;FBtr0079474;FBtr0079473;FBtr0079476;FBtr0079475;FBtr0079477;FBtr0335487;FBtr0335488;FBtr0079510;FBtr0079511;FBtr0079513;FBtr0343408;FBtr0302519;FBtr0306288;FBtr0330706;FBtr0335491;FBtr0330704;FBtr0330705;FBtr0330697;FBtr0330699;FBtr0330700;FBtr0330701;FBtr0330703;FBtr0330698;FBtr0330702;FBtr0335490;FBt…	FBgn0012018;FBgn0031929;FBgn0031929;FBgn0031930;FBgn0031935;FBgn0031936;FBgn0031937;FBgn0031937;FBgn0040299;FBgn0040299;FBgn0040299;FBgn0040299;FBgn0041181;FBgn0041182;FBgn0041182;FBgn0041182;FBgn0041182;FBgn0041182;FBgn0053296;FBgn0053296;FBgn0262880;FBgn0264087;FBgn0264087;FBgn0264087;FBgn0264087;FBgn0264087;FBgn0264087;FBgn0264087;FBgn0264087;FBgn0264087;FBgn0264087;FBgn0264087;FBgn0264997;FBg…	0;15006;15006;16628;43432;46768;0;0;0;0;-2664;-2664;0;0;0;0;0;0;40590;40590;-16975;0;0;-16088;-16088;-16088;-16088;-16088;-16088;-16088;-577;-577;9286;39542;38704;34401;0;-35432;-48521	5.05905	0	4.18635	0.0153309	0.00194172
2L	7702543	7702943	401	*	Promoter (<=1kb)	1	7702805	7710690	7886	1	FBgn0041181	Tep3	FBtr0079477	0	FBtr0089297;FBtr0079500;FBtr0335489;FBtr0079516;FBtr0079515;FBtr0302518;FBtr0079507;FBtr0343407;FBtr0300709;FBtr0079503;FBtr0079504;FBtr0079505;FBtr0114496;FBtr0079499;FBtr0079481;FBtr0290272;FBtr0346499;FBtr0079474;FBtr0079473;FBtr0079476;FBtr0079475;FBtr0079477;FBtr0335487;FBtr0335488;FBtr0079510;FBtr0079511;FBtr0079513;FBtr0343408;FBtr0302519;FBtr0079501;FBtr0079502;FBtr0306288;FBtr0330706;FBt…	FBgn0012018;FBgn0014454;FBgn0031929;FBgn0031929;FBgn0031930;FBgn0031935;FBgn0031936;FBgn0031937;FBgn0031937;FBgn0031939;FBgn0031939;FBgn0031939;FBgn0031939;FBgn0031940;FBgn0031941;FBgn0031942;FBgn0031942;FBgn0040299;FBgn0040299;FBgn0040299;FBgn0040299;FBgn0041181;FBgn0041182;FBgn0041182;FBgn0041182;FBgn0041182;FBgn0041182;FBgn0053296;FBgn0053296;FBgn0260479;FBgn0260479;FBgn0262880;FBgn0264087;FBg…	0;0;-11482;-11482;-9860;16544;19880;0;0;29727;29727;29727;29727;41896;-44332;50210;50243;0;0;23824;23824;0;0;0;0;0;0;13702;13702;35866;35866;9513;0;0;-42976;-42976;-42976;-42976;-42976;-42976;-42976;-27465;-27465;-17202;7513;0;-8544;-21633;48471	5.23024	0	4.42359	0.00975152	0.000907219
2L	7711076	7711476	401	*	Promoter (<=1kb)	1	7711476	7711661	186	1	FBgn0012018	tRNA:Tyr-GTA-1-9	FBtr0089297	0	FBtr0089297;FBtr0079500;FBtr0335489;FBtr0079516;FBtr0079515;FBtr0302518;FBtr0079507;FBtr0343407;FBtr0300709;FBtr0079503;FBtr0079504;FBtr0079505;FBtr0114496;FBtr0079499;FBtr0079481;FBtr0290272;FBtr0346499;FBtr0079474;FBtr0079473;FBtr0079476;FBtr0079475;FBtr0079477;FBtr0335487;FBtr0335488;FBtr0079510;FBtr0079511;FBtr0079513;FBtr0343408;FBtr0302519;FBtr0079501;FBtr0079502;FBtr0306288;FBtr0330706;FBt…	FBgn0012018;FBgn0014454;FBgn0031929;FBgn0031929;FBgn0031930;FBgn0031935;FBgn0031936;FBgn0031937;FBgn0031937;FBgn0031939;FBgn0031939;FBgn0031939;FBgn0031939;FBgn0031940;FBgn0031941;FBgn0031942;FBgn0031942;FBgn0040299;FBgn0040299;FBgn0040299;FBgn0040299;FBgn0041181;FBgn0041182;FBgn0041182;FBgn0041182;FBgn0041182;FBgn0041182;FBgn0053296;FBgn0053296;FBgn0260479;FBgn0260479;FBgn0262880;FBgn0264087;FBg…	0;0;-20015;-20015;-18393;8011;11347;0;0;21194;21194;21194;21194;33363;-35799;41677;41710;0;0;32357;32357;0;0;0;0;0;0;5169;5169;27333;27333;18046;0;0;-35998;-35998;-25735;-620;0;0;-11;-42698;-42698;-44746;-47679;-13100;39938	4.95992	0	3.98824	0.0217243	0.00337407
2L	7799893	7800293	401	*	Promoter (<=1kb)	1	7796314	7800058	3745	2	FBgn0031950	Herp	FBtr0343403	0	FBtr0079486;FBtr0343416;FBtr0343417;FBtr0079525;FBtr0331238;FBtr0079565;FBtr0331237;FBtr0345448;FBtr0301151;FBtr0331234;FBtr0331235;FBtr0079523;FBtr0079524;FBtr0331236;FBtr0290272;FBtr0346499;FBtr0079485;FBtr0343400;FBtr0079487;FBtr0343401;FBtr0079488;FBtr0079496;FBtr0343405;FBtr0343406;FBtr0343403;FBtr0079493;FBtr0343415;FBtr0079489;FBtr0301329;FBtr0343423;FBtr0079492;FBtr0301330;FBtr0301331;FBt…	FBgn0003961;FBgn0004177;FBgn0004177;FBgn0004177;FBgn0020618;FBgn0020618;FBgn0020618;FBgn0020618;FBgn0020880;FBgn0027515;FBgn0027515;FBgn0027515;FBgn0027515;FBgn0027515;FBgn0031942;FBgn0031942;FBgn0031945;FBgn0031945;FBgn0031946;FBgn0031946;FBgn0031947;FBgn0031948;FBgn0031948;FBgn0031948;FBgn0031950;FBgn0031950;FBgn0031951;FBgn0031951;FBgn0031951;FBgn0031952;FBgn0031952;FBgn0031952;FBgn0031952;FBg…	19808;0;0;0;26953;26953;26953;27022;-21864;0;0;0;0;0;-46740;-46707;32265;32265;18428;0;0;0;0;0;0;-46;0;0;-89;0;0;0;0;0;-40159;54962;55182;-11145;-14061;40121;4044;21050;0;45719;45719;43671;40738;35592;-3934;-3934;-48479	6.57009	4.37555	2.11367	0.00790181	0.000627773
2L	7809504	7809904	401	*	Promoter (<=1kb)	1	7801668	7810703	9036	2	FBgn0031952	cdc14	FBtr0343423	799	FBtr0079486;FBtr0343416;FBtr0343417;FBtr0079525;FBtr0331238;FBtr0079565;FBtr0331237;FBtr0345448;FBtr0301151;FBtr0331234;FBtr0331235;FBtr0079523;FBtr0079524;FBtr0331236;FBtr0079485;FBtr0343400;FBtr0079487;FBtr0343401;FBtr0079488;FBtr0079496;FBtr0343405;FBtr0343406;FBtr0343403;FBtr0079493;FBtr0343415;FBtr0079489;FBtr0301329;FBtr0343423;FBtr0079492;FBtr0301330;FBtr0301331;FBtr0343424;FBtr0079526;FBt…	FBgn0003961;FBgn0004177;FBgn0004177;FBgn0004177;FBgn0020618;FBgn0020618;FBgn0020618;FBgn0020618;FBgn0020880;FBgn0027515;FBgn0027515;FBgn0027515;FBgn0027515;FBgn0027515;FBgn0031945;FBgn0031945;FBgn0031946;FBgn0031946;FBgn0031947;FBgn0031948;FBgn0031948;FBgn0031948;FBgn0031950;FBgn0031950;FBgn0031951;FBgn0031951;FBgn0031951;FBgn0031952;FBgn0031952;FBgn0031952;FBgn0031952;FBgn0031952;FBgn0031954;FBg…	29419;0;0;0;17342;17342;17342;17411;-31475;0;0;0;0;0;41876;41876;28039;0;0;0;0;0;0;-9657;0;0;9122;0;0;0;0;0;-30548;45351;45571;50935;-47173;-47173;-1534;-4450;30510;13655;11439;55330;55330;53282;50349;45203;-13545;-13545	5.61393	0.977122	3.65116	0.0160898	0.00209979
2L	7821363	7821763	401	*	Promoter (<=1kb)	1	7821535	7825350	3816	1	FBgn0027515	CG7115	FBtr0079523	0	FBtr0079486;FBtr0343416;FBtr0343417;FBtr0079525;FBtr0331238;FBtr0079565;FBtr0331237;FBtr0345448;FBtr0301151;FBtr0331234;FBtr0331235;FBtr0079523;FBtr0079524;FBtr0331236;FBtr0079485;FBtr0343400;FBtr0079487;FBtr0343401;FBtr0079488;FBtr0079496;FBtr0343405;FBtr0343406;FBtr0343403;FBtr0079493;FBtr0343415;FBtr0079489;FBtr0301329;FBtr0343423;FBtr0079492;FBtr0301330;FBtr0301331;FBtr0343424;FBtr0079526;FBt…	FBgn0003961;FBgn0004177;FBgn0004177;FBgn0004177;FBgn0020618;FBgn0020618;FBgn0020618;FBgn0020618;FBgn0020880;FBgn0027515;FBgn0027515;FBgn0027515;FBgn0027515;FBgn0027515;FBgn0031945;FBgn0031945;FBgn0031946;FBgn0031946;FBgn0031947;FBgn0031948;FBgn0031948;FBgn0031948;FBgn0031950;FBgn0031950;FBgn0031951;FBgn0031951;FBgn0031951;FBgn0031952;FBgn0031952;FBgn0031952;FBgn0031952;FBgn0031952;FBgn0031954;FBg…	41278;0;0;0;5483;5483;5483;5552;-43334;0;0;0;0;0;53735;53735;39898;0;0;0;0;0;0;-21516;0;0;20981;0;0;0;0;0;-18689;33492;33712;39076;-35314;-35314;49578;49669;9925;7009;18651;25514;-20;-25404;-25404	6.33882	2.54991	3.6919	0.00275124	0.000109076
2L	7828238	7828638	401	*	Promoter (<=1kb)	1	7827793	7832668	4876	1	FBgn0004177	mts	FBtr0079525	445	FBtr0079486;FBtr0343416;FBtr0343417;FBtr0079525;FBtr0079528;FBtr0331238;FBtr0079565;FBtr0331237;FBtr0345448;FBtr0331234;FBtr0331235;FBtr0079523;FBtr0079524;FBtr0331236;FBtr0079487;FBtr0343401;FBtr0079488;FBtr0079496;FBtr0343405;FBtr0343406;FBtr0343403;FBtr0079493;FBtr0343415;FBtr0079489;FBtr0301329;FBtr0343423;FBtr0079492;FBtr0301330;FBtr0301331;FBtr0343424;FBtr0079526;FBtr0079564;FBtr0343421;FBt…	FBgn0003961;FBgn0004177;FBgn0004177;FBgn0004177;FBgn0011861;FBgn0020618;FBgn0020618;FBgn0020618;FBgn0020618;FBgn0027515;FBgn0027515;FBgn0027515;FBgn0027515;FBgn0027515;FBgn0031946;FBgn0031946;FBgn0031947;FBgn0031948;FBgn0031948;FBgn0031948;FBgn0031950;FBgn0031950;FBgn0031951;FBgn0031951;FBgn0031951;FBgn0031952;FBgn0031952;FBgn0031952;FBgn0031952;FBgn0031952;FBgn0031954;FBgn0031955;FBgn0031955;FBg…	48153;0;0;0;-44211;-992;-992;-992;-923;0;0;0;0;0;46773;0;0;0;0;0;0;-28391;0;0;27856;0;0;0;0;0;-11814;26617;26837;32201;0;-28439;-28439;42703;42794;16800;13884;11776;32389;-6895;0;-32279;-32279	6.02116	1.22798	4.11174	0.00396079	0.000194285
2L	7879236	7879636	401	*	Promoter (<=1kb)	1	7873495	7879552	6058	2	FBgn0031959	spz3	FBtr0079561	0	FBtr0343416;FBtr0343417;FBtr0079525;FBtr0079528;FBtr0079526;FBtr0079564;FBtr0343421;FBtr0079563;FBtr0079561;FBtr0343419;FBtr0079559;FBtr0308065;FBtr0343418;FBtr0343420;FBtr0079562;FBtr0110841;FBtr0473606;FBtr0110879;FBtr0112718;FBtr0343409;FBtr0112719;FBtr0112717;FBtr0079560;FBtr0343422;FBtr0345771;FBti0063733-RA	FBgn0004177;FBgn0004177;FBgn0004177;FBgn0011861;FBgn0031954;FBgn0031955;FBgn0031955;FBgn0031957;FBgn0031959;FBgn0031961;FBgn0031961;FBgn0040099;FBgn0040099;FBgn0045038;FBgn0045038;FBgn0051902;FBgn0053121;FBgn0083968;FBgn0085450;FBgn0085450;FBgn0085450;FBgn0085450;FBgn0261790;FBgn0262546;FBgn0266904;FBti0063733	0;0;0;6387;38784;-23981;-23761;-18397;0;0;0;22159;22159;-7895;-7804;9493;11068;0;0;0;0;0;0;-38822;0;8151	4.38022	0	3.42588	0.0487535	0.0138708
2L	7885231	7885631	401	*	Promoter (<=1kb)	1	7885503	7886109	607	1	FBgn0083968	CG34132	FBtr0110879	0	FBtr0079528;FBtr0079526;FBtr0079564;FBtr0343421;FBtr0079563;FBtr0079561;FBtr0343419;FBtr0079559;FBtr0308065;FBtr0343418;FBtr0343420;FBtr0079562;FBtr0110841;FBtr0473606;FBtr0110879;FBtr0112718;FBtr0343409;FBtr0112719;FBtr0112717;FBtr0079560;FBtr0343422;FBtr0345771;FBti0063733-RA	FBgn0011861;FBgn0031954;FBgn0031955;FBgn0031955;FBgn0031957;FBgn0031959;FBgn0031961;FBgn0031961;FBgn0040099;FBgn0040099;FBgn0045038;FBgn0045038;FBgn0051902;FBgn0053121;FBgn0083968;FBgn0085450;FBgn0085450;FBgn0085450;FBgn0085450;FBgn0261790;FBgn0262546;FBgn0266904;FBti0063733	12382;44779;-29976;-29756;-24392;0;0;0;28154;28154;-13890;-13799;3498;5073;0;0;0;0;0;0;-44817;0;2156	5.94658	1.65064	3.57349	0.00591116	0.000388709
2L	7942969	7943369	401	*	Intron (FBtr0112718/FBgn0085450, intron 2 of 2)	1	7959095	7960450	1356	1	FBti0019134		FBti0019134-RA	-15726	FBtr0300185;FBtr0300184;FBtr0079531;FBtr0306336;FBtr0300183;FBtr0331674;FBtr0344861;FBtr0344860;FBtr0114550;FBtr0331673;FBtr0112718;FBtr0343409;FBtr0112719;FBtr0112717;FBti0019134-RA;FBti0019135-RA	FBgn0031968;FBgn0031968;FBgn0031968;FBgn0031968;FBgn0031969;FBgn0031969;FBgn0031969;FBgn0031969;FBgn0031969;FBgn0031969;FBgn0085450;FBgn0085450;FBgn0085450;FBgn0085450;FBti0019134;FBti0019135	0;0;0;0;0;48211;49847;50208;0;48211;0;0;0;0;-15726;0	5.54581	0	4.84786	0.00390967	0.000188673
2L	7944415	7944815	401	*	Intron (FBtr0112718/FBgn0085450, intron 2 of 2)	1	7959095	7960450	1356	1	FBti0019134		FBti0019134-RA	-14280	FBtr0300185;FBtr0300184;FBtr0079531;FBtr0306336;FBtr0300183;FBtr0331674;FBtr0344861;FBtr0344860;FBtr0114550;FBtr0331673;FBtr0344063;FBtr0112718;FBtr0343409;FBtr0112719;FBtr0112717;FBtr0344062;FBti0019134-RA;FBti0019135-RA	FBgn0031968;FBgn0031968;FBgn0031968;FBgn0031968;FBgn0031969;FBgn0031969;FBgn0031969;FBgn0031969;FBgn0031969;FBgn0031969;FBgn0031970;FBgn0085450;FBgn0085450;FBgn0085450;FBgn0085450;FBgn0266331;FBti0019134;FBti0019135	0;0;0;0;0;46765;48401;48762;0;46765;0;0;0;0;0;-49983;-14280;0	5.28078	1.22798	3.35123	0.0312845	0.00630077
2L	7983989	7984389	401	*	Promoter (<=1kb)	1	7891187	7984196	93010	2	FBgn0085450	Snoo	FBtr0112718	0	FBtr0300185;FBtr0300184;FBtr0079531;FBtr0306336;FBtr0300183;FBtr0331674;FBtr0344861;FBtr0344860;FBtr0114550;FBtr0331673;FBtr0344063;FBtr0305574;FBtr0079551;FBtr0343382;FBtr0079532;FBtr0079550;FBtr0343384;FBtr0079549;FBtr0343383;FBtr0300761;FBtr0079533;FBtr0079534;FBtr0301129;FBtr0301128;FBtr0306002;FBtr0079535;FBtr0333095;FBtr0306000;FBtr0333096;FBtr0079538;FBtr0079537;FBtr0079536;FBtr0079539;FBt…	FBgn0031968;FBgn0031968;FBgn0031968;FBgn0031968;FBgn0031969;FBgn0031969;FBgn0031969;FBgn0031969;FBgn0031969;FBgn0031969;FBgn0031970;FBgn0031970;FBgn0031970;FBgn0031971;FBgn0031971;FBgn0031972;FBgn0031972;FBgn0031973;FBgn0031974;FBgn0031974;FBgn0031975;FBgn0031975;FBgn0031976;FBgn0031976;FBgn0031976;FBgn0031977;FBgn0031977;FBgn0044323;FBgn0044323;FBgn0044323;FBgn0044323;FBgn0044323;FBgn0044323;FBg…	0;0;0;0;0;7191;8827;9188;0;7191;0;13315;13762;0;0;0;0;0;25088;25088;0;-28383;43990;0;0;0;0;0;0;0;0;0;0;0;0;0;0;0;0;-10409;24894;0;-29280;-34471	5.54658	1.108	3.57204	0.0132853	0.00153594
2L	7994008	7994408	401	*	Promoter (<=1kb)	1	7986786	7994184	7399	2	FBgn0031969	pes	FBtr0300183	0	FBtr0300185;FBtr0300184;FBtr0079531;FBtr0306336;FBtr0300183;FBtr0331674;FBtr0344861;FBtr0344860;FBtr0114550;FBtr0331673;FBtr0344063;FBtr0305574;FBtr0079551;FBtr0343382;FBtr0079532;FBtr0079550;FBtr0343384;FBtr0079549;FBtr0343383;FBtr0300761;FBtr0079533;FBtr0079534;FBtr0301129;FBtr0301128;FBtr0306002;FBtr0079535;FBtr0333095;FBtr0079540;FBtr0345332;FBtr0079546;FBtr0344788;FBtr0344789;FBtr0306000;FBt…	FBgn0031968;FBgn0031968;FBgn0031968;FBgn0031968;FBgn0031969;FBgn0031969;FBgn0031969;FBgn0031969;FBgn0031969;FBgn0031969;FBgn0031970;FBgn0031970;FBgn0031970;FBgn0031971;FBgn0031971;FBgn0031972;FBgn0031972;FBgn0031973;FBgn0031974;FBgn0031974;FBgn0031975;FBgn0031975;FBgn0031976;FBgn0031976;FBgn0031976;FBgn0031977;FBgn0031977;FBgn0031979;FBgn0031980;FBgn0031980;FBgn0031981;FBgn0031981;FBgn0044323;FBg…	0;0;0;0;0;-2428;-792;-431;0;-2428;0;3296;3743;0;0;0;0;0;15069;15069;0;-18364;33971;0;0;0;0;-46698;48501;48451;0;0;0;0;0;0;0;0;0;0;47942;0;0;0;0;-390;34913;0;-19261;-24452	5.45888	1.81295	3.24442	0.0275502	0.00512618
2L	7998682	7999082	401	*	Promoter (<=1kb)	1	7998869	7999676	808	1	FBgn0031971	Sirup	FBtr0343382	0	FBtr0300185;FBtr0300184;FBtr0079531;FBtr0306336;FBtr0300183;FBtr0331674;FBtr0344861;FBtr0344860;FBtr0114550;FBtr0331673;FBtr0344063;FBtr0305574;FBtr0079551;FBtr0343382;FBtr0079532;FBtr0079550;FBtr0343384;FBtr0079549;FBtr0343383;FBtr0300761;FBtr0079533;FBtr0079534;FBtr0301129;FBtr0301128;FBtr0306002;FBtr0079535;FBtr0333095;FBtr0079540;FBtr0345332;FBtr0079546;FBtr0344788;FBtr0344789;FBtr0306000;FBt…	FBgn0031968;FBgn0031968;FBgn0031968;FBgn0031968;FBgn0031969;FBgn0031969;FBgn0031969;FBgn0031969;FBgn0031969;FBgn0031969;FBgn0031970;FBgn0031970;FBgn0031970;FBgn0031971;FBgn0031971;FBgn0031972;FBgn0031972;FBgn0031973;FBgn0031974;FBgn0031974;FBgn0031975;FBgn0031975;FBgn0031976;FBgn0031976;FBgn0031976;FBgn0031977;FBgn0031977;FBgn0031979;FBgn0031980;FBgn0031980;FBgn0031981;FBgn0031981;FBgn0044323;FBg…	0;0;0;0;0;-7102;-5466;-5105;0;-7102;0;-978;-531;0;0;0;0;0;10395;10395;0;-13690;29297;0;0;0;0;-42024;43827;43777;0;0;0;0;0;0;0;0;0;0;43268;0;0;0;0;3884;39587;0;-14587;-19778	6.12191	1.73407	3.84933	0.00220568	7.12915e-05
2L	8030806	8031206	401	*	Promoter (<=1kb)	1	8031010	8038498	7489	1	FBgn0044323	Cka	FBtr0079539	0	FBtr0079542;FBtr0079545;FBtr0333088;FBtr0079544;FBtr0329946;FBtr0300185;FBtr0300184;FBtr0079531;FBtr0306336;FBtr0300183;FBtr0331674;FBtr0344861;FBtr0344860;FBtr0114550;FBtr0331673;FBtr0344063;FBtr0305574;FBtr0079551;FBtr0343382;FBtr0079532;FBtr0079550;FBtr0343384;FBtr0079549;FBtr0343383;FBtr0300761;FBtr0079533;FBtr0079534;FBtr0301129;FBtr0301128;FBtr0306002;FBtr0079535;FBtr0333095;FBtr0079540;FBt…	FBgn0010287;FBgn0011230;FBgn0011230;FBgn0013531;FBgn0013531;FBgn0031968;FBgn0031968;FBgn0031968;FBgn0031968;FBgn0031969;FBgn0031969;FBgn0031969;FBgn0031969;FBgn0031969;FBgn0031969;FBgn0031970;FBgn0031970;FBgn0031970;FBgn0031971;FBgn0031971;FBgn0031972;FBgn0031972;FBgn0031973;FBgn0031974;FBgn0031974;FBgn0031975;FBgn0031975;FBgn0031976;FBgn0031976;FBgn0031976;FBgn0031977;FBgn0031977;FBgn0031979;FBg…	0;0;0;0;0;0;0;0;0;0;-39226;-37590;-37229;0;-39226;0;-33102;-32655;0;0;0;0;0;-21329;-21329;0;18034;-2427;0;0;0;0;-9900;11703;11653;0;0;0;0;0;0;0;0;0;0;11144;0;0;36008;51776;0;17137;11946;-20559	6.19185	2.54991	3.56252	0.00491181	0.000280458
2L	8083208	8083608	401	*	Promoter (<=1kb)	1	8083420	8109458	26039	1	FBgn0261822	Bsg	FBtr0079566	0	FBtr0079542;FBtr0079545;FBtr0333088;FBtr0079544;FBtr0329946;FBtr0301128;FBtr0306002;FBtr0079540;FBtr0345332;FBtr0079546;FBtr0344788;FBtr0344789;FBtr0301229;FBtr0339674;FBtr0079575;FBtr0079642;FBtr0079576;FBtr0339671;FBtr0306000;FBtr0333096;FBtr0079538;FBtr0079537;FBtr0079536;FBtr0079539;FBtr0306001;FBtr0091677;FBtr0079566;FBtr0079567;FBtr0079569;FBtr0079568;FBtr0079570;FBtr0079572;FBtr0079571;FBt…	FBgn0010287;FBgn0011230;FBgn0011230;FBgn0013531;FBgn0013531;FBgn0031976;FBgn0031976;FBgn0031979;FBgn0031980;FBgn0031980;FBgn0031981;FBgn0031981;FBgn0031985;FBgn0031985;FBgn0031986;FBgn0031987;FBgn0031988;FBgn0031988;FBgn0044323;FBgn0044323;FBgn0044323;FBgn0044323;FBgn0044323;FBgn0044323;FBgn0044323;FBgn0065055;FBgn0261822;FBgn0261822;FBgn0261822;FBgn0261822;FBgn0261822;FBgn0261822;FBgn0261822;FBg…	0;0;0;0;0;0;0;42102;-40299;-40349;0;0;0;0;-40721;0;0;0;0;0;0;0;0;0;0;-40858;0;0;0;0;0;0;0;0;0;0;349;-226;31443	5.57168	2.69296	2.5197	0.0325276	0.00667618
2L	8123726	8124126	401	*	Promoter (<=1kb)	1	8116965	8124010	7046	2	FBgn0031985	mon2	FBtr0301229	0	FBtr0079542;FBtr0301229;FBtr0339674;FBtr0079575;FBtr0079642;FBtr0079576;FBtr0339671;FBtr0344863;FBtr0302595;FBtr0079641;FBtr0339673;FBtr0079640;FBtr0346463;FBtr0079577;FBtr0079581;FBtr0079566;FBtr0079567;FBtr0079569;FBtr0079568;FBtr0079570;FBtr0079572;FBtr0079571;FBtr0079574;FBtr0332498;FBtr0079573;FBtr0303390;FBtr0303391;FBtr0339672;FBtr0330321;FBtr0344862;FBtr0308298;FBtr0308299;FBtr0309700;FBt…	FBgn0010287;FBgn0031985;FBgn0031985;FBgn0031986;FBgn0031987;FBgn0031988;FBgn0031988;FBgn0031990;FBgn0031990;FBgn0031990;FBgn0031990;FBgn0031992;FBgn0031992;FBgn0051606;FBgn0261064;FBgn0261822;FBgn0261822;FBgn0261822;FBgn0261822;FBgn0261822;FBgn0261822;FBgn0261822;FBgn0261822;FBgn0261822;FBgn0261822;FBgn0261830;FBgn0261831;FBgn0263256;FBgn0263256;FBgn0263256;FBgn0263256;FBgn0263256;FBgn0263561;FBg…	0;0;0;-203;0;0;0;0;0;0;0;38292;0;-23485;0;0;0;0;0;0;0;0;0;0;0;19921;20981;0;0;0;0;0;17536;0;0;0;0;0;0;0;0;0;0;0;40867;-40744;17506;17463	4.66134	0	3.70828	0.0342036	0.00730401
2L	8156747	8157147	401	*	Promoter (<=1kb)	1	8134247	8156750	22504	2	FBgn0031990	PAPLA1	FBtr0302595	0	FBtr0301229;FBtr0339674;FBtr0079575;FBtr0079642;FBtr0079576;FBtr0339671;FBtr0344863;FBtr0302595;FBtr0079641;FBtr0339673;FBtr0079640;FBtr0346463;FBtr0335186;FBtr0079638;FBtr0079639;FBtr0079586;FBtr0335190;FBtr0079587;FBtr0079588;FBtr0079637;FBtr0079589;FBtr0079577;FBtr0110894;FBtr0079581;FBtr0079566;FBtr0079567;FBtr0079569;FBtr0079568;FBtr0079570;FBtr0079572;FBtr0079571;FBtr0079574;FBtr0332498;FBt…	FBgn0031985;FBgn0031985;FBgn0031986;FBgn0031987;FBgn0031988;FBgn0031988;FBgn0031990;FBgn0031990;FBgn0031990;FBgn0031990;FBgn0031992;FBgn0031992;FBgn0031995;FBgn0031995;FBgn0031995;FBgn0031996;FBgn0031997;FBgn0031997;FBgn0031997;FBgn0031998;FBgn0031999;FBgn0051606;FBgn0083970;FBgn0261064;FBgn0261822;FBgn0261822;FBgn0261822;FBgn0261822;FBgn0261822;FBgn0261822;FBgn0261822;FBgn0261822;FBgn0261822;FBg…	0;0;32418;0;0;0;0;0;0;0;5271;0;0;0;0;0;0;0;0;0;-49024;9136;33634;0;0;0;0;0;0;0;0;0;0;0;-12700;-11640;0;0;0;0;0;-15085;0;0;48501;48897;0;0;0;0;0;0;0;0;0;0;0;-15115;-15158	7.26505	1.65064	4.96652	1.48458e-05	1.96372e-08
2L	8168421	8168821	401	*	Intron (FBtr0335175/FBgn0264953, intron 1 of 29)	1	8163073	8190137	27065	1	FBgn0264953	Piezo	FBtr0347415	5348	FBtr0079635;FBtr0079636;FBtr0079590;FBtr0301229;FBtr0339674;FBtr0079575;FBtr0079642;FBtr0079576;FBtr0339671;FBtr0344863;FBtr0302595;FBtr0079641;FBtr0339673;FBtr0079640;FBtr0346463;FBtr0335186;FBtr0079638;FBtr0079639;FBtr0079586;FBtr0335190;FBtr0079587;FBtr0079588;FBtr0079637;FBtr0079589;FBtr0079633;FBtr0079634;FBtr0332414;FBtr0089935;FBtr0332415;FBtr0079593;FBtr0079594;FBtr0079632;FBtr0079631;FBt…	FBgn0003607;FBgn0003607;FBgn0015299;FBgn0031985;FBgn0031985;FBgn0031986;FBgn0031987;FBgn0031988;FBgn0031988;FBgn0031990;FBgn0031990;FBgn0031990;FBgn0031990;FBgn0031992;FBgn0031992;FBgn0031995;FBgn0031995;FBgn0031995;FBgn0031996;FBgn0031997;FBgn0031997;FBgn0031997;FBgn0031998;FBgn0031999;FBgn0032000;FBgn0032000;FBgn0032001;FBgn0032001;FBgn0032002;FBgn0032002;FBgn0032003;FBgn0032004;FBgn0032005;FBg…	0;0;0;0;0;44092;0;0;0;0;0;0;0;-6003;0;0;0;0;0;0;0;0;0;-37350;0;0;0;0;0;0;-47094;49196;51920;51920;20810;21960;0;-24374;-23314;0;0;0;0;0;-26759;0;0;36827;37223;0;0;0;0;0;0;0;0;0;0;0;-26789;-26832	5.4348	0	4.70175	0.00545484	0.000335204
2L	8171804	8172204	401	*	Intron (FBtr0335175/FBgn0264953, intron 1 of 29)	1	8163073	8190137	27065	1	FBgn0264953	Piezo	FBtr0347415	8731	FBtr0079635;FBtr0079636;FBtr0079590;FBtr0301229;FBtr0339674;FBtr0079575;FBtr0079642;FBtr0079576;FBtr0339671;FBtr0344863;FBtr0302595;FBtr0079641;FBtr0339673;FBtr0079640;FBtr0346463;FBtr0335186;FBtr0079638;FBtr0079639;FBtr0079586;FBtr0335190;FBtr0079587;FBtr0079588;FBtr0079637;FBtr0079589;FBtr0079633;FBtr0079634;FBtr0332414;FBtr0089935;FBtr0332415;FBtr0079593;FBtr0079594;FBtr0079632;FBtr0079631;FBt…	FBgn0003607;FBgn0003607;FBgn0015299;FBgn0031985;FBgn0031985;FBgn0031986;FBgn0031987;FBgn0031988;FBgn0031988;FBgn0031990;FBgn0031990;FBgn0031990;FBgn0031990;FBgn0031992;FBgn0031992;FBgn0031995;FBgn0031995;FBgn0031995;FBgn0031996;FBgn0031997;FBgn0031997;FBgn0031997;FBgn0031998;FBgn0031999;FBgn0032000;FBgn0032000;FBgn0032001;FBgn0032001;FBgn0032002;FBgn0032002;FBgn0032003;FBgn0032004;FBgn0032005;FBg…	0;0;0;0;0;47475;0;0;0;0;0;0;0;-9386;0;0;0;0;0;0;0;0;0;-33967;0;0;0;0;0;0;-43711;45813;48537;48537;0;0;58473;0;0;0;0;0;0;0;0;0;0;24193;18577;0;-27757;-26697;0;0;0;0;0;-30142;0;0;33444;33840;0;0;0;0;0;0;0;0;0;0;0;-30172;-30215	4.7177	0	3.76884	0.0312626	0.00627901
2L	8204955	8205355	401	*	Promoter (<=1kb)	1	8200465	8205132	4668	2	FBgn0031998	SLC5A11	FBtr0079637	0	FBtr0079635;FBtr0079636;FBtr0079590;FBtr0079624;FBtr0344863;FBtr0302595;FBtr0079641;FBtr0339673;FBtr0079640;FBtr0346463;FBtr0335186;FBtr0079638;FBtr0079639;FBtr0079586;FBtr0335190;FBtr0079587;FBtr0079588;FBtr0079637;FBtr0079589;FBtr0079633;FBtr0079634;FBtr0332414;FBtr0089935;FBtr0332415;FBtr0079593;FBtr0079594;FBtr0079632;FBtr0079631;FBtr0306170;FBtr0302147;FBtr0302148;FBtr0303109;FBtr0079629;FBt…	FBgn0003607;FBgn0003607;FBgn0015299;FBgn0028987;FBgn0031990;FBgn0031990;FBgn0031990;FBgn0031990;FBgn0031992;FBgn0031992;FBgn0031995;FBgn0031995;FBgn0031995;FBgn0031996;FBgn0031997;FBgn0031997;FBgn0031997;FBgn0031998;FBgn0031999;FBgn0032000;FBgn0032000;FBgn0032001;FBgn0032001;FBgn0032002;FBgn0032002;FBgn0032003;FBgn0032004;FBgn0032005;FBgn0032005;FBgn0032006;FBgn0032006;FBgn0032006;FBgn0032006;FBg…	0;0;0;36445;0;0;0;0;-42537;0;0;0;0;0;0;0;0;0;-816;0;0;0;0;0;0;-10560;12662;15386;15386;0;0;25322;0;0;0;0;0;0;0;0;0;0;-37131;-37277;47611;47611;47611;47611;47611;47611;47611;47611;0;0;47611;0;-14174;0;38648;38648;-36700;0;0;0;0;0;0;293;689;0;0;0;0;0;0;0;0;0;0;0	5.81975	2.22798	3.34632	0.0171148	0.00230914
2L	8212831	8213231	401	*	Promoter (<=1kb)	1	8212039	8212902	864	2	FBgn0032000	CG8372	FBtr0079633	0	FBtr0112836;FBtr0079618;FBtr0330692;FBtr0112835;FBtr0079615;FBtr0330693;FBtr0079617;FBtr0079616;FBtr0079635;FBtr0079636;FBtr0079590;FBtr0079624;FBtr0335186;FBtr0079638;FBtr0079639;FBtr0079586;FBtr0335190;FBtr0079587;FBtr0079588;FBtr0079637;FBtr0079589;FBtr0079633;FBtr0079634;FBtr0332414;FBtr0089935;FBtr0332415;FBtr0079593;FBtr0079594;FBtr0079632;FBtr0079631;FBtr0306170;FBtr0302147;FBtr0302148;FBt…	FBgn0003502;FBgn0003502;FBgn0003502;FBgn0003502;FBgn0003502;FBgn0003502;FBgn0003502;FBgn0003502;FBgn0003607;FBgn0003607;FBgn0015299;FBgn0028987;FBgn0031995;FBgn0031995;FBgn0031995;FBgn0031996;FBgn0031997;FBgn0031997;FBgn0031997;FBgn0031998;FBgn0031999;FBgn0032000;FBgn0032000;FBgn0032001;FBgn0032001;FBgn0032002;FBgn0032002;FBgn0032003;FBgn0032004;FBgn0032005;FBgn0032005;FBgn0032006;FBgn0032006;FBg…	0;0;0;0;0;0;0;0;0;0;0;28569;0;0;0;0;0;0;0;0;6660;0;0;0;0;0;0;-2684;4786;7510;7510;0;0;17446;0;0;0;0;0;0;0;0;0;0;-29255;-29401;39735;39735;39735;39735;39735;39735;39735;39735;0;0;39735;0;-22050;30772;30772;45461;-28824;0;0;-7183;-6787;0;0;0;0;0;0;0;0;0;0;0;45414;45453	6.12832	2.22798	3.61521	0.00773656	0.00060719
2L	8264578	8264978	401	*	Promoter (<=1kb)	1	8259505	8265793	6289	2	FBgn0003502	Btk29A	FBtr0330692	815	FBtr0112836;FBtr0079618;FBtr0330692;FBtr0112835;FBtr0079615;FBtr0330693;FBtr0079617;FBtr0079616;FBtr0079596;FBtr0079624;FBtr0332415;FBtr0079593;FBtr0079594;FBtr0079632;FBtr0079631;FBtr0306170;FBtr0302147;FBtr0302148;FBtr0303109;FBtr0079629;FBtr0079625;FBtr0079626;FBtr0079628;FBtr0301338;FBtr0301339;FBtr0303108;FBtr0332416;FBtr0332417;FBtr0332418;FBtr0346906;FBtr0079595;FBtr0306391;FBtr0306392;FBt…	FBgn0003502;FBgn0003502;FBgn0003502;FBgn0003502;FBgn0003502;FBgn0003502;FBgn0003502;FBgn0003502;FBgn0011902;FBgn0028987;FBgn0032002;FBgn0032002;FBgn0032003;FBgn0032004;FBgn0032005;FBgn0032005;FBgn0032006;FBgn0032006;FBgn0032006;FBgn0032006;FBgn0032006;FBgn0032006;FBgn0032006;FBgn0032006;FBgn0032006;FBgn0032006;FBgn0032006;FBgn0032006;FBgn0032006;FBgn0032008;FBgn0032008;FBgn0032010;FBgn0032010;FBg…	0;0;0;0;0;0;0;0;-25749;-22778;0;0;48663;-46561;-43837;-43837;0;0;-33901;0;0;0;0;0;0;0;0;0;0;22092;21946;-11612;-11612;-11612;-11612;-11612;-11612;-11612;-11612;0;0;-11612;0;-38451;-38451;-38451;-40608;0;-43449;0;0;0;-20575;-20575;-5886;22523;-30180;-5933;-5894	5.50387	1.81295	3.22602	0.0304302	0.00595112
2L	8362242	8362642	401	*	Promoter (<=1kb)	1	8355678	8362469	6792	2	FBgn0032026	CG7627	FBtr0307092	0	FBtr0331992;FBtr0079712;FBtr0346454;FBtr0079724;FBtr0100541;FBtr0331991;FBtr0079711;FBtr0079716;FBtr0346708;FBtr0079663;FBtr0079722;FBtr0079721;FBtr0079600;FBtr0079601;FBtr0079609;FBtr0346462;FBtr0079602;FBtr0079603;FBtr0079604;FBtr0079605;FBtr0079606;FBtr0345779;FBtr0307092;FBtr0079608;FBtr0345734;FBtr0079648;FBtr0339790;FBtr0079649;FBtr0079650;FBtr0079723;FBtr0079651;FBtr0331995;FBtr0079720;FBt…	FBgn0001084;FBgn0001084;FBgn0010265;FBgn0010265;FBgn0010265;FBgn0014417;FBgn0014417;FBgn0015583;FBgn0020497;FBgn0020497;FBgn0027094;FBgn0027094;FBgn0032018;FBgn0032020;FBgn0032021;FBgn0032021;FBgn0032022;FBgn0032022;FBgn0032023;FBgn0032024;FBgn0032025;FBgn0032025;FBgn0032026;FBgn0032026;FBgn0032029;FBgn0032029;FBgn0032029;FBgn0032029;FBgn0032030;FBgn0032031;FBgn0032032;FBgn0032033;FBgn0032033;FBg…	40497;40638;0;0;0;48966;49226;30580;0;0;0;0;0;41914;0;0;34786;33194;23955;19547;15622;15622;0;0;0;0;0;-9847;0;0;0;0;0;0;0;0;0;0;0;0;0;0;0;0;-23497;-23497;-34007;-36379;0;0;31638;32298;32271;32271;33454;-27082;-37779;10055;0;0;0;0;0;0;26689;29756;-42334;-42334;21495;0;0;-31787;-17227	4.43814	0	3.48291	0.0453372	0.0122388
2L	8364543	8364943	401	*	Promoter (<=1kb)	1	8363477	8364662	1186	2	FBgn0010265	RpS13	FBtr0346454	0	FBtr0331992;FBtr0079712;FBtr0346454;FBtr0079724;FBtr0100541;FBtr0331991;FBtr0079711;FBtr0079716;FBtr0346708;FBtr0079663;FBtr0079722;FBtr0079721;FBtr0079600;FBtr0079601;FBtr0079609;FBtr0346462;FBtr0079602;FBtr0079603;FBtr0079604;FBtr0079605;FBtr0079606;FBtr0345779;FBtr0307092;FBtr0079608;FBtr0345734;FBtr0079648;FBtr0339790;FBtr0079649;FBtr0079650;FBtr0079723;FBtr0079651;FBtr0331995;FBtr0079720;FBt…	FBgn0001084;FBgn0001084;FBgn0010265;FBgn0010265;FBgn0010265;FBgn0014417;FBgn0014417;FBgn0015583;FBgn0020497;FBgn0020497;FBgn0027094;FBgn0027094;FBgn0032018;FBgn0032020;FBgn0032021;FBgn0032021;FBgn0032022;FBgn0032022;FBgn0032023;FBgn0032024;FBgn0032025;FBgn0032025;FBgn0032026;FBgn0032026;FBgn0032029;FBgn0032029;FBgn0032029;FBgn0032029;FBgn0032030;FBgn0032031;FBgn0032032;FBgn0032033;FBgn0032033;FBg…	38196;38337;0;0;0;46665;46925;28279;0;0;0;0;0;44215;0;0;37087;35495;26256;21848;17923;17923;0;0;0;0;0;-7546;0;0;0;0;0;0;0;0;0;0;0;0;0;0;0;0;-21196;-21196;-31706;-34078;0;0;29337;29997;29970;29970;31153;-24781;-35478;12356;0;0;0;0;0;0;24388;27455;-44635;-44635;19194;0;0;-29486;-19528	5.03129	0	3.47028	0.0333007	0.00696333
2L	8370302	8370702	401	*	Promoter (<=1kb)	1	8370454	8374250	3797	1	FBgn0032029	CG17292	FBtr0345734	0	FBtr0331992;FBtr0079712;FBtr0346454;FBtr0079724;FBtr0100541;FBtr0331991;FBtr0079711;FBtr0079716;FBtr0346708;FBtr0079663;FBtr0079722;FBtr0079721;FBtr0079667;FBtr0079664;FBtr0340239;FBtr0340240;FBtr0079665;FBtr0340241;FBtr0079601;FBtr0079609;FBtr0346462;FBtr0079602;FBtr0079603;FBtr0079604;FBtr0079605;FBtr0079606;FBtr0345779;FBtr0307092;FBtr0079608;FBtr0345734;FBtr0079648;FBtr0339790;FBtr0079649;FBt…	FBgn0001084;FBgn0001084;FBgn0010265;FBgn0010265;FBgn0010265;FBgn0014417;FBgn0014417;FBgn0015583;FBgn0020497;FBgn0020497;FBgn0027094;FBgn0027094;FBgn0027932;FBgn0027932;FBgn0027932;FBgn0027932;FBgn0027932;FBgn0027932;FBgn0032020;FBgn0032021;FBgn0032021;FBgn0032022;FBgn0032022;FBgn0032023;FBgn0032024;FBgn0032025;FBgn0032025;FBgn0032026;FBgn0032026;FBgn0032029;FBgn0032029;FBgn0032029;FBgn0032029;FBg…	32437;32578;0;0;0;40906;41166;22520;0;0;0;0;0;0;0;0;0;0;49974;0;0;42846;41254;32015;27607;23682;23682;0;0;0;0;0;-1787;0;0;0;0;0;0;0;0;0;0;0;0;0;0;0;0;-15437;-15437;-25947;-28319;0;0;23578;24238;24211;24211;25394;-19022;-29719;18115;0;0;0;0;0;0;18629;21696;13435;0;0;-23727;-25287	5.62033	0.977122	3.67457	0.0153129	0.00193775
2L	8376773	8377173	401	*	Promoter (<=1kb)	1	8375502	8376797	1296	2	FBgn0032031	CG13390	FBtr0079723	0	FBtr0331992;FBtr0079712;FBtr0346454;FBtr0079724;FBtr0100541;FBtr0331991;FBtr0079711;FBtr0079716;FBtr0346708;FBtr0079663;FBtr0079722;FBtr0079721;FBtr0079667;FBtr0079664;FBtr0340239;FBtr0340240;FBtr0079665;FBtr0340241;FBtr0079666;FBtr0079602;FBtr0079603;FBtr0079604;FBtr0079605;FBtr0079606;FBtr0345779;FBtr0307092;FBtr0079608;FBtr0345734;FBtr0079648;FBtr0339790;FBtr0079649;FBtr0079650;FBtr0079723;FBt…	FBgn0001084;FBgn0001084;FBgn0010265;FBgn0010265;FBgn0010265;FBgn0014417;FBgn0014417;FBgn0015583;FBgn0020497;FBgn0020497;FBgn0027094;FBgn0027094;FBgn0027932;FBgn0027932;FBgn0027932;FBgn0027932;FBgn0027932;FBgn0027932;FBgn0027932;FBgn0032022;FBgn0032022;FBgn0032023;FBgn0032024;FBgn0032025;FBgn0032025;FBgn0032026;FBgn0032026;FBgn0032029;FBgn0032029;FBgn0032029;FBgn0032029;FBgn0032030;FBgn0032031;FBg…	25966;26107;0;0;0;34435;34695;16049;0;0;0;0;0;0;0;0;0;0;-49600;49317;47725;38486;34078;30153;30153;0;0;0;0;0;4284;0;0;0;0;0;0;0;0;0;0;0;0;0;0;0;0;-8966;-8966;-19476;-21848;0;0;17107;17767;17740;17740;18923;-12551;-23248;24586;0;0;0;0;0;0;12158;15225;6964;0;0;-17256;-31758	4.81462	0	3.28746	0.045947	0.0125351
2L	8511749	8512149	401	*	Promoter (<=1kb)	1	8509069	8511866	2798	2	FBgn0032050	CG13096	FBtr0343426	0	FBtr0303877;FBtr0303878;FBtr0079691;FBtr0329930;FBtr0303879;FBtr0329932;FBtr0329931;FBtr0079685;FBtr0333416;FBtr0079703;FBtr0302160;FBtr0333418;FBtr0079686;FBtr0079687;FBtr0079688;FBtr0079689;FBtr0333417;FBtr0079681;FBtr0079699;FBtr0079700;FBtr0343427;FBtr0079701;FBtr0343426;FBtr0079698;FBtr0079697;FBtr0079682;FBtr0079696;FBtr0079683;FBtr0333414;FBtr0333413;FBtr0079684;FBtr0333415;FBtr0079690;FBt…	FBgn0011259;FBgn0011259;FBgn0011259;FBgn0011259;FBgn0011259;FBgn0011259;FBgn0011259;FBgn0016122;FBgn0016122;FBgn0026718;FBgn0026718;FBgn0028394;FBgn0028394;FBgn0028394;FBgn0028394;FBgn0028394;FBgn0028394;FBgn0032047;FBgn0032048;FBgn0032048;FBgn0032049;FBgn0032049;FBgn0032050;FBgn0032050;FBgn0032051;FBgn0032052;FBgn0032053;FBgn0032054;FBgn0032054;FBgn0032054;FBgn0032055;FBgn0032055;FBgn0051603;FBg…	0;0;0;0;0;0;0;0;0;-47755;-47755;0;0;0;0;0;0;0;-4904;-4904;-15442;-15442;0;0;0;0;0;0;0;0;-7541;0;-29612;29474;-29594;29972;0;0;0;15917;0;0;0;0;0;0;0;21010;0;29375;0;0	6.97167	3.65064	3.11793	0.000226318	1.72731e-06
2L	8514828	8515228	401	*	Promoter (<=1kb)	1	8512174	8514868	2695	2	FBgn0032051	CG13097	FBtr0079697	0	FBtr0303877;FBtr0303878;FBtr0079691;FBtr0329930;FBtr0303879;FBtr0329932;FBtr0329931;FBtr0079685;FBtr0333416;FBtr0333418;FBtr0079686;FBtr0079687;FBtr0079688;FBtr0079689;FBtr0333417;FBtr0079681;FBtr0079699;FBtr0079700;FBtr0343427;FBtr0079701;FBtr0343426;FBtr0079698;FBtr0079697;FBtr0079682;FBtr0079696;FBtr0079683;FBtr0333414;FBtr0333413;FBtr0079684;FBtr0333415;FBtr0079690;FBtr0079694;FBtr0079702;FBt…	FBgn0011259;FBgn0011259;FBgn0011259;FBgn0011259;FBgn0011259;FBgn0011259;FBgn0011259;FBgn0016122;FBgn0016122;FBgn0028394;FBgn0028394;FBgn0028394;FBgn0028394;FBgn0028394;FBgn0028394;FBgn0032047;FBgn0032048;FBgn0032048;FBgn0032049;FBgn0032049;FBgn0032050;FBgn0032050;FBgn0032051;FBgn0032052;FBgn0032053;FBgn0032054;FBgn0032054;FBgn0032054;FBgn0032055;FBgn0032055;FBgn0051603;FBgn0051604;FBgn0051892;FBg…	0;0;0;0;0;0;0;0;0;0;0;0;0;0;0;0;-7983;-7983;-18521;-18521;0;0;0;0;0;0;0;0;-4462;0;-26533;26395;-32673;33051;0;0;0;12838;0;0;0;0;0;0;0;24089;0;32454;0;0	5.89317	2.54991	3.24418	0.0185959	0.00258891
2L	8619604	8620004	401	*	Promoter (<=1kb)	1	8620028	8620099	72	1	FBgn0051602	tRNA:Asp-GTC-1-6	FBtr0079693	-24	FBtr0303877;FBtr0303878;FBtr0079691;FBtr0329930;FBtr0303879;FBtr0329932;FBtr0329931;FBtr0079693;FBtr0079692;FBtr0332517;FBtr0332518;FBti0019754-RA	FBgn0011259;FBgn0011259;FBgn0011259;FBgn0011259;FBgn0011259;FBgn0011259;FBgn0011259;FBgn0051602;FBgn0051895;FBgn0264437;FBgn0264437;FBti0019754	0;0;0;0;0;0;0;-24;48716;-28720;-25115;-18088	4.67511	0	3.7229	0.0335755	0.00704672
2L	8685749	8686149	401	*	Promoter (<=1kb)	1	8684823	8685955	1133	2	FBgn0032059	PrBP	FBtr0079750	0	FBtr0079727;FBtr0307091;FBtr0340231;FBtr0079746;FBtr0340232;FBtr0079745;FBtr0303868;FBtr0079747;FBtr0336633;FBtr0079748;FBtr0344784;FBtr0112846;FBtr0303877;FBtr0303878;FBtr0079691;FBtr0329930;FBtr0303879;FBtr0329932;FBtr0329931;FBtr0079753;FBtr0079751;FBtr0079750;FBtr0079731;FBtr0339543;FBtr0079752;FBtr0079728;FBtr0079729;FBtr0079730;FBtr0344058;FBti0019139-RA	FBgn0001114;FBgn0001114;FBgn0003209;FBgn0003209;FBgn0003209;FBgn0003209;FBgn0003209;FBgn0004914;FBgn0004914;FBgn0004914;FBgn0004914;FBgn0004914;FBgn0011259;FBgn0011259;FBgn0011259;FBgn0011259;FBgn0011259;FBgn0011259;FBgn0011259;FBgn0032057;FBgn0032058;FBgn0032059;FBgn0032061;FBgn0032061;FBgn0051888;FBgn0051889;FBgn0051890;FBgn0260861;FBgn0266327;FBti0019139	13051;12597;0;0;0;0;0;0;0;0;0;0;0;0;0;0;0;0;0;-5937;-1373;0;-19423;-19423;-1872;6633;2298;-82;-17326;45341	5.70503	2.78448	2.83878	0.0397904	0.00961467
2L	8692620	8693020	401	*	Promoter (<=1kb)	1	8687253	8692400	5148	2	FBgn0004914	Hnf4	FBtr0344784	-220	FBtr0079727;FBtr0307091;FBtr0340231;FBtr0079746;FBtr0340232;FBtr0079745;FBtr0303868;FBtr0079747;FBtr0336633;FBtr0079748;FBtr0344784;FBtr0112846;FBtr0303877;FBtr0303878;FBtr0079691;FBtr0329930;FBtr0303879;FBtr0329932;FBtr0329931;FBtr0079753;FBtr0079751;FBtr0079750;FBtr0079731;FBtr0339543;FBtr0079752;FBtr0079728;FBtr0079729;FBtr0079730;FBtr0344058;FBti0019139-RA	FBgn0001114;FBgn0001114;FBgn0003209;FBgn0003209;FBgn0003209;FBgn0003209;FBgn0003209;FBgn0004914;FBgn0004914;FBgn0004914;FBgn0004914;FBgn0004914;FBgn0011259;FBgn0011259;FBgn0011259;FBgn0011259;FBgn0011259;FBgn0011259;FBgn0011259;FBgn0032057;FBgn0032058;FBgn0032059;FBgn0032061;FBgn0032061;FBgn0051888;FBgn0051889;FBgn0051890;FBgn0260861;FBgn0266327;FBti0019139	19922;19468;0;0;0;0;0;0;0;0;0;0;0;0;0;0;0;0;0;-12808;-8244;0;-12552;-12552;-8743;13504;9169;6389;-10455;38470	4.4323	0	3.48901	0.0450746	0.0121034
2L	8709407	8709807	401	*	Promoter (<=1kb)	1	8687226	8709611	22386	2	FBgn0004914	Hnf4	FBtr0336633	0	FBtr0079727;FBtr0307091;FBtr0340231;FBtr0079746;FBtr0340232;FBtr0079745;FBtr0303868;FBtr0079747;FBtr0336633;FBtr0079748;FBtr0344784;FBtr0112846;FBtr0303877;FBtr0303878;FBtr0079691;FBtr0329930;FBtr0303879;FBtr0329932;FBtr0329931;FBtr0079753;FBtr0079751;FBtr0079750;FBtr0079731;FBtr0339543;FBtr0079732;FBtr0079752;FBtr0079728;FBtr0079729;FBtr0079730;FBtr0344058;FBtr0345576;FBti0019139-RA	FBgn0001114;FBgn0001114;FBgn0003209;FBgn0003209;FBgn0003209;FBgn0003209;FBgn0003209;FBgn0004914;FBgn0004914;FBgn0004914;FBgn0004914;FBgn0004914;FBgn0011259;FBgn0011259;FBgn0011259;FBgn0011259;FBgn0011259;FBgn0011259;FBgn0011259;FBgn0032057;FBgn0032058;FBgn0032059;FBgn0032061;FBgn0032061;FBgn0032065;FBgn0051888;FBgn0051889;FBgn0051890;FBgn0260861;FBgn0266327;FBgn0266845;FBti0019139	36709;36255;0;0;0;0;0;0;0;0;0;0;0;0;0;0;0;0;0;-29595;-25031;0;3835;3835;-42478;-25530;30291;25956;23176;5932;42315;21683	5.43046	0	4.66992	0.00575812	0.000370038
2L	8825262	8825662	401	*	Promoter (<=1kb)	1	8825645	8829670	4026	1	FBgn0029123	SoxN	FBtr0079733	0	FBtr0079733;FBtr0330210;FBtr0345752;FBtr0079742;FBtr0079741;FBtr0079738;FBtr0079737;FBtr0079734;FBtr0079735;FBtr0079736;FBtr0302991;FBtr0340257;FBtr0345454;FBtr0345772;FBti0019755-RA	FBgn0029123;FBgn0029123;FBgn0032068;FBgn0032068;FBgn0032069;FBgn0032072;FBgn0052983;FBgn0052986;FBgn0052987;FBgn0052988;FBgn0261627;FBgn0265587;FBgn0266798;FBgn0266905;FBti0019755	0;0;-48999;-48999;-44010;-41105;-40188;-37114;-38149;-39202;-42762;-42213;41849;27002;48386	6.21161	3.45473	2.58846	0.00610157	0.000414304
2L	8949956	8950356	401	*	Promoter (<=1kb)	1	8943455	8951216	7762	2	FBgn0032078	C1GalTA	FBtr0079788	860	FBtr0079782;FBtr0331454;FBtr0331453;FBtr0339550;FBtr0079781;FBtr0343095;FBtr0079780;FBtr0301665;FBtr0345312;FBtr0300289;FBtr0079754;FBtr0340261;FBtr0079755;FBtr0079756;FBtr0273420;FBtr0340263;FBtr0100481;FBtr0299780;FBtr0340262;FBtr0079791;FBtr0079790;FBtr0079788;FBtr0079789;FBtr0303885;FBtr0079787;FBtr0113029;FBtr0332188;FBtr0079786;FBtr0332186;FBtr0079759;FBtr0332187;FBtr0332207;FBtr0332206;FBt…	FBgn0011705;FBgn0011705;FBgn0011705;FBgn0013746;FBgn0013746;FBgn0013746;FBgn0013746;FBgn0015316;FBgn0015316;FBgn0032074;FBgn0032074;FBgn0032074;FBgn0032075;FBgn0032075;FBgn0032075;FBgn0032076;FBgn0032076;FBgn0032076;FBgn0032077;FBgn0032077;FBgn0032078;FBgn0032078;FBgn0032078;FBgn0032079;FBgn0032079;FBgn0032079;FBgn0032080;FBgn0032080;FBgn0032082;FBgn0032082;FBgn0032082;FBgn0032083;FBgn0032083;FBg…	38826;38931;39183;0;0;0;0;-48181;-48181;15994;15992;15132;0;0;0;-8193;-8193;-7851;0;0;0;0;0;5451;0;0;11998;11998;-17179;-17179;-17179;24620;0;0;0;-41379;-41611;-44035;-30303;0;0;-14601;-12177;0;0;0;0;0;0;0;0;0;0;-14236;2690;57430;0	5.35329	0.227983	3.81352	0.0195178	0.00284624
2L	8997365	8997765	401	*	Promoter (<=1kb)	1	8993818	8997379	3562	2	FBgn0013746	alien	FBtr0339550	0	FBtr0079782;FBtr0331454;FBtr0331453;FBtr0339550;FBtr0079781;FBtr0343095;FBtr0079780;FBtr0301665;FBtr0345312;FBtr0079788;FBtr0079789;FBtr0303885;FBtr0079787;FBtr0113029;FBtr0332188;FBtr0079786;FBtr0332186;FBtr0079759;FBtr0332187;FBtr0332207;FBtr0332206;FBtr0079784;FBtr0079783;FBtr0345450;FBtr0079761;FBtr0079762;FBtr0079765;FBtr0079766;FBtr0309842;FBtr0079779;FBtr0339808;FBtr0079778;FBtr0079760;FBt…	FBgn0011705;FBgn0011705;FBgn0011705;FBgn0013746;FBgn0013746;FBgn0013746;FBgn0013746;FBgn0015316;FBgn0015316;FBgn0032078;FBgn0032078;FBgn0032079;FBgn0032079;FBgn0032079;FBgn0032080;FBgn0032080;FBgn0032082;FBgn0032082;FBgn0032082;FBgn0032083;FBgn0032083;FBgn0032084;FBgn0032084;FBgn0032085;FBgn0032085;FBgn0032086;FBgn0032087;FBgn0032088;FBgn0032088;FBgn0032089;FBgn0032090;FBgn0032090;FBgn0040963;FBg…	-8183;-8078;-7826;0;0;0;0;-772;-772;0;0;-41558;0;0;-35011;-35011;29830;29830;29830;-22389;0;0;0;5630;5398;2974;-12818;-14423;-14423;16303;34071;27667;16706;0;0;32408;34832;34071;50099;10021;0	6.2139	4.108	1.9907	0.0187437	0.00263015
2L	9166506	9166906	401	*	Promoter (<=1kb)	1	9165421	9166514	1094	2	FBgn0032101	CG9586	FBtr0079774	0	FBtr0079773;FBtr0079774;FBtr0330220;FBtr0303871;FBtr0333405;FBtr0304974;FBtr0303870;FBtr0303872;FBtr0303873;FBtr0079771;FBtr0301039;FBtr0301040;FBtr0303888;FBtr0330218;FBtr0330219;FBtr0110960;FBtr0342662;FBtr0342663;FBtr0342661;FBti0063798-RA	FBgn0032100;FBgn0032101;FBgn0032101;FBgn0041092;FBgn0041092;FBgn0041092;FBgn0041092;FBgn0041092;FBgn0041092;FBgn0052982;FBgn0052982;FBgn0052982;FBgn0052982;FBgn0052982;FBgn0052982;FBgn0052982;FBgn0265826;FBgn0265827;FBgn0265828;FBti0063798	2271;0;0;0;0;0;0;0;0;0;0;0;0;0;0;0;42474;-44583;46924;-27269	6.19146	3.01097	3.01533	0.00606161	0.000407665
2L	9176180	9176580	401	*	Promoter (<=1kb)	1	9176358	9247186	70829	1	FBgn0041092	tai	FBtr0303870	0	FBtr0079773;FBtr0079774;FBtr0330220;FBtr0303871;FBtr0333405;FBtr0304974;FBtr0303870;FBtr0303872;FBtr0303873;FBtr0079771;FBtr0301039;FBtr0301040;FBtr0303888;FBtr0330218;FBtr0330219;FBtr0110960;FBti0019141-RA;FBti0063798-RA	FBgn0032100;FBgn0032101;FBgn0032101;FBgn0041092;FBgn0041092;FBgn0041092;FBgn0041092;FBgn0041092;FBgn0041092;FBgn0052982;FBgn0052982;FBgn0052982;FBgn0052982;FBgn0052982;FBgn0052982;FBgn0052982;FBti0019141;FBti0063798	11945;0;0;0;0;0;0;0;0;0;0;0;0;0;0;0;46168;-17595	5.03052	0	4.16611	0.0160104	0.00208072
2L	9229858	9230258	401	*	Intron (FBtr0303871/FBgn0041092, intron 2 of 13)	1	9236521	9236594	74	2	FBgn0051885	tRNA:Thr-AGT-1-1	FBtr0079820	6336	FBtr0343928;FBtr0079819;FBtr0079817;FBtr0079818;FBtr0079816;FBtr0303871;FBtr0333405;FBtr0304974;FBtr0303870;FBtr0303872;FBtr0303873;FBtr0079820;FBtr0330023;FBtr0345456;FBtr0079796;FBtr0303895;FBtr0079795;FBtr0346282;FBtr0330019;FBtr0079797;FBtr0309247;FBtr0336620;FBti0019141-RA;FBti0063798-RA	FBgn0032104;FBgn0032104;FBgn0032105;FBgn0032105;FBgn0040097;FBgn0041092;FBgn0041092;FBgn0041092;FBgn0041092;FBgn0041092;FBgn0041092;FBgn0051885;FBgn0263985;FBgn0266800;FBgn0267252;FBgn0267252;FBgn0267252;FBgn0267252;FBgn0267252;FBgn0267252;FBgn0267252;FBgn0267252;FBti0019141;FBti0063798	20784;20784;0;0;24596;0;0;0;0;0;0;6336;21201;32546;0;0;0;0;0;0;-26682;-42244;-7110;35683	5.19442	0.227983	3.61723	0.0285715	0.00546423
2L	9333447	9333847	401	*	Promoter (<=1kb)	1	9333567	9341925	8359	1	FBgn0026439	Eaat1	FBtr0079800	0	FBtr0079799;FBtr0079800;FBtr0079801;FBtr0303876;FBtr0479804;FBtr0479805;FBtr0079802;FBtr0273186;FBtr0336622;FBtr0336623;FBtr0336624;FBtr0079803;FBtr0336625;FBtr0079805;FBtr0112374;FBtr0332598;FBtr0308029;FBtr0342852;FBtr0307098;FBtr0336626;FBtr0342858;FBtr0332596;FBtr0343254;FBtr0345963;FBtr0345964;FBtr0079796;FBtr0303895;FBtr0079795;FBtr0346282;FBtr0330019;FBtr0079797;FBtr0309247;FBtr0336620;FBt…	FBgn0010314;FBgn0026439;FBgn0026439;FBgn0026439;FBgn0026439;FBgn0026439;FBgn0026439;FBgn0032109;FBgn0032109;FBgn0032109;FBgn0032109;FBgn0032110;FBgn0032110;FBgn0032111;FBgn0085210;FBgn0085395;FBgn0085395;FBgn0262033;FBgn0263082;FBgn0263082;FBgn0263323;FBgn0264447;FBgn0266037;FBgn0267012;FBgn0267013;FBgn0267252;FBgn0267252;FBgn0267252;FBgn0267252;FBgn0267252;FBgn0267252;FBgn0267252;FBgn0267252;FBt…	0;0;0;0;0;0;-3959;5703;5703;5703;5703;-8985;-8985;-16623;-33793;0;0;-28440;-15699;-15699;-30450;-38255;15365;7602;6408;0;0;0;0;0;0;76507;60945;18615	5.37788	2.22798	2.97092	0.0432806	0.0111966
2L	9387936	9388336	401	*	Promoter (<=1kb)	1	9387559	9391567	4009	1	FBgn0012036	Aldh	FBtr0332597	377	FBtr0343428;FBtr0079808;FBtr0343429;FBtr0079821;FBtr0079809;FBtr0079806;FBtr0332597;FBtr0079800;FBtr0079801;FBtr0303876;FBtr0479804;FBtr0479805;FBtr0079802;FBtr0079803;FBtr0336625;FBtr0079805;FBtr0303900;FBtr0079813;FBtr0079807;FBtr0303896;FBtr0303897;FBtr0346623;FBtr0343431;FBtr0079811;FBtr0079810;FBtr0112374;FBtr0112375;FBtr0332598;FBtr0308029;FBtr0303932;FBtr0307098;FBtr0336626;FBtr0342858;FBt…	FBgn0000640;FBgn0000640;FBgn0000640;FBgn0002973;FBgn0011232;FBgn0012036;FBgn0012036;FBgn0026439;FBgn0026439;FBgn0026439;FBgn0026439;FBgn0026439;FBgn0026439;FBgn0032110;FBgn0032110;FBgn0032111;FBgn0032115;FBgn0032115;FBgn0032116;FBgn0032116;FBgn0032116;FBgn0032117;FBgn0032117;FBgn0032117;FBgn0032119;FBgn0085210;FBgn0085211;FBgn0085395;FBgn0085395;FBgn0262036;FBgn0263082;FBgn0263082;FBgn0263323;FBg…	-38448;-38524;-38535;0;0;0;0;0;0;0;0;0;50130;45104;45104;37466;9652;9652;0;0;0;42716;41664;42716;-47063;20296;0;0;0;-39534;38390;38390;23639;15834;-38724;8126	6.42282	2.108	3.87571	0.000589046	7.3371e-06
2L	9431176	9431576	401	*	Promoter (<=1kb)	1	9431405	9435341	3937	1	FBgn0011232	scat	FBtr0079809	0	FBtr0343428;FBtr0079808;FBtr0343429;FBtr0079821;FBtr0079822;FBtr0339526;FBtr0079809;FBtr0079806;FBtr0332597;FBtr0303900;FBtr0079813;FBtr0079807;FBtr0303896;FBtr0303897;FBtr0346623;FBtr0343431;FBtr0079811;FBtr0079810;FBtr0091721;FBtr0112375;FBtr0332598;FBtr0308029;FBtr0303932;FBtr0331293;FBti0019142-RA	FBgn0000640;FBgn0000640;FBgn0000640;FBgn0002973;FBgn0002973;FBgn0002973;FBgn0011232;FBgn0012036;FBgn0012036;FBgn0032115;FBgn0032115;FBgn0032116;FBgn0032116;FBgn0032116;FBgn0032117;FBgn0032117;FBgn0032117;FBgn0032119;FBgn0053723;FBgn0085211;FBgn0085395;FBgn0085395;FBgn0262036;FBgn0264269;FBti0019142	4392;4316;4305;0;-18254;-18254;0;0;0;-33188;-33188;0;0;0;-124;-1176;-124;-3823;9164;0;0;0;3306;-38750;-34714	6.5872	4.24985	2.21771	0.00506946	0.0002984
2L	9522544	9522944	401	*	Promoter (1-2kb)	1	9521210	9540060	18851	1	FBgn0032123	Oatp30B	FBtr0079826	1334	FBtr0306169;FBtr0345433;FBtr0079862;FBtr0089853;FBtr0089854;FBtr0301064;FBtr0301065;FBtr0079829;FBtr0079827;FBtr0079825;FBtr0079826;FBtr0079828;FBtr0079830;FBtr0079831;FBtr0079832;FBtr0273329;FBtr0079860;FBtr0113030;FBtr0304057;FBtr0079861;FBtr0479942;FBtr0304056;FBtr0079834;FBtr0079835;FBtr0335493;FBtr0479943;FBti0064242-RA;FBti0064243-RA	FBgn0004868;FBgn0004868;FBgn0004868;FBgn0032120;FBgn0032120;FBgn0032120;FBgn0032120;FBgn0032122;FBgn0032123;FBgn0032123;FBgn0032123;FBgn0032123;FBgn0032124;FBgn0032125;FBgn0032126;FBgn0032127;FBgn0032129;FBgn0032129;FBgn0032129;FBgn0032129;FBgn0032129;FBgn0032129;FBgn0032130;FBgn0032130;FBgn0264998;FBgn0287599;FBti0064242;FBti0064243	-27748;-27668;-27748;0;0;0;0;-5571;0;0;0;0;-17579;-19934;-21227;-22867;0;0;0;0;0;0;0;0;45841;0;19319;24732	4.46845	0	3.52294	0.0432848	0.0112276
2L	9560518	9560918	401	*	Promoter (<=1kb)	1	9548258	9560426	12169	2	FBgn0032129	jp	FBtr0304057	-92	FBtr0335492;FBtr0079855;FBtr0079837;FBtr0079857;FBtr0079858;FBtr0089853;FBtr0089854;FBtr0301064;FBtr0301065;FBtr0079829;FBtr0079827;FBtr0079825;FBtr0079826;FBtr0079828;FBtr0079830;FBtr0079831;FBtr0079832;FBtr0273329;FBtr0079860;FBtr0113030;FBtr0304057;FBtr0079861;FBtr0479942;FBtr0304056;FBtr0079834;FBtr0079835;FBtr0303250;FBtr0079836;FBtr0114535;FBtr0346456;FBtr0079856;FBtr0309975;FBtr0309976;FBt…	FBgn0014179;FBgn0014179;FBgn0019809;FBgn0028479;FBgn0028479;FBgn0032120;FBgn0032120;FBgn0032120;FBgn0032120;FBgn0032122;FBgn0032123;FBgn0032123;FBgn0032123;FBgn0032123;FBgn0032124;FBgn0032125;FBgn0032126;FBgn0032127;FBgn0032129;FBgn0032129;FBgn0032129;FBgn0032129;FBgn0032129;FBgn0032129;FBgn0032130;FBgn0032130;FBgn0032131;FBgn0032131;FBgn0032132;FBgn0051709;FBgn0051709;FBgn0263612;FBgn0263612;FBg…	20827;20827;-47644;0;0;0;0;0;0;32003;0;0;0;0;19995;17640;16347;14707;0;0;0;0;0;0;0;0;-28558;-28712;39954;18720;18720;25126;25126;7867;0;-12842	4.45502	0	3.49181	0.0447628	0.01199
2L	9567520	9567920	401	*	Promoter (<=1kb)	1	9547720	9566750	19031	2	FBgn0032129	jp	FBtr0079860	-770	FBtr0335492;FBtr0079855;FBtr0079837;FBtr0079857;FBtr0079858;FBtr0089853;FBtr0089854;FBtr0301064;FBtr0301065;FBtr0079829;FBtr0079827;FBtr0079825;FBtr0079826;FBtr0079828;FBtr0079830;FBtr0079831;FBtr0079832;FBtr0273329;FBtr0079860;FBtr0113030;FBtr0304057;FBtr0079861;FBtr0479942;FBtr0304056;FBtr0079834;FBtr0079835;FBtr0303250;FBtr0079836;FBtr0114535;FBtr0079841;FBtr0302199;FBtr0079842;FBtr0079839;FBt…	FBgn0014179;FBgn0014179;FBgn0019809;FBgn0028479;FBgn0028479;FBgn0032120;FBgn0032120;FBgn0032120;FBgn0032120;FBgn0032122;FBgn0032123;FBgn0032123;FBgn0032123;FBgn0032123;FBgn0032124;FBgn0032125;FBgn0032126;FBgn0032127;FBgn0032129;FBgn0032129;FBgn0032129;FBgn0032129;FBgn0032129;FBgn0032129;FBgn0032130;FBgn0032130;FBgn0032131;FBgn0032131;FBgn0032132;FBgn0032135;FBgn0032135;FBgn0032135;FBgn0040070;FBg…	13825;13825;-40642;0;0;0;0;0;0;39005;0;0;0;0;26997;24642;23349;21709;0;0;0;0;0;0;0;0;-21556;-21710;32952;0;0;0;0;0;11718;11718;18124;18124;865;0;-19844	5.74789	0.977122	3.8763	0.00870893	0.000746863
2L	9570212	9570612	401	*	Promoter (<=1kb)	1	9570271	9573572	3302	1	FBgn0032130	brwl	FBtr0079835	0	FBtr0335492;FBtr0079855;FBtr0079837;FBtr0079857;FBtr0079858;FBtr0089853;FBtr0089854;FBtr0301064;FBtr0301065;FBtr0079829;FBtr0079827;FBtr0079825;FBtr0079826;FBtr0079828;FBtr0079830;FBtr0079831;FBtr0079832;FBtr0273329;FBtr0079860;FBtr0113030;FBtr0304057;FBtr0079861;FBtr0479942;FBtr0304056;FBtr0079834;FBtr0079835;FBtr0303250;FBtr0079836;FBtr0114535;FBtr0079841;FBtr0302199;FBtr0079842;FBtr0079839;FBt…	FBgn0014179;FBgn0014179;FBgn0019809;FBgn0028479;FBgn0028479;FBgn0032120;FBgn0032120;FBgn0032120;FBgn0032120;FBgn0032122;FBgn0032123;FBgn0032123;FBgn0032123;FBgn0032123;FBgn0032124;FBgn0032125;FBgn0032126;FBgn0032127;FBgn0032129;FBgn0032129;FBgn0032129;FBgn0032129;FBgn0032129;FBgn0032129;FBgn0032130;FBgn0032130;FBgn0032131;FBgn0032131;FBgn0032132;FBgn0032135;FBgn0032135;FBgn0032135;FBgn0040070;FBg…	11133;11133;-37950;0;0;0;0;0;0;41697;0;0;0;0;29689;27334;26041;24401;0;0;0;0;0;0;0;0;-18864;-19018;30260;0;0;0;0;0;9026;9026;15432;15432;-1427;0;-22536	5.45765	1.22798	3.47861	0.0239672	0.00402359
2L	9612957	9613357	401	*	Promoter (<=1kb)	1	9613166	9616404	3239	1	FBgn0040070	Trx-2	FBtr0079839	0	FBtr0335492;FBtr0079855;FBtr0079837;FBtr0079857;FBtr0079858;FBtr0079860;FBtr0079861;FBtr0479942;FBtr0079834;FBtr0079835;FBtr0303250;FBtr0079836;FBtr0114535;FBtr0079841;FBtr0302199;FBtr0079842;FBtr0303874;FBtr0079839;FBtr0079840;FBtr0346456;FBtr0079856;FBtr0079853;FBtr0300213;FBtr0303875;FBtr0309975;FBtr0309976;FBtr0335493;FBtr0479943	FBgn0014179;FBgn0014179;FBgn0019809;FBgn0028479;FBgn0028479;FBgn0032129;FBgn0032129;FBgn0032129;FBgn0032130;FBgn0032130;FBgn0032131;FBgn0032131;FBgn0032132;FBgn0032135;FBgn0032135;FBgn0032135;FBgn0032136;FBgn0040070;FBgn0040070;FBgn0051709;FBgn0051709;FBgn0051882;FBgn0053299;FBgn0053299;FBgn0263612;FBgn0263612;FBgn0264998;FBgn0287599	-31212;-31212;4395;0;0;0;0;0;0;0;23481;23327;-12085;0;0;0;-20822;0;0;-33319;-33319;11928;0;0;-26913;-26913;-44172;0	5.21458	0	4.28945	0.0122026	0.00133792
2L	9616572	9616972	401	*	Promoter (<=1kb)	1	9616836	9622588	5753	1	FBgn0032135	GlcAT-S	FBtr0302199	0	FBtr0335492;FBtr0079855;FBtr0079837;FBtr0079857;FBtr0079858;FBtr0079860;FBtr0079834;FBtr0079835;FBtr0303250;FBtr0079836;FBtr0114535;FBtr0079841;FBtr0302199;FBtr0079842;FBtr0303874;FBtr0079839;FBtr0079840;FBtr0346456;FBtr0079856;FBtr0079853;FBtr0300213;FBtr0303875;FBtr0309975;FBtr0309976;FBtr0335493;FBtr0347488	FBgn0014179;FBgn0014179;FBgn0019809;FBgn0028479;FBgn0028479;FBgn0032129;FBgn0032130;FBgn0032130;FBgn0032131;FBgn0032131;FBgn0032132;FBgn0032135;FBgn0032135;FBgn0032135;FBgn0032136;FBgn0040070;FBgn0040070;FBgn0051709;FBgn0051709;FBgn0051882;FBgn0053299;FBgn0053299;FBgn0263612;FBgn0263612;FBgn0264998;FBgn0267927	-34827;-34827;8010;0;0;0;0;0;27096;26942;-15700;0;0;0;-17207;0;0;-36934;-36934;8313;0;0;-30528;-30528;-47787;0	6.62308	3.9106	2.92465	0.00511285	0.000302082
2L	9668790	9669190	401	*	Promoter (<=1kb)	1	9663744	9668501	4758	2	FBgn0267927	lncRNA:CR46208	FBtr0347488	-289	FBtr0079851;FBtr0079852;FBtr0335495;FBtr0079847;FBtr0335506;FBtr0303908;FBtr0079926;FBtr0079928;FBtr0303909;FBtr0079841;FBtr0302199;FBtr0079842;FBtr0303874;FBtr0079848;FBtr0339523;FBtr0335508;FBtr0079849;FBtr0079853;FBtr0300213;FBtr0303875;FBtr0335496;FBtr0347488;FBtr0335494;FBtr0079846	FBgn0000273;FBgn0000273;FBgn0000273;FBgn0011207;FBgn0028704;FBgn0028704;FBgn0028704;FBgn0028704;FBgn0028704;FBgn0032135;FBgn0032135;FBgn0032135;FBgn0032136;FBgn0032138;FBgn0051710;FBgn0051710;FBgn0051710;FBgn0051882;FBgn0053299;FBgn0053299;FBgn0264999;FBgn0267927;FBgn0286786;FBgn0286786	0;0;0;0;0;0;0;0;0;0;0;0;34611;0;0;35117;0;-43505;0;0;1880;0;-30601;-30639	6.82032	0.227983	5.21458	0.000758365	1.09508e-05
2L	9677068	9677468	401	*	Distal Intergenic	1	9669640	9671070	1431	2	FBgn0264999	lncRNA:CR44150	FBtr0335496	-5998	FBtr0079851;FBtr0079852;FBtr0335495;FBtr0079847;FBtr0335506;FBtr0303908;FBtr0079926;FBtr0079928;FBtr0303909;FBtr0303874;FBtr0079848;FBtr0339523;FBtr0335508;FBtr0079849;FBtr0300213;FBtr0303875;FBtr0335496;FBtr0347488;FBtr0335494;FBtr0079846	FBgn0000273;FBgn0000273;FBgn0000273;FBgn0011207;FBgn0028704;FBgn0028704;FBgn0028704;FBgn0028704;FBgn0028704;FBgn0032136;FBgn0032138;FBgn0051710;FBgn0051710;FBgn0051710;FBgn0053299;FBgn0053299;FBgn0264999;FBgn0267927;FBgn0286786;FBgn0286786	0;0;0;0;0;0;0;0;0;42889;0;0;26839;0;0;0;-5998;0;-22323;-22361	5.35152	1.108	3.36135	0.0227066	0.00361172
2L	9782199	9782599	401	*	Promoter (<=1kb)	1	9782384	9788499	6116	1	FBgn0032147	IP3K1	FBtr0079869	0	FBtr0079924;FBtr0079925;FBtr0335506;FBtr0303908;FBtr0079926;FBtr0079928;FBtr0303909;FBtr0079864;FBtr0335503;FBtr0079867;FBtr0079868;FBtr0079869;FBtr0307204;FBtr0303447;FBtr0079870;FBtr0079917;FBtr0331285;FBtr0331286;FBtr0079914;FBtr0079912;FBtr0079913;FBtr0303898;FBtr0079915;FBtr0079916;FBtr0331284;FBtr0100832;FBtr0100831;FBtr0335505;FBtr0079865;FBtr0079866;FBtr0345287;FBtr0335504;FBtr0472915;FBt…	FBgn0011291;FBgn0015035;FBgn0028704;FBgn0028704;FBgn0028704;FBgn0028704;FBgn0028704;FBgn0032140;FBgn0032140;FBgn0032143;FBgn0032144;FBgn0032147;FBgn0032147;FBgn0032149;FBgn0032149;FBgn0032150;FBgn0032150;FBgn0032150;FBgn0032151;FBgn0032151;FBgn0032151;FBgn0032151;FBgn0032151;FBgn0032151;FBgn0032151;FBgn0065108;FBgn0065109;FBgn0265001;FBgn0270924;FBgn0283478;FBgn0283478;FBgn0283478;FBgn0285991;FBg…	-18937;-32128;0;0;0;0;0;45554;0;15141;13139;0;-3647;0;0;0;0;0;0;103651;103651;103651;103651;103651;103651;-7169;-7169;-11203;0;0;0;0;0;0;0;-3469;0	6.01632	2.81295	3.24977	0.0134	0.00156212
2L	9790589	9790989	401	*	Promoter (<=1kb)	1	9790882	9791958	1077	1	FBgn0032149	CG4036	FBtr0303447	0	FBtr0079924;FBtr0079925;FBtr0335506;FBtr0303908;FBtr0079926;FBtr0079928;FBtr0303909;FBtr0079867;FBtr0079868;FBtr0079869;FBtr0307204;FBtr0303447;FBtr0079870;FBtr0079917;FBtr0331285;FBtr0331286;FBtr0079914;FBtr0079912;FBtr0079913;FBtr0303898;FBtr0079915;FBtr0079916;FBtr0331284;FBtr0100832;FBtr0100831;FBtr0335505;FBtr0079865;FBtr0079866;FBtr0345287;FBtr0335504;FBtr0472915;FBtr0472916;FBtr0472917;FBt…	FBgn0011291;FBgn0015035;FBgn0028704;FBgn0028704;FBgn0028704;FBgn0028704;FBgn0028704;FBgn0032143;FBgn0032144;FBgn0032147;FBgn0032147;FBgn0032149;FBgn0032149;FBgn0032150;FBgn0032150;FBgn0032150;FBgn0032151;FBgn0032151;FBgn0032151;FBgn0032151;FBgn0032151;FBgn0032151;FBgn0032151;FBgn0065108;FBgn0065109;FBgn0265001;FBgn0270924;FBgn0283478;FBgn0283478;FBgn0283478;FBgn0285991;FBgn0285991;FBgn0285991;FBt…	-27327;-40518;0;0;0;0;0;23531;21529;0;4343;0;0;0;0;0;0;95261;95261;95261;95261;95261;95261;-15559;-15559;-19593;0;0;0;0;0;0;0;-11859;0	6.36799	3.03534	3.33928	0.0110551	0.00113329
2L	9938588	9938988	401	*	Promoter (<=1kb)	1	9938863	9940845	1983	1	FBgn0032166	CG4619	FBtr0300550	0	FBtr0079929;FBtr0329984;FBtr0079905;FBtr0330682;FBtr0345436;FBtr0079874;FBtr0079888;FBtr0100164;FBtr0310482;FBtr0079889;FBtr0310483;FBtr0079875;FBtr0079900;FBtr0445309;FBtr0079907;FBtr0342837;FBtr0079872;FBtr0113031;FBtr0079911;FBtr0300871;FBtr0079902;FBtr0079903;FBtr0300866;FBtr0300867;FBtr0300868;FBtr0300869;FBtr0300870;FBtr0290197;FBtr0079901;FBtr0079877;FBtr0332505;FBtr0079878;FBtr0331631;FBt…	FBgn0000180;FBgn0000180;FBgn0004867;FBgn0004867;FBgn0004867;FBgn0010520;FBgn0011272;FBgn0011272;FBgn0011272;FBgn0015664;FBgn0015664;FBgn0024285;FBgn0025700;FBgn0025700;FBgn0025881;FBgn0029174;FBgn0029174;FBgn0032153;FBgn0032154;FBgn0032156;FBgn0032156;FBgn0032156;FBgn0032156;FBgn0032156;FBgn0032156;FBgn0032156;FBgn0032156;FBgn0032156;FBgn0032157;FBgn0032160;FBgn0032160;FBgn0032161;FBgn0032161;FBg…	-45657;-45657;0;0;0;43301;0;0;0;0;0;0;0;0;0;0;0;47703;-45142;0;0;0;0;0;0;0;0;0;-25980;19970;19970;18428;18428;0;0;-13723;0;0;0;0;0;0;0;0;-15466;0;0;0;0;0;18031;18249;0;0;0;0;0;0;0;0;45755;-454;-454;0;-5425;-35460;-44044;-44562;-44303;0;0;-47816;13427;13427;8008;11528;-22030;21244;0;0;-34793;11468;11516	6.09064	1.22798	4.18305	0.0030025	0.0001304
2L	9957296	9957696	401	*	Promoter (<=1kb)	1	9957295	9960168	2874	1	FBgn0032170	CG4658	FBtr0079887	1	FBtr0079929;FBtr0329984;FBtr0079888;FBtr0100164;FBtr0310482;FBtr0079889;FBtr0310483;FBtr0079875;FBtr0079900;FBtr0445309;FBtr0300871;FBtr0079902;FBtr0079903;FBtr0300866;FBtr0300867;FBtr0300868;FBtr0300869;FBtr0300870;FBtr0290197;FBtr0079901;FBtr0079877;FBtr0332505;FBtr0079878;FBtr0331631;FBtr0079879;FBtr0331632;FBtr0079898;FBtr0300550;FBtr0079883;FBtr0079894;FBtr0331635;FBtr0345615;FBtr0343747;FBt…	FBgn0000180;FBgn0000180;FBgn0011272;FBgn0011272;FBgn0011272;FBgn0015664;FBgn0015664;FBgn0024285;FBgn0025700;FBgn0025700;FBgn0032156;FBgn0032156;FBgn0032156;FBgn0032156;FBgn0032156;FBgn0032156;FBgn0032156;FBgn0032156;FBgn0032156;FBgn0032157;FBgn0032160;FBgn0032160;FBgn0032161;FBgn0032161;FBgn0032162;FBgn0032162;FBgn0032163;FBgn0032166;FBgn0032166;FBgn0032167;FBgn0032167;FBgn0032167;FBgn0032168;FBg…	-26949;-26949;0;0;0;0;0;0;0;0;0;0;0;0;0;0;0;0;0;-44688;38678;38678;37136;37136;0;0;-32431;0;0;0;0;0;0;0;0;2842;0;0;0;0;0;-277;-59;0;0;0;0;0;0;0;0;27047;0;0;0;-19162;-19162;0;0;0;38876;0;0;0;-24133;32135;32135;26716;-6780;-3322;2536;0;0;0;-16085;-6840;-6792	5.82625	0.227983	4.2073	0.00945495	0.000851099
2L	10009966	10010366	401	*	Promoter (<=1kb)	1	10010354	10012118	1765	1	FBgn0011584	Trp1	FBtr0305986	0	FBtr0079929;FBtr0329984;FBtr0079888;FBtr0100164;FBtr0310482;FBtr0343741;FBtr0079931;FBtr0305986;FBtr0079932;FBtr0079889;FBtr0310483;FBtr0079934;FBtr0343738;FBtr0079885;FBtr0079886;FBtr0079887;FBtr0309209;FBtr0079890;FBtr0309210;FBtr0309211;FBtr0329986;FBtr0479838;FBtr0303901;FBtr0079971;FBtr0079933;FBtr0344476;FBtr0343740;FBtr0079930;FBtr0303902;FBtr0303882;FBtr0308122;FBtr0079973;FBtr0303883;FBt…	FBgn0000180;FBgn0000180;FBgn0011272;FBgn0011272;FBgn0011272;FBgn0011584;FBgn0011584;FBgn0011584;FBgn0011584;FBgn0015664;FBgn0015664;FBgn0027600;FBgn0032170;FBgn0032170;FBgn0032170;FBgn0032170;FBgn0032172;FBgn0032172;FBgn0032172;FBgn0032172;FBgn0032172;FBgn0032172;FBgn0032172;FBgn0032175;FBgn0032176;FBgn0040965;FBgn0043456;FBgn0043456;FBgn0043456;FBgn0051755;FBgn0051755;FBgn0051875;FBgn0051875;FBg…	25321;25321;0;0;0;0;0;0;0;0;0;-22324;0;0;0;0;0;0;0;0;0;0;0;7097;-16310;-25223;0;0;0;0;0;-13394;0;0;0;-39214;-39214;-43847;48948;-49734;0;-40996;-43238;0;36185;-23262	6.45991	4.76679	1.6427	0.0268462	0.00488641
2L	10056702	10057102	401	*	Promoter (<=1kb)	1	10056900	10060095	3196	1	FBgn0267727	Pen	FBtr0079937	0	FBtr0343741;FBtr0079931;FBtr0305986;FBtr0079932;FBtr0079934;FBtr0079971;FBtr0079933;FBtr0079938;FBtr0079969;FBtr0343740;FBtr0079930;FBtr0303902;FBtr0079935;FBtr0343742;FBtr0079936;FBtr0300423;FBtr0335510;FBtr0335509;FBtr0343743;FBtr0343744;FBtr0079937;FBti0064247-RA	FBgn0011584;FBgn0011584;FBgn0011584;FBgn0011584;FBgn0027600;FBgn0032175;FBgn0032176;FBgn0032178;FBgn0032181;FBgn0043456;FBgn0043456;FBgn0043456;FBgn0053301;FBgn0053301;FBgn0053302;FBgn0083945;FBgn0265002;FBgn0265002;FBgn0266168;FBgn0266169;FBgn0267727;FBti0064247	0;0;0;0;24012;-39239;30026;0;35287;0;0;0;7122;7122;2489;-36986;0;0;5340;3098;0;23074	4.92957	0	4.03284	0.0203633	0.00308386
2L	10200834	10201234	401	*	Promoter (<=1kb)	1	10201004	10202321	1318	1	FBgn0005593	RpL7	FBtr0343653	0	FBtr0300982;FBtr0302378;FBtr0080087;FBtr0079975;FBtr0079976;FBtr0343653;FBtr0079946;FBtr0080088;FBtr0303904;FBtr0333412;FBtr0303907;FBtr0079957;FBtr0303905;FBtr0303906;FBtr0343608;FBtr0343610;FBtr0343609;FBtr0452144;FBtr0079943;FBtr0079944;FBtr0301684;FBtr0079962;FBtr0079960;FBtr0079959;FBtr0079958;FBtr0445415;FBtr0079947;FBtr0445414;FBtr0079949;FBtr0079950;FBtr0343607;FBtr0079955;FBtr0079956;FBt…	FBgn0000229;FBgn0000229;FBgn0000229;FBgn0004419;FBgn0004419;FBgn0005593;FBgn0005593;FBgn0024248;FBgn0024248;FBgn0024248;FBgn0024320;FBgn0024320;FBgn0024320;FBgn0024320;FBgn0024320;FBgn0024320;FBgn0024320;FBgn0028675;FBgn0032187;FBgn0032187;FBgn0032188;FBgn0032189;FBgn0032191;FBgn0032192;FBgn0032193;FBgn0032194;FBgn0032194;FBgn0032194;FBgn0032195;FBgn0032195;FBgn0032196;FBgn0032196;FBgn0032196;FBg…	48366;48508;0;0;-38705;0;0;0;0;0;19718;19718;19718;19718;19718;19718;0;0;56058;56058;28132;0;0;8510;0;-9909;-9936;-9936;-21423;-21423;0;0;0;0;0;0;0;0;-49559;37083;37083;-9338;0;0;0;0;0;-7507;-7766;-41451;-37045;19270	6.3616	4.70335	1.58727	0.0338943	0.00718834
2L	10306683	10307083	401	*	Promoter (<=1kb)	1	10306922	10308045	1124	1	FBgn0032214	CG4968	FBtr0079987	0	FBtr0080078;FBtr0343612;FBtr0080065;FBtr0343611;FBtr0333411;FBtr0080079;FBtr0080059;FBtr0079994;FBtr0089900;FBtr0089901;FBtr0089902;FBtr0089904;FBtr0089905;FBtr0301521;FBtr0300562;FBtr0080063;FBtr0331670;FBtr0089738;FBtr0089736;FBtr0089735;FBtr0089737;FBtr0079984;FBtr0079985;FBtr0080074;FBtr0080073;FBtr0080070;FBtr0080072;FBtr0080071;FBtr0345746;FBtr0080066;FBtr0344857;FBtr0080064;FBtr0079987;FBt…	FBgn0003751;FBgn0005322;FBgn0005322;FBgn0005322;FBgn0011305;FBgn0011305;FBgn0011703;FBgn0019932;FBgn0026379;FBgn0026379;FBgn0026379;FBgn0026379;FBgn0026379;FBgn0026379;FBgn0026379;FBgn0027491;FBgn0027491;FBgn0032202;FBgn0032202;FBgn0032202;FBgn0032202;FBgn0032204;FBgn0032205;FBgn0032208;FBgn0032209;FBgn0032210;FBgn0032210;FBgn0032210;FBgn0032211;FBgn0032211;FBgn0032213;FBgn0032213;FBgn0032214;FBg…	-34359;0;0;0;0;0;20860;0;-46696;-46696;-46696;0;0;0;0;3691;3873;0;0;0;0;39980;37811;0;-11298;-6836;-8416;-6836;-4665;-4665;0;0;0;0;0;-7709;0;0;0;0;-15393;-15393;-16403;-16416;24033;24033;0;0;0;0;0;0;-37359;49514;0;0;0;0;0;45008;45008;46822;0;0;-29522;0;0;0;36632;8953;8953;0;-7988	5.07937	0.227983	3.38686	0.0428395	0.0109582
2L	10311944	10312344	401	*	Promoter (<=1kb)	1	10311050	10312099	1050	2	FBgn0267365	l(2)SH0834	FBtr0080062	0	FBtr0080078;FBtr0343612;FBtr0080065;FBtr0343611;FBtr0333411;FBtr0080079;FBtr0080059;FBtr0079994;FBtr0080063;FBtr0331670;FBtr0332198;FBtr0080054;FBtr0089738;FBtr0089736;FBtr0089735;FBtr0089737;FBtr0079984;FBtr0079985;FBtr0080074;FBtr0080073;FBtr0080070;FBtr0080072;FBtr0080071;FBtr0345746;FBtr0080066;FBtr0344857;FBtr0080064;FBtr0079987;FBtr0331669;FBtr0080061;FBtr0079988;FBtr0080060;FBtr0331666;FBt…	FBgn0003751;FBgn0005322;FBgn0005322;FBgn0005322;FBgn0011305;FBgn0011305;FBgn0011703;FBgn0019932;FBgn0027491;FBgn0027491;FBgn0027568;FBgn0027568;FBgn0032202;FBgn0032202;FBgn0032202;FBgn0032202;FBgn0032204;FBgn0032205;FBgn0032208;FBgn0032209;FBgn0032210;FBgn0032210;FBgn0032210;FBgn0032211;FBgn0032211;FBgn0032213;FBgn0032213;FBgn0032214;FBgn0032216;FBgn0032216;FBgn0032217;FBgn0032218;FBgn0032218;FBg…	-39620;0;0;0;0;0;15599;0;-1170;-988;50363;50363;0;0;0;0;45241;43072;0;-16559;-12097;-13677;-12097;-9926;-9926;0;0;0;0;0;-2448;0;0;0;0;-10132;-10132;-11142;-11155;18772;18772;0;0;0;0;0;0;-32098;44253;0;0;0;0;0;39747;39747;41561;0;0;-34783;0;0;0;41893;14214;14214;0;-13249	4.7801	0	3.83762	0.0280082	0.00525505
2L	10321432	10321832	401	*	Promoter (<=1kb)	1	10317497	10321802	4306	2	FBgn0032218	CG5381	FBtr0080060	0	FBtr0080001;FBtr0332190;FBtr0080078;FBtr0343612;FBtr0080065;FBtr0343611;FBtr0080059;FBtr0079994;FBtr0080063;FBtr0331670;FBtr0332198;FBtr0080054;FBtr0080074;FBtr0080073;FBtr0080070;FBtr0080072;FBtr0080071;FBtr0345746;FBtr0080066;FBtr0344857;FBtr0080064;FBtr0079987;FBtr0331669;FBtr0080061;FBtr0079988;FBtr0080060;FBtr0331666;FBtr0331668;FBtr0331667;FBtr0079989;FBtr0079990;FBtr0079991;FBtr0331665;FBt…	FBgn0003087;FBgn0003087;FBgn0003751;FBgn0005322;FBgn0005322;FBgn0005322;FBgn0011703;FBgn0019932;FBgn0027491;FBgn0027491;FBgn0027568;FBgn0027568;FBgn0032208;FBgn0032209;FBgn0032210;FBgn0032210;FBgn0032210;FBgn0032211;FBgn0032211;FBgn0032213;FBgn0032213;FBgn0032214;FBgn0032216;FBgn0032216;FBgn0032217;FBgn0032218;FBgn0032218;FBgn0032218;FBgn0032218;FBgn0032219;FBgn0032219;FBgn0032219;FBgn0032219;FBg…	0;0;-49108;0;0;0;6111;0;-10658;-10476;40875;40875;0;-26047;-21585;-23165;-21585;-19414;-19414;0;0;0;0;0;6640;0;0;0;0;-644;-644;-1654;-1667;9284;9284;0;0;0;0;0;0;-22610;34765;0;0;0;0;0;52068;0;0;0;30259;30259;32073;0;-44271;0;0;0;51381;23702;23702;0;-22737	4.98475	0	4.1025	0.0181979	0.00251493
2L	10334778	10335178	401	*	Promoter (<=1kb)	1	10333914	10339185	5272	1	FBgn0032223	GATAd	FBtr0333098	864	FBtr0080001;FBtr0332190;FBtr0080051;FBtr0343612;FBtr0080065;FBtr0343611;FBtr0080059;FBtr0079994;FBtr0080063;FBtr0331670;FBtr0332198;FBtr0080054;FBtr0080074;FBtr0080073;FBtr0080070;FBtr0080072;FBtr0080071;FBtr0345746;FBtr0080066;FBtr0344857;FBtr0080064;FBtr0079987;FBtr0331669;FBtr0080061;FBtr0079988;FBtr0080060;FBtr0331666;FBtr0331668;FBtr0331667;FBtr0079989;FBtr0079990;FBtr0079991;FBtr0331665;FBt…	FBgn0003087;FBgn0003087;FBgn0004106;FBgn0005322;FBgn0005322;FBgn0005322;FBgn0011703;FBgn0019932;FBgn0027491;FBgn0027491;FBgn0027568;FBgn0027568;FBgn0032208;FBgn0032209;FBgn0032210;FBgn0032210;FBgn0032210;FBgn0032211;FBgn0032211;FBgn0032213;FBgn0032213;FBgn0032214;FBgn0032216;FBgn0032216;FBgn0032217;FBgn0032218;FBgn0032218;FBgn0032218;FBgn0032218;FBgn0032219;FBgn0032219;FBgn0032219;FBgn0032219;FBg…	0;0;0;0;0;0;-6835;0;-24004;-23822;27529;27529;0;-39393;-34931;-36511;-34931;-32760;-32760;0;0;0;0;0;19986;0;0;0;0;12302;12302;11292;11279;-3662;-3662;0;0;0;0;0;0;-9264;21419;0;0;0;0;0;0;0;0;0;0;-47085;38722;0;0;0;0;16913;16913;18727;37048;37048;0;-36083	5.51961	0.227983	3.86364	0.0192323	0.00278567
2L	10413662	10414062	401	*	Promoter (<=1kb)	1	10414017	10418991	4975	1	FBgn0032243	Klp31E	FBtr0080018	0	FBtr0080001;FBtr0332190;FBtr0080016;FBtr0080051;FBtr0080025;FBtr0333489;FBtr0333490;FBtr0080046;FBtr0331641;FBtr0080017;FBtr0080027;FBtr0080030;FBtr0080031;FBtr0080002;FBtr0302490;FBtr0080003;FBtr0332191;FBtr0080004;FBtr0332192;FBtr0332193;FBtr0080005;FBtr0080006;FBtr0080007;FBtr0332194;FBtr0304111;FBtr0100253;FBtr0080047;FBtr0080018;FBtr0302039;FBtr0331642;FBtr0302038;FBtr0080019;FBtr0304117;FBt…	FBgn0003087;FBgn0003087;FBgn0003942;FBgn0004106;FBgn0004915;FBgn0004915;FBgn0005683;FBgn0005683;FBgn0025366;FBgn0025366;FBgn0027052;FBgn0027611;FBgn0027611;FBgn0032230;FBgn0032230;FBgn0032231;FBgn0032233;FBgn0032233;FBgn0032233;FBgn0032234;FBgn0032234;FBgn0032235;FBgn0032236;FBgn0032236;FBgn0032240;FBgn0032240;FBgn0032242;FBgn0032243;FBgn0032243;FBgn0032243;FBgn0032243;FBgn0032244;FBgn0032246;FBg…	0;0;0;0;-17276;-17276;0;0;0;0;0;-43596;-43596;0;0;0;0;0;0;0;0;31399;27000;27000;-9641;0;-199;0;0;0;0;0;-9229;-9272;0;0;21594;0;0;0;-28472;-28663;-33574;42074;43179;-39762;0;0;0;0;0;0;0;0;16483;16483;15661;0;0;0;0;0;0;0;0;38334;0;0;0;-17330;-17387;28142;0;0;0;-20228;0;0;0;0;-9404;0	5.31789	0.977122	3.46125	0.024867	0.00425965
2L	10483048	10483448	401	*	Promoter (<=1kb)	1	10483295	10485857	2563	1	FBgn0026431	Grip75	FBtr0080033	0	FBtr0333489;FBtr0080092;FBtr0331671;FBtr0080033;FBtr0080027;FBtr0080030;FBtr0080031;FBtr0080043;FBtr0080026;FBtr0301167;FBtr0273339;FBtr0337001;FBtr0080029;FBtr0304134;FBtr0080042;FBtr0321259;FBtr0080032;FBtr0304133;FBtr0337002;FBtr0337003;FBtr0080038;FBtr0100565;FBtr0304137;FBtr0080037;FBtr0337004;FBtr0080091;FBtr0080135;FBtr0331672;FBtr0304119;FBtr0080093;FBtr0080094;FBtr0080039;FBtr0080040;FBt…	FBgn0004915;FBgn0010398;FBgn0010398;FBgn0026431;FBgn0027052;FBgn0027611;FBgn0027611;FBgn0032249;FBgn0032250;FBgn0032251;FBgn0032251;FBgn0032252;FBgn0032252;FBgn0032252;FBgn0032253;FBgn0032253;FBgn0032256;FBgn0032256;FBgn0032256;FBgn0032256;FBgn0032258;FBgn0032259;FBgn0032259;FBgn0032260;FBgn0032261;FBgn0032261;FBgn0032262;FBgn0032264;FBgn0032264;FBgn0032264;FBgn0032265;FBgn0051719;FBgn0051719;FBg…	51710;0;0;0;0;25390;25390;-47392;0;0;0;40514;40323;35412;-26912;-25807;0;0;0;0;0;0;-5398;8006;-23633;-23673;27005;-44124;-45680;-45967;-48373;0;0;0;0;-30652;0;0;0;0;-40844;0;0;0;0;0	4.70848	0	3.72003	0.0334912	0.00701425
2L	10850504	10850904	401	*	Promoter (<=1kb)	1	10847425	10850848	3424	2	FBgn0004363	porin	FBtr0100584	0	FBtr0305260;FBtr0080183;FBtr0100584;FBtr0332029;FBtr0080182;FBtr0343888;FBtr0080188;FBtr0100489;FBtr0080180;FBtr0080143;FBtr0080181;FBtr0080139;FBtr0080140;FBtr0080187;FBtr0301710;FBtr0080144;FBtr0305259;FBtr0080178;FBtr0340560;FBtr0340558;FBtr0080177;FBtr0080189;FBtr0290245;FBtr0290246;FBtr0080184;FBtr0332030;FBtr0100838;FBtr0100837;FBtr0100836;FBtr0305257;FBtr0332027;FBtr0305258;FBtr0309697;FBt…	FBgn0004363;FBgn0004363;FBgn0004363;FBgn0004363;FBgn0004363;FBgn0011676;FBgn0011676;FBgn0011676;FBgn0024227;FBgn0027363;FBgn0027453;FBgn0032303;FBgn0032304;FBgn0032305;FBgn0032305;FBgn0032311;FBgn0032312;FBgn0032312;FBgn0032312;FBgn0032313;FBgn0032313;FBgn0051869;FBgn0051869;FBgn0051869;FBgn0069354;FBgn0069354;FBgn0260453;FBgn0260453;FBgn0260454;FBgn0262599;FBgn0262599;FBgn0262599;FBgn0263560;FBg…	-1439;-164;0;0;0;-23546;-12993;-12993;7190;0;0;31397;29799;0;0;-19263;38023;38023;38023;50881;50881;0;0;0;-3460;-3460;-6102;-4840;-4840;0;0;-1607;-10028;13793;-35550;44440;-47703;-19963;-21110;13533;-25694;-10057;-10111	5.50268	2.22798	2.99126	0.0414542	0.0103556
2L	10851405	10851805	401	*	Promoter (<=1kb)	1	10847715	10850848	3134	2	FBgn0004363	porin	FBtr0080182	-557	FBtr0305260;FBtr0080183;FBtr0100584;FBtr0332029;FBtr0080182;FBtr0343888;FBtr0080188;FBtr0100489;FBtr0080180;FBtr0080143;FBtr0080181;FBtr0080139;FBtr0080140;FBtr0080187;FBtr0301710;FBtr0080144;FBtr0305259;FBtr0080178;FBtr0340560;FBtr0340558;FBtr0080177;FBtr0080184;FBtr0332030;FBtr0100838;FBtr0100837;FBtr0100836;FBtr0305257;FBtr0332027;FBtr0305258;FBtr0309697;FBtr0332028;FBtr0340548;FBtr0340559;FBt…	FBgn0004363;FBgn0004363;FBgn0004363;FBgn0004363;FBgn0004363;FBgn0011676;FBgn0011676;FBgn0011676;FBgn0024227;FBgn0027363;FBgn0027453;FBgn0032303;FBgn0032304;FBgn0032305;FBgn0032305;FBgn0032311;FBgn0032312;FBgn0032312;FBgn0032312;FBgn0032313;FBgn0032313;FBgn0069354;FBgn0069354;FBgn0260453;FBgn0260453;FBgn0260454;FBgn0262599;FBgn0262599;FBgn0262599;FBgn0263560;FBgn0264351;FBgn0265683;FBgn0265684;FBg…	-2340;-1065;0;0;0;-24447;-13894;-13894;6289;0;0;32298;30700;0;0;-18362;37122;37122;37122;49980;49980;-4361;-4361;-7003;-5741;-5741;0;0;-706;-10929;12892;-34649;43539;-48604;-19062;-20209;12632;-24793;-10958;-11012	4.80665	0	3.87483	0.026564	0.00476993
2L	10989176	10989576	401	*	Promoter (<=1kb)	1	10989401	10995006	5606	1	FBgn0026147	TTLL4A	FBtr0304948	0	FBtr0080168;FBtr0112793;FBtr0080165;FBtr0080166;FBtr0340227;FBtr0305994;FBtr0080167;FBtr0110872;FBtr0340226;FBtr0080164;FBtr0080163;FBtr0089881;FBtr0340224;FBtr0340225;FBtr0080158;FBtr0344020;FBtr0304948;FBtr0304953;FBtr0304950;FBtr0304951;FBtr0300400;FBtr0300401;FBtr0300402;FBtr0300403;FBtr0300404;FBtr0304952;FBtr0080149;FBtr0080146;FBtr0340549;FBtr0329948;FBtr0080147;FBtr0080162;FBtr0331197;FBt…	FBgn0000018;FBgn0000146;FBgn0000146;FBgn0004872;FBgn0004872;FBgn0010612;FBgn0010612;FBgn0010612;FBgn0015756;FBgn0015756;FBgn0015756;FBgn0021761;FBgn0021761;FBgn0021761;FBgn0023415;FBgn0023415;FBgn0026147;FBgn0026147;FBgn0026147;FBgn0026147;FBgn0026147;FBgn0026147;FBgn0026147;FBgn0026147;FBgn0026147;FBgn0026147;FBgn0026148;FBgn0032321;FBgn0032321;FBgn0032322;FBgn0032322;FBgn0032329;FBgn0032330;FBg…	-13883;11532;11900;0;0;0;0;0;0;0;0;-15244;-15244;-15244;-26044;-26044;0;0;0;0;0;0;0;0;0;0;0;0;0;16896;16578;0;0;0;0;0;-27419;-12496;-45219;12404;12404;12404;12404;12404;12404;-22553;-22365;0;0;0;0;0;0;0;0;0;0;0;-46227;-45554;0;42177;4799;2493;-4313	5.54465	0.227983	3.96609	0.0148305	0.001831
2L	11061177	11061577	401	*	Intron (FBtr0080161/FBgn0032330, intron 1 of 6)	1	11028784	11057464	28681	2	FBgn0032330	Samuel	FBtr0347160	-3713	FBtr0080158;FBtr0344020;FBtr0331197;FBtr0080161;FBtr0347160;FBtr0343624;FBtr0113035;FBtr0080193;FBtr0080234;FBtr0301761;FBtr0114455;FBtr0343623;FBtr0304586;FBtr0343621;FBtr0307171;FBtr0080196;FBtr0343622;FBtr0080230;FBtr0306139;FBtr0080229;FBtr0080160;FBtr0080156;FBtr0080157;FBtr0331195;FBtr0331196;FBtr0080197;FBtr0306138;FBtr0329904;FBtr0346574;FBtr0346761;FBtr0392913;FBtr0080232;FBtr0080231	FBgn0023415;FBgn0023415;FBgn0032330;FBgn0032330;FBgn0032330;FBgn0032330;FBgn0032331;FBgn0032335;FBgn0032336;FBgn0032336;FBgn0032337;FBgn0032337;FBgn0032338;FBgn0032338;FBgn0032338;FBgn0032339;FBgn0032339;FBgn0032341;FBgn0032341;FBgn0032343;FBgn0040967;FBgn0250837;FBgn0250837;FBgn0250837;FBgn0250837;FBgn0261983;FBgn0261983;FBgn0263971;FBgn0267289;FBgn0267425;FBgn0275432;FBgn0283682;FBgn0283682	45557;45557;0;0;0;0;44182;-9450;19822;19822;23652;23652;-25144;-25144;-26754;0;0;0;0;51484;26382;0;0;0;0;-45366;-45366;-13936;13321;0;9889;0;0	5.60454	1.81295	3.38977	0.018828	0.00266688
2L	11106499	11106899	401	*	Promoter (<=1kb)	1	11100963	11106645	5683	2	FBgn0032341	Reps	FBtr0080230	0	FBtr0112856;FBtr0343625;FBtr0346610;FBtr0080228;FBtr0080225;FBtr0344786;FBtr0331197;FBtr0080161;FBtr0347160;FBtr0343624;FBtr0080193;FBtr0080234;FBtr0301761;FBtr0114455;FBtr0343623;FBtr0304586;FBtr0343621;FBtr0307171;FBtr0080196;FBtr0343622;FBtr0080230;FBtr0306139;FBtr0080229;FBtr0080227;FBtr0080226;FBtr0080200;FBtr0080222;FBtr0080201;FBtr0080198;FBtr0080224;FBtr0343627;FBtr0306386;FBtr0080197;FBt…	FBgn0010197;FBgn0010197;FBgn0010197;FBgn0027582;FBgn0028700;FBgn0028700;FBgn0032330;FBgn0032330;FBgn0032330;FBgn0032330;FBgn0032335;FBgn0032336;FBgn0032336;FBgn0032337;FBgn0032337;FBgn0032338;FBgn0032338;FBgn0032338;FBgn0032339;FBgn0032339;FBgn0032341;FBgn0032341;FBgn0032343;FBgn0032345;FBgn0032346;FBgn0032348;FBgn0032350;FBgn0040211;FBgn0041246;FBgn0051867;FBgn0051867;FBgn0259822;FBgn0261983;FBg…	42202;42202;42202;0;23418;0;0;0;0;0;35472;-25100;-25100;-21270;-21270;19778;19778;18168;0;0;0;0;6162;14815;0;0;48822;0;-7115;38518;38518;0;-44;-44;0;0;30986;-31601;-35033;0;0;47394	7.10662	5.39661	1.65681	0.00832335	0.000691778
2L	11123512	11123912	401	*	Promoter (<=1kb)	1	11122574	11123567	994	2	FBgn0032346	Csl4	FBtr0080226	0	FBtr0112856;FBtr0343625;FBtr0346610;FBtr0343618;FBtr0080216;FBtr0080228;FBtr0080225;FBtr0344786;FBtr0080234;FBtr0301761;FBtr0114455;FBtr0343623;FBtr0304586;FBtr0343621;FBtr0307171;FBtr0080196;FBtr0343622;FBtr0080230;FBtr0306139;FBtr0080229;FBtr0080227;FBtr0080226;FBtr0080200;FBtr0080222;FBtr0080201;FBtr0080198;FBtr0080224;FBtr0343627;FBtr0306386;FBtr0343617;FBtr0300115;FBtr0343615;FBtr0310280;FBt…	FBgn0010197;FBgn0010197;FBgn0010197;FBgn0014076;FBgn0014076;FBgn0027582;FBgn0028700;FBgn0028700;FBgn0032336;FBgn0032336;FBgn0032337;FBgn0032337;FBgn0032338;FBgn0032338;FBgn0032338;FBgn0032339;FBgn0032339;FBgn0032341;FBgn0032341;FBgn0032343;FBgn0032345;FBgn0032346;FBgn0032348;FBgn0032350;FBgn0040211;FBgn0041246;FBgn0051867;FBgn0051867;FBgn0259822;FBgn0259822;FBgn0259822;FBgn0259822;FBgn0259822;FBg…	25189;25189;25189;47753;47753;0;6405;0;-42113;-42113;-38283;-38283;36791;36791;35181;0;0;0;0;-10451;-1798;0;0;31809;0;9498;21505;21505;0;43984;0;0;0;43984;43984;43984;0;16569;16569;0;0;47999;-48614;0;0;30381	5.71783	2.40468	2.8757	0.0164359	0.00215414
2L	11271781	11272181	401	*	Promoter (<=1kb)	1	11271810	11277846	6037	1	FBgn0040233	cana	FBtr0344017	0	FBtr0080213;FBtr0080212;FBtr0332202;FBtr0332203;FBtr0332204;FBtr0332205;FBtr0091678;FBtr0344017;FBtr0344016;FBtr0091682;FBtr0091680;FBtr0091683;FBtr0091681;FBtr0114311;FBtr0308751;FBtr0329848;FBtr0332557;FBtr0332560;FBtr0332558;FBtr0332561;FBtr0332562;FBtr0336865;FBtr0342587;FBtr0080214;FBti0019149-RA;FBti0059795-RA;FBti0059820-RA	FBgn0020270;FBgn0032358;FBgn0040232;FBgn0040232;FBgn0040232;FBgn0040232;FBgn0040233;FBgn0040233;FBgn0040233;FBgn0052831;FBgn0052831;FBgn0052831;FBgn0052831;FBgn0086035;FBgn0263328;FBgn0263874;FBgn0264442;FBgn0264442;FBgn0264442;FBgn0264442;FBgn0264442;FBgn0265071;FBgn0265794;FBgn0283678;FBti0019149;FBti0059795;FBti0059820	-9909;0;0;0;0;0;0;0;0;0;0;0;-6098;36946;18896;-35572;0;0;0;0;0;0;-46763;13525;-43113;28264;49794	5.50785	2.81295	2.79953	0.0452026	0.0121577
2L	11445527	11445927	401	*	Promoter (<=1kb)	1	11434311	11445614	11304	2	FBgn0261648	salm	FBtr0089913	0	FBtr0308136;FBtr0080237;FBtr0089913;FBtr0343619;FBtr0308135;FBtr0307103;FBtr0479697;FBtr0479698;FBtr0479699	FBgn0003313;FBgn0003313;FBgn0261648;FBgn0261648;FBgn0263087;FBgn0263087;FBgn0287465;FBgn0287465;FBgn0287465	-38780;-40255;0;0;-38780;-38893;-2140;-20105;-20211	5.55712	1.73407	3.23849	0.0160984	0.0021028
2L	11517078	11517478	401	*	Promoter (<=1kb)	1	11508399	11517081	8683	2	FBgn0032363	Dlg5	FBtr0080247	0	FBtr0308136;FBtr0080237;FBtr0345719;FBtr0080242;FBtr0321293;FBtr0305261;FBtr0080247;FBtr0336630;FBtr0336631;FBtr0080246;FBtr0080239;FBtr0321292;FBtr0100456;FBtr0080245;FBtr0336629;FBtr0080241;FBtr0302420;FBtr0303212;FBtr0303211;FBtr0305602;FBtr0308135;FBtr0307103;FBtr0309073;FBtr0340564;FBtr0340561;FBtr0080248;FBti0019150-RA;FBti0019151-RA;FBti0059821-RA	FBgn0003313;FBgn0003313;FBgn0028490;FBgn0028490;FBgn0028490;FBgn0032362;FBgn0032363;FBgn0032363;FBgn0032363;FBgn0032363;FBgn0032364;FBgn0032365;FBgn0032365;FBgn0032366;FBgn0051706;FBgn0051706;FBgn0085191;FBgn0261707;FBgn0261707;FBgn0262683;FBgn0263087;FBgn0263087;FBgn0263386;FBgn0265687;FBgn0265688;FBgn0287204;FBti0019150;FBti0019151;FBti0059821	32371;30896;0;0;0;15363;0;0;0;0;0;-2354;-2354;3807;13574;13574;-14342;17069;17069;5298;32371;32258;-18667;32557;-43723;0;30504;51359;45143	5.9835	3.55601	2.22276	0.0210819	0.00323712
2L	11808094	11808494	401	*	Promoter (<=1kb)	1	11795172	11808972	13801	2	FBgn0020309	crol	FBtr0080262	478	FBtr0080325;FBtr0080260;FBtr0335473;FBtr0335474;FBtr0335475;FBtr0335476;FBtr0080262;FBtr0080263;FBtr0305262;FBtr0080261;FBtr0335472;FBtr0300370;FBtr0300384;FBtr0300385;FBtr0080265;FBtr0080264;FBtr0333425;FBtr0080259;FBtr0080275;FBtr0080276;FBtr0473587;FBtr0473588;FBtr0344127;FBtr0080274;FBtr0080273;FBtr0333421;FBtr0114312;FBtr0300309;FBtr0300310;FBtr0300437;FBtr0346518;FBtr0303281;FBtr0344128;FBt…	FBgn0000588;FBgn0020309;FBgn0020309;FBgn0020309;FBgn0020309;FBgn0020309;FBgn0020309;FBgn0020309;FBgn0020309;FBgn0020309;FBgn0032374;FBgn0032374;FBgn0032375;FBgn0032375;FBgn0032376;FBgn0032377;FBgn0032378;FBgn0032378;FBgn0032381;FBgn0032382;FBgn0032382;FBgn0032382;FBgn0040968;FBgn0040968;FBgn0051704;FBgn0051704;FBgn0086036;FBgn0259963;FBgn0259964;FBgn0259989;FBgn0259989;FBgn0261805;FBgn0264564;FBg…	0;0;0;0;0;0;0;0;0;0;19760;19657;18175;18175;-15729;-14008;0;0;-38732;0;-41813;-41813;-34334;-34644;-32197;-32197;-9899;-29219;-31418;-34643;-35190;-44936;32379;32419;31166;33732;33951;13131;0;0;0;0;0;0;0;0;-28749;-25592;-25592;-26114;-26826;28314;-34334;-28553;2971	5.39333	2.22798	2.98104	0.0405515	0.00996802
2L	11829243	11829643	401	*	Promoter (<=1kb)	1	11827204	11829405	2202	2	FBgn0000588	esc	FBtr0080325	0	FBtr0080325;FBtr0080260;FBtr0335473;FBtr0335474;FBtr0335475;FBtr0335476;FBtr0080262;FBtr0080263;FBtr0305262;FBtr0080261;FBtr0335472;FBtr0300370;FBtr0300384;FBtr0300385;FBtr0080265;FBtr0080264;FBtr0333425;FBtr0080259;FBtr0080275;FBtr0080276;FBtr0473587;FBtr0473588;FBtr0344127;FBtr0080274;FBtr0080273;FBtr0333421;FBtr0114312;FBtr0300309;FBtr0300310;FBtr0300437;FBtr0346518;FBtr0303281;FBtr0344128;FBt…	FBgn0000588;FBgn0020309;FBgn0020309;FBgn0020309;FBgn0020309;FBgn0020309;FBgn0020309;FBgn0020309;FBgn0020309;FBgn0020309;FBgn0032374;FBgn0032374;FBgn0032375;FBgn0032375;FBgn0032376;FBgn0032377;FBgn0032378;FBgn0032378;FBgn0032381;FBgn0032382;FBgn0032382;FBgn0032382;FBgn0040968;FBgn0040968;FBgn0051704;FBgn0051704;FBgn0086036;FBgn0259963;FBgn0259964;FBgn0259989;FBgn0259989;FBgn0261805;FBgn0264564;FBg…	0;0;0;0;0;0;0;0;0;0;40909;40806;39324;39324;-36878;-35157;0;0;-17583;0;-20664;-20664;-13185;-13495;-11048;-11048;-31048;-8070;-10269;-13494;-14041;-23787;11230;11270;10017;12583;12802;-7618;0;0;0;0;0;0;0;0;-7600;-4443;-4443;-4965;-5677;7165;-13185;-7404;24120	5.60751	2.56208	2.84502	0.0433652	0.0112667
2L	11970884	11971284	401	*	Promoter (<=1kb)	1	11952200	11971094	18895	2	FBgn0263019	lncRNA:CR43314	FBtr0306899	0	FBtr0080281;FBtr0342578;FBtr0342591;FBtr0080291;FBtr0080280;FBtr0080279;FBtr0080278;FBtr0342579;FBtr0080282;FBtr0310149;FBtr0089572;FBtr0089573;FBtr0301171;FBtr0080285;FBtr0342580;FBtr0342581;FBtr0080286;FBtr0080290;FBtr0080313;FBtr0080312;FBtr0321267;FBtr0080315;FBtr0080288;FBtr0339524;FBtr0080289;FBtr0345286;FBtr0080287;FBtr0112354;FBtr0310150;FBtr0080316;FBtr0306899;FBtr0306897;FBtr0306898;FBt…	FBgn0005664;FBgn0005664;FBgn0014019;FBgn0014019;FBgn0026390;FBgn0026391;FBgn0026392;FBgn0032385;FBgn0032385;FBgn0032387;FBgn0032388;FBgn0032388;FBgn0032388;FBgn0032390;FBgn0032390;FBgn0032391;FBgn0032391;FBgn0032393;FBgn0032394;FBgn0032395;FBgn0042125;FBgn0042127;FBgn0051864;FBgn0051864;FBgn0051865;FBgn0051865;FBgn0051866;FBgn0085192;FBgn0085192;FBgn0261266;FBgn0263019;FBgn0263019;FBgn0263019;FBg…	26755;26755;-36869;-37094;32915;34703;36379;22943;22919;-10307;0;0;0;0;0;0;0;-28370;30982;0;28056;24148;-24456;-24456;-25525;-25550;-21618;-16986;-16986;0;0;0;0;-17381;0;0;-42244;-17398;-17439	5.76585	1.97712	3.29285	0.0198792	0.00294847
2L	11987868	11988268	401	*	Promoter (<=1kb)	1	11984327	11988039	3713	2	FBgn0032388	CG6686	FBtr0089572	0	FBtr0080281;FBtr0342578;FBtr0080292;FBtr0342591;FBtr0080291;FBtr0080280;FBtr0342579;FBtr0080282;FBtr0310149;FBtr0089572;FBtr0089573;FBtr0301171;FBtr0080285;FBtr0342580;FBtr0342581;FBtr0080286;FBtr0080290;FBtr0080313;FBtr0080312;FBtr0080310;FBtr0080309;FBtr0080311;FBtr0321267;FBtr0289986;FBtr0080315;FBtr0080288;FBtr0339524;FBtr0080289;FBtr0345286;FBtr0080287;FBtr0112354;FBtr0310150;FBtr0080316;FBt…	FBgn0005664;FBgn0005664;FBgn0010497;FBgn0014019;FBgn0014019;FBgn0026390;FBgn0032385;FBgn0032385;FBgn0032387;FBgn0032388;FBgn0032388;FBgn0032388;FBgn0032390;FBgn0032390;FBgn0032391;FBgn0032391;FBgn0032393;FBgn0032394;FBgn0032395;FBgn0032397;FBgn0032397;FBgn0032397;FBgn0042125;FBgn0042126;FBgn0042127;FBgn0051864;FBgn0051864;FBgn0051865;FBgn0051865;FBgn0051866;FBgn0085192;FBgn0085192;FBgn0261266;FBg…	43739;43739;-39170;-19885;-20110;49899;39927;39903;6277;0;0;0;0;0;0;0;-11386;13998;0;0;0;0;11072;-45922;7164;-7472;-7472;-8541;-8566;-4634;-2;-2;0;0;0;0;-34365;36934;-25260;-34382;-34423	5.55612	2.54991	2.87675	0.0461859	0.0126461
2L	12003332	12003732	401	*	Promoter (1-2kb)	1	12001234	12002266	1033	2	FBgn0032394	Hacd1	FBtr0080313	-1066	FBtr0080292;FBtr0342591;FBtr0080291;FBtr0305089;FBtr0342608;FBtr0089656;FBtr0089655;FBtr0346427;FBtr0310149;FBtr0089572;FBtr0089573;FBtr0301171;FBtr0080285;FBtr0342580;FBtr0342581;FBtr0080286;FBtr0080290;FBtr0080313;FBtr0080312;FBtr0080310;FBtr0080309;FBtr0080311;FBtr0080308;FBtr0342596;FBtr0342595;FBtr0080307;FBtr0080306;FBtr0342594;FBtr0080305;FBtr0080294;FBtr0080295;FBtr0321267;FBtr0289986;FBt…	FBgn0010497;FBgn0014019;FBgn0014019;FBgn0028425;FBgn0028425;FBgn0028425;FBgn0028425;FBgn0028425;FBgn0032387;FBgn0032388;FBgn0032388;FBgn0032388;FBgn0032390;FBgn0032390;FBgn0032391;FBgn0032391;FBgn0032393;FBgn0032394;FBgn0032395;FBgn0032397;FBgn0032397;FBgn0032397;FBgn0032398;FBgn0032399;FBgn0032399;FBgn0032399;FBgn0032400;FBgn0032401;FBgn0032401;FBgn0032402;FBgn0032402;FBgn0042125;FBgn0042126;FBg…	-23706;-4421;-4646;51855;52060;52217;52253;52310;21741;0;0;0;0;0;0;0;3678;-1066;0;0;0;0;0;39377;40617;41468;0;0;0;-45686;-46166;-3992;-30458;-7900;7592;7592;6523;6498;10430;15062;15062;0;0;0;0;-49829;21470;-9796;-42710;0;-49846;-49887	7.15473	5.06194	2.45954	0.00830159	0.000686326
2L	12010572	12010972	401	*	Promoter (2-3kb)	1	12008378	12009832	1455	1	FBgn0014019	Rh5	FBtr0080291	2194	FBtr0080292;FBtr0342591;FBtr0080291;FBtr0080301;FBtr0080302;FBtr0305089;FBtr0342608;FBtr0089656;FBtr0089655;FBtr0346427;FBtr0310149;FBtr0089572;FBtr0089573;FBtr0301171;FBtr0080285;FBtr0342580;FBtr0342581;FBtr0080286;FBtr0080290;FBtr0080313;FBtr0080312;FBtr0080310;FBtr0080309;FBtr0080311;FBtr0080308;FBtr0342596;FBtr0342595;FBtr0080307;FBtr0080306;FBtr0342594;FBtr0080305;FBtr0080294;FBtr0080295;FBt…	FBgn0010497;FBgn0014019;FBgn0014019;FBgn0027505;FBgn0027505;FBgn0028425;FBgn0028425;FBgn0028425;FBgn0028425;FBgn0028425;FBgn0032387;FBgn0032388;FBgn0032388;FBgn0032388;FBgn0032390;FBgn0032390;FBgn0032391;FBgn0032391;FBgn0032393;FBgn0032394;FBgn0032395;FBgn0032397;FBgn0032397;FBgn0032397;FBgn0032398;FBgn0032399;FBgn0032399;FBgn0032399;FBgn0032400;FBgn0032401;FBgn0032401;FBgn0032402;FBgn0032402;FBg…	-16466;2419;2194;0;0;44615;44820;44977;45013;45070;28981;0;0;0;0;0;0;0;10918;-8306;0;0;0;0;0;32137;33377;34228;0;0;0;-38446;-38926;0;0;0;-11232;-23218;-15140;14832;14832;13763;13738;17670;22302;22302;0;-46806;0;0;0;0;14230;-2556;-35470;0	7.61965	4.37555	3.14692	4.58097e-06	3.98275e-09
2L	12056066	12056466	401	*	Promoter (<=1kb)	1	12056326	12057416	1091	1	FBgn0032404	RpL7-like	FBtr0346426	0	FBtr0080299;FBtr0080298;FBtr0080292;FBtr0342591;FBtr0080291;FBtr0080331;FBtr0080332;FBtr0346436;FBtr0080333;FBtr0080301;FBtr0080302;FBtr0305089;FBtr0342608;FBtr0089656;FBtr0089655;FBtr0346427;FBtr0110911;FBtr0342603;FBtr0080362;FBtr0474166;FBtr0474167;FBtr0080312;FBtr0080310;FBtr0080309;FBtr0080311;FBtr0080308;FBtr0342596;FBtr0342595;FBtr0080307;FBtr0080306;FBtr0342594;FBtr0080305;FBtr0080294;FBt…	FBgn0003145;FBgn0003145;FBgn0010497;FBgn0014019;FBgn0014019;FBgn0027081;FBgn0027081;FBgn0027081;FBgn0027081;FBgn0027505;FBgn0027505;FBgn0028425;FBgn0028425;FBgn0028425;FBgn0028425;FBgn0028425;FBgn0028707;FBgn0028707;FBgn0029137;FBgn0029137;FBgn0029137;FBgn0032395;FBgn0032397;FBgn0032397;FBgn0032397;FBgn0032398;FBgn0032399;FBgn0032399;FBgn0032399;FBgn0032400;FBgn0032401;FBgn0032401;FBgn0032402;FBg…	28912;29361;28628;47913;47688;0;0;0;-47817;0;0;-479;-274;-117;-81;-24;0;0;46819;46819;46819;0;0;0;0;0;-12957;-11717;-10866;0;0;0;6648;6168;0;0;0;10309;10309;10309;-19634;0;0;40045;0;21876;0;-1312;-30864;42538;9624;25608;-23138;-29183;-30155;35892;0;-10919	5.15819	0	4.32184	0.0117706	0.0012632
2L	12093539	12093939	401	*	Promoter (<=1kb)	1	12093762	12095250	1489	1	FBgn0032407	Pex19	FBtr0080326	0	FBtr0080299;FBtr0080298;FBtr0346437;FBtr0080361;FBtr0080331;FBtr0080332;FBtr0346436;FBtr0080333;FBtr0080301;FBtr0080302;FBtr0305089;FBtr0342608;FBtr0089656;FBtr0089655;FBtr0346427;FBtr0110911;FBtr0342603;FBtr0080362;FBtr0474166;FBtr0474167;FBtr0342595;FBtr0080307;FBtr0080306;FBtr0342594;FBtr0080305;FBtr0080294;FBtr0080295;FBtr0346426;FBtr0080296;FBtr0113037;FBtr0305265;FBtr0302029;FBtr0342607;FBt…	FBgn0003145;FBgn0003145;FBgn0015797;FBgn0015797;FBgn0027081;FBgn0027081;FBgn0027081;FBgn0027081;FBgn0027505;FBgn0027505;FBgn0028425;FBgn0028425;FBgn0028425;FBgn0028425;FBgn0028425;FBgn0028707;FBgn0028707;FBgn0029137;FBgn0029137;FBgn0029137;FBgn0032399;FBgn0032399;FBgn0032400;FBgn0032401;FBgn0032401;FBgn0032402;FBgn0032402;FBgn0032404;FBgn0032404;FBgn0032404;FBgn0032405;FBgn0032405;FBgn0032405;FBg…	-8161;-7712;0;0;0;0;0;-10344;0;0;-37952;-37747;-37590;-37554;-37497;0;0;9346;9346;9346;-49190;-48339;0;0;0;44121;43641;0;0;0;-26764;-26764;-26764;17439;0;0;2572;0;-20421;39472;39472;-44069;-48841;-48841;0;35761;-15478;-15680;-17171;-17171;47097;-11465;13935;7890;6918;-1181;26154	6.10675	2.29905	3.44284	0.00993438	0.000937371
2L	12207530	12207930	401	*	Promoter (<=1kb)	1	12207709	12210008	2300	1	FBgn0051759	CG31759	FBtr0290240	0	FBtr0331998;FBtr0331648;FBtr0331646;FBtr0080344;FBtr0331645;FBtr0331647;FBtr0080341;FBtr0080358;FBtr0080342;FBtr0331999;FBtr0273342;FBtr0290240;FBtr0290239;FBtr0301019;FBtr0331996;FBtr0331997;FBtr0302984;FBtr0302985;FBtr0302986;FBtr0307106;FBti0060240-RA	FBgn0000114;FBgn0000114;FBgn0000114;FBgn0000114;FBgn0000114;FBgn0000114;FBgn0032419;FBgn0032420;FBgn0032421;FBgn0032422;FBgn0032422;FBgn0051759;FBgn0051759;FBgn0051760;FBgn0051760;FBgn0051760;FBgn0051860;FBgn0051860;FBgn0051861;FBgn0263088;FBti0060240	0;0;0;0;0;0;36980;-34944;0;0;0;0;0;64750;64750;62481;43289;43289;45763;-32892;10216	4.51117	0	3.55252	0.0417001	0.0105004
2L	12343190	12343590	401	*	Promoter (<=1kb)	1	12344219	12397528	53310	1	FBgn0262475	bru2	FBtr0304856	-629	FBtr0331998;FBtr0331648;FBtr0331646;FBtr0080344;FBtr0331645;FBtr0331647;FBtr0300567;FBtr0080345;FBtr0331644;FBtr0080347;FBtr0080354;FBtr0080350;FBtr0304856;FBtr0304859;FBtr0304862;FBtr0332232;FBtr0304858;FBtr0304860;FBtr0332233;FBtr0332234;FBtr0304861;FBtr0304863;FBtr0304864;FBtr0332235;FBtr0345546;FBtr0345548;FBtr0345547;FBti0060243-RA	FBgn0000114;FBgn0000114;FBgn0000114;FBgn0000114;FBgn0000114;FBgn0000114;FBgn0000114;FBgn0000114;FBgn0000114;FBgn0000114;FBgn0032424;FBgn0051862;FBgn0262475;FBgn0262475;FBgn0262475;FBgn0262475;FBgn0262475;FBgn0262475;FBgn0262475;FBgn0262475;FBgn0262475;FBgn0262475;FBgn0262475;FBgn0264361;FBgn0266820;FBgn0266821;FBgn0266821;FBti0060243	0;0;0;0;0;0;0;0;0;55967;-12851;4342;0;0;0;0;0;0;0;0;0;0;0;676;-27068;-25877;-26155;-21135	4.88043	0	3.35059	0.0430142	0.011075
2L	12365970	12366370	401	*	Promoter (<=1kb)	1	12366366	12397528	31163	1	FBgn0262475	bru2	FBtr0304861	0	FBtr0080354;FBtr0080365;FBtr0100125;FBtr0305263;FBtr0080390;FBtr0080389;FBtr0334761;FBtr0080391;FBtr0334762;FBtr0080350;FBtr0304856;FBtr0304859;FBtr0304862;FBtr0332232;FBtr0304858;FBtr0304860;FBtr0332233;FBtr0332234;FBtr0304861;FBtr0304863;FBtr0304864;FBtr0332235;FBtr0345546;FBtr0345548;FBtr0345547;FBti0060243-RA	FBgn0032424;FBgn0041195;FBgn0043841;FBgn0043841;FBgn0043841;FBgn0043841;FBgn0043841;FBgn0043841;FBgn0043841;FBgn0051862;FBgn0262475;FBgn0262475;FBgn0262475;FBgn0262475;FBgn0262475;FBgn0262475;FBgn0262475;FBgn0262475;FBgn0262475;FBgn0262475;FBgn0262475;FBgn0264361;FBgn0266820;FBgn0266821;FBgn0266821;FBti0060243	9529;-31904;38109;38110;0;0;0;0;0;27122;0;0;0;0;0;0;0;0;0;0;0;-21704;-49848;-48657;-48935;-43915	6.05504	0.227983	4.52049	0.00418645	0.000210084
2L	12434575	12434975	401	*	Promoter (<=1kb)	1	12434892	12440602	5711	1	FBgn0020443	eRF3	FBtr0344859	0	FBtr0080369;FBtr0333089;FBtr0344859;FBtr0333090;FBtr0080366;FBtr0333094;FBtr0080388;FBtr0333093;FBtr0080367;FBtr0080387;FBtr0345613;FBtr0333092;FBtr0080384;FBtr0333091;FBtr0080383;FBtr0080370;FBtr0080382;FBtr0329828;FBtr0080365;FBtr0100125;FBtr0305263;FBtr0080390;FBtr0080389;FBtr0334761;FBtr0080391;FBtr0334762;FBtr0299652;FBtr0339528;FBtr0300523;FBtr0299656;FBtr0300524;FBtr0300522;FBtr0346622;FBt…	FBgn0020443;FBgn0020443;FBgn0020443;FBgn0020443;FBgn0032428;FBgn0032429;FBgn0032429;FBgn0032429;FBgn0032430;FBgn0032431;FBgn0032431;FBgn0032433;FBgn0032433;FBgn0032434;FBgn0032434;FBgn0032435;FBgn0032436;FBgn0032437;FBgn0041195;FBgn0043841;FBgn0043841;FBgn0043841;FBgn0043841;FBgn0043841;FBgn0043841;FBgn0043841;FBgn0259176;FBgn0259176;FBgn0259176;FBgn0259176;FBgn0259176;FBgn0259176;FBgn0259176;FBg…	0;0;0;-1715;0;0;0;0;6547;-3709;-3683;10949;10949;13157;13157;-13509;18267;-18689;36301;-30096;-30095;0;0;0;0;0;0;0;0;0;0;0;0;0;0;0;25125;0;0;0;0;0;0;0;0;0;0;0;-1625;-1395;-537;-537;-537;0;25115;25061	5.94845	0	4.37708	0.00606161	0.000409458
2L	12435512	12435912	401	*	Promoter (<=1kb)	1	12434892	12440602	5711	1	FBgn0020443	eRF3	FBtr0344859	620	FBtr0080369;FBtr0333089;FBtr0344859;FBtr0333090;FBtr0080366;FBtr0333094;FBtr0080388;FBtr0333093;FBtr0080367;FBtr0080387;FBtr0345613;FBtr0333092;FBtr0080384;FBtr0333091;FBtr0080383;FBtr0080370;FBtr0080382;FBtr0329828;FBtr0080365;FBtr0100125;FBtr0305263;FBtr0080390;FBtr0080389;FBtr0334761;FBtr0080391;FBtr0334762;FBtr0299652;FBtr0339528;FBtr0300523;FBtr0299656;FBtr0300524;FBtr0300522;FBtr0346622;FBt…	FBgn0020443;FBgn0020443;FBgn0020443;FBgn0020443;FBgn0032428;FBgn0032429;FBgn0032429;FBgn0032429;FBgn0032430;FBgn0032431;FBgn0032431;FBgn0032433;FBgn0032433;FBgn0032434;FBgn0032434;FBgn0032435;FBgn0032436;FBgn0032437;FBgn0041195;FBgn0043841;FBgn0043841;FBgn0043841;FBgn0043841;FBgn0043841;FBgn0043841;FBgn0043841;FBgn0259176;FBgn0259176;FBgn0259176;FBgn0259176;FBgn0259176;FBgn0259176;FBgn0259176;FBg…	0;0;0;-778;0;0;0;0;7484;-4646;-4620;10012;10012;12220;12220;-12572;17330;-17752;37238;-31033;-31032;0;0;0;0;0;0;0;0;0;0;0;0;0;0;0;24188;0;0;0;0;0;0;0;0;0;0;0;-2562;-2332;-1474;-1474;-1474;0;24178;24124	4.71289	0	3.74771	0.032207	0.00659974
2L	12436224	12436624	401	*	Promoter (<=1kb)	1	12436690	12440602	3913	1	FBgn0020443	eRF3	FBtr0333090	-66	FBtr0080369;FBtr0333089;FBtr0344859;FBtr0333090;FBtr0080366;FBtr0333094;FBtr0080388;FBtr0333093;FBtr0080367;FBtr0080387;FBtr0345613;FBtr0333092;FBtr0080384;FBtr0333091;FBtr0080383;FBtr0080370;FBtr0080382;FBtr0329828;FBtr0080365;FBtr0100125;FBtr0305263;FBtr0080390;FBtr0080389;FBtr0334761;FBtr0080391;FBtr0334762;FBtr0299652;FBtr0339528;FBtr0300523;FBtr0299656;FBtr0300524;FBtr0300522;FBtr0346622;FBt…	FBgn0020443;FBgn0020443;FBgn0020443;FBgn0020443;FBgn0032428;FBgn0032429;FBgn0032429;FBgn0032429;FBgn0032430;FBgn0032431;FBgn0032431;FBgn0032433;FBgn0032433;FBgn0032434;FBgn0032434;FBgn0032435;FBgn0032436;FBgn0032437;FBgn0041195;FBgn0043841;FBgn0043841;FBgn0043841;FBgn0043841;FBgn0043841;FBgn0043841;FBgn0043841;FBgn0259176;FBgn0259176;FBgn0259176;FBgn0259176;FBgn0259176;FBgn0259176;FBgn0259176;FBg…	0;0;0;-66;0;0;0;0;8196;-5358;-5332;9300;9300;11508;11508;-11860;16618;-17040;37950;-31745;-31744;0;0;0;0;0;0;0;0;0;0;0;0;0;0;0;23476;0;0;0;0;0;0;0;0;0;0;0;-3274;-3044;-2186;-2186;-2186;0;23466;23412	5.63304	0.227983	4.05584	0.0122225	0.00134593
2L	12494871	12495271	401	*	Promoter (1-2kb)	1	12456577	12493497	36921	2	FBgn0259176	bun	FBtr0300524	-1374	FBtr0333092;FBtr0080384;FBtr0333091;FBtr0080383;FBtr0080370;FBtr0080382;FBtr0329828;FBtr0080381;FBtr0299652;FBtr0339528;FBtr0300523;FBtr0299656;FBtr0300524;FBtr0300522;FBtr0346622;FBtr0299658;FBtr0300521;FBtr0299657;FBtr0303215;FBtr0304238;FBtr0475221;FBtr0309757;FBtr0304239;FBtr0472779	FBgn0032433;FBgn0032433;FBgn0032434;FBgn0032434;FBgn0032435;FBgn0032436;FBgn0032437;FBgn0051858;FBgn0259176;FBgn0259176;FBgn0259176;FBgn0259176;FBgn0259176;FBgn0259176;FBgn0259176;FBgn0259176;FBgn0259176;FBgn0259176;FBgn0261709;FBgn0262203;FBgn0262353;FBgn0263458;FBtr0304239_df_nrg;FBtr0472779_df_nrg	-48947;-48947;-46739;-46739;46387;-41629;41207;2062;0;0;0;0;0;0;0;0;0;0;0;-34771;0;0;-34781;-34835	6.12512	0	5.54573	0.000631766	8.17752e-06
2L	12495808	12496208	401	*	Promoter (1-2kb)	1	12496616	12497333	718	2	FBgn0051858	t-cup	FBtr0080381	1125	FBtr0333092;FBtr0080384;FBtr0333091;FBtr0080383;FBtr0080370;FBtr0080382;FBtr0329828;FBtr0080381;FBtr0299652;FBtr0339528;FBtr0300523;FBtr0299656;FBtr0300524;FBtr0300522;FBtr0346622;FBtr0299658;FBtr0300521;FBtr0299657;FBtr0303215;FBtr0304238;FBtr0475221;FBtr0309757;FBtr0304239;FBtr0472779	FBgn0032433;FBgn0032433;FBgn0032434;FBgn0032434;FBgn0032435;FBgn0032436;FBgn0032437;FBgn0051858;FBgn0259176;FBgn0259176;FBgn0259176;FBgn0259176;FBgn0259176;FBgn0259176;FBgn0259176;FBgn0259176;FBgn0259176;FBgn0259176;FBgn0261709;FBgn0262203;FBgn0262353;FBgn0263458;FBtr0304239_df_nrg;FBtr0472779_df_nrg	-49884;-49884;-47676;-47676;47324;-42566;42144;1125;0;0;0;0;0;0;0;0;0;0;0;-35708;0;0;-35718;-35772	5.82198	0	5.19209	0.00169654	4.33039e-05
2L	12521524	12521924	401	*	Intron (FBtr0300523/FBgn0259176, intron 5 of 6)	1	12508108	12508254	147	1	FBgn0263458	snoRNA:CG43051-a	FBtr0309757	13416	FBtr0080381;FBtr0299652;FBtr0339528;FBtr0300523;FBtr0299656;FBtr0300524;FBtr0300522;FBtr0346622;FBtr0299658;FBtr0300521;FBtr0303215;FBtr0475221;FBtr0309757;FBtr0342629;FBtr0342630;FBti0019154-RA;FBti0063921-RA	FBgn0051858;FBgn0259176;FBgn0259176;FBgn0259176;FBgn0259176;FBgn0259176;FBgn0259176;FBgn0259176;FBgn0259176;FBgn0259176;FBgn0261709;FBgn0262353;FBgn0263458;FBgn0265808;FBgn0265809;FBti0019154;FBti0063921	-24191;0;0;0;0;0;0;0;0;0;0;0;0;49682;49233;43522;-25778	4.38368	0	3.45078	0.0473043	0.0131707
2L	12543261	12543661	401	*	Promoter (<=1kb)	1	12543176	12544343	1168	1	FBgn0261709	lncRNA:CR42746	FBtr0303215	85	FBtr0080381;FBtr0112642;FBtr0339528;FBtr0300523;FBtr0300524;FBtr0300522;FBtr0346622;FBtr0299658;FBtr0300521;FBtr0303215;FBtr0475221;FBtr0309757;FBtr0342627;FBtr0342626;FBtr0342629;FBtr0342630;FBti0019154-RA;FBti0063921-RA	FBgn0051858;FBgn0085424;FBgn0259176;FBgn0259176;FBgn0259176;FBgn0259176;FBgn0259176;FBgn0259176;FBgn0259176;FBgn0261709;FBgn0262353;FBgn0263458;FBgn0265806;FBgn0265807;FBgn0265808;FBgn0265809;FBti0019154;FBti0063921	-45928;0;0;0;0;0;0;0;0;0;0;0;-38741;-37784;27945;27496;21785;-4041	5.60254	3.03534	2.77048	0.0435876	0.0113725
2L	12692786	12693186	401	*	Promoter (<=1kb)	1	12690336	12692934	2599	2	FBgn0032444	CCT4	FBtr0080411	0	FBtr0340540;FBtr0340539;FBtr0080392;FBtr0080393;FBtr0308800;FBtr0308801;FBtr0340546;FBtr0080412;FBtr0080411;FBtr0080394;FBtr0340541;FBtr0300273;FBtr0080395;FBtr0340543;FBtr0080396;FBtr0340544;FBtr0340542;FBtr0080409;FBtr0080408;FBtr0340545;FBtr0329925;FBtr0080407;FBtr0080397;FBtr0329924;FBtr0080406;FBtr0080398;FBtr0080405;FBtr0332410;FBtr0089908;FBtr0301163;FBtr0090015;FBtr0090019;FBtr0090022;FBt…	FBgn0004394;FBgn0004394;FBgn0004394;FBgn0004394;FBgn0032439;FBgn0032439;FBgn0032442;FBgn0032442;FBgn0032444;FBgn0032445;FBgn0032445;FBgn0032446;FBgn0032447;FBgn0032447;FBgn0032447;FBgn0032447;FBgn0032447;FBgn0032448;FBgn0032449;FBgn0032449;FBgn0032450;FBgn0032450;FBgn0032451;FBgn0032451;FBgn0032452;FBgn0032453;FBgn0032454;FBgn0032454;FBgn0032455;FBgn0032455;FBgn0032456;FBgn0032456;FBgn0032456;FBg…	35621;35064;34962;14182;0;0;-23432;-23072;0;0;0;0;0;0;-2650;-2650;-3006;4137;7458;7560;11265;11265;0;0;0;0;0;0;0;0;0;0;0;0;0;0;0;0;0;-29087;-29091;-29091;-29091;-29091;-29091;-29091;-29091;-29091;-31771;35974;-37939;50761;-31771;-31817	5.43647	1.22798	3.5131	0.0218627	0.00340039
2L	12704477	12704877	401	*	Promoter (<=1kb)	1	12704725	12706683	1959	1	FBgn0032451	spict	FBtr0080397	0	FBtr0340540;FBtr0340539;FBtr0080392;FBtr0080393;FBtr0340546;FBtr0080412;FBtr0080411;FBtr0080394;FBtr0340541;FBtr0300273;FBtr0080395;FBtr0340543;FBtr0080396;FBtr0340544;FBtr0340542;FBtr0080409;FBtr0080408;FBtr0340545;FBtr0329925;FBtr0080407;FBtr0080397;FBtr0329924;FBtr0080406;FBtr0080398;FBtr0080405;FBtr0332410;FBtr0089908;FBtr0301163;FBtr0090015;FBtr0090019;FBtr0090022;FBtr0090023;FBtr0090025;FBt…	FBgn0004394;FBgn0004394;FBgn0004394;FBgn0004394;FBgn0032442;FBgn0032442;FBgn0032444;FBgn0032445;FBgn0032445;FBgn0032446;FBgn0032447;FBgn0032447;FBgn0032447;FBgn0032447;FBgn0032447;FBgn0032448;FBgn0032449;FBgn0032449;FBgn0032450;FBgn0032450;FBgn0032451;FBgn0032451;FBgn0032452;FBgn0032453;FBgn0032454;FBgn0032454;FBgn0032455;FBgn0032455;FBgn0032456;FBgn0032456;FBgn0032456;FBgn0032456;FBgn0032456;FBg…	47312;46755;46653;25873;-35123;-34763;0;0;0;0;0;0;8641;8641;8285;-7154;-3833;-3731;-26;-26;0;0;0;0;0;0;0;0;0;0;0;0;0;0;0;0;0;-17396;-17400;-17400;-17400;-17400;-17400;-17400;-17400;-17400;-20080;24283;-26248;39070;48777;-20080;-20126	6.35963	3.55601	2.62189	0.00347902	0.000159295
2L	12721844	12722244	401	*	Promoter (<=1kb)	1	12714396	12721843	7448	2	FBgn0032455	Pih1D1	FBtr0301163	-1	FBtr0340540;FBtr0340539;FBtr0080392;FBtr0080393;FBtr0080411;FBtr0080394;FBtr0340541;FBtr0300273;FBtr0080395;FBtr0340543;FBtr0080396;FBtr0340544;FBtr0340542;FBtr0080409;FBtr0080408;FBtr0340545;FBtr0329925;FBtr0080407;FBtr0080397;FBtr0329924;FBtr0080406;FBtr0080398;FBtr0080405;FBtr0332410;FBtr0089908;FBtr0301163;FBtr0090015;FBtr0090019;FBtr0090022;FBtr0090023;FBtr0090025;FBtr0090026;FBtr0090027;FBt…	FBgn0004394;FBgn0004394;FBgn0004394;FBgn0004394;FBgn0032444;FBgn0032445;FBgn0032445;FBgn0032446;FBgn0032447;FBgn0032447;FBgn0032447;FBgn0032447;FBgn0032447;FBgn0032448;FBgn0032449;FBgn0032449;FBgn0032450;FBgn0032450;FBgn0032451;FBgn0032451;FBgn0032452;FBgn0032453;FBgn0032454;FBgn0032454;FBgn0032455;FBgn0032455;FBgn0032456;FBgn0032456;FBgn0032456;FBgn0032456;FBgn0032456;FBgn0032456;FBgn0032456;FBg…	64679;64122;64020;43240;0;0;0;0;0;0;26008;26008;25652;-24521;-21200;-21098;-17393;-17393;0;0;0;0;0;0;0;0;0;0;0;0;0;0;0;0;0;-29;-33;-33;-33;-33;-33;-33;-33;-33;39596;46521;-2713;6916;-8881;21703;-41651;31410;-2713;-2759	5.58445	1.73407	3.18562	0.0196264	0.00288815
2L	13003940	13004340	401	*	Promoter (<=1kb)	1	13000770	13004107	3338	2	FBgn0265262	Vha68-1	FBtr0080429	0	FBtr0080422;FBtr0336615;FBtr0080427;FBtr0273445;FBtr0080421;FBtr0080430;FBtr0080428;FBtr0301247;FBtr0310277;FBtr0336617;FBtr0089956;FBtr0336616;FBtr0336614;FBtr0080418;FBtr0080419;FBtr0080420;FBtr0305551;FBtr0336613;FBtr0080429;FBtr0336618;FBti0019164-RA;FBti0060315-RA;FBti0060534-RA	FBgn0021796;FBgn0021796;FBgn0028965;FBgn0032462;FBgn0032464;FBgn0032465;FBgn0032467;FBgn0032467;FBgn0262160;FBgn0262160;FBgn0262160;FBgn0262160;FBgn0263598;FBgn0263598;FBgn0263598;FBgn0263598;FBgn0263598;FBgn0263598;FBgn0265262;FBgn0265262;FBti0019164;FBti0060315;FBti0060534	-140;-140;0;37350;25154;0;0;0;0;0;0;0;0;0;0;29318;28754;28538;0;0;-31960;42134;-16720	5.64311	2.69296	2.5762	0.0276342	0.00515399
2L	13056691	13057091	401	*	Intron (FBtr0310277/FBgn0262160, intron 1 of 6)	1	13021868	13060140	38273	2	FBgn0262160	CG9932	FBtr0310277	3049	FBtr0080422;FBtr0336615;FBtr0080427;FBtr0080428;FBtr0301247;FBtr0336855;FBtr0301366;FBtr0310277;FBtr0336617;FBtr0089956;FBtr0336616;FBtr0336854;FBtr0345953;FBtr0345973;FBti0019164-RA	FBgn0021796;FBgn0021796;FBgn0028965;FBgn0032467;FBgn0032467;FBgn0032470;FBgn0032470;FBgn0262160;FBgn0262160;FBgn0262160;FBgn0262160;FBgn0265086;FBgn0267003;FBgn0267017;FBti0019164	52211;52211;0;0;0;-49716;-49780;0;0;0;0;0;-39903;-47628;20391	4.57737	0	3.61749	0.0383204	0.00904788
2L	13060140	13060540	401	*	Promoter (<=1kb)	1	13021868	13060140	38273	2	FBgn0262160	CG9932	FBtr0310277	0	FBtr0080422;FBtr0336615;FBtr0080427;FBtr0080428;FBtr0301247;FBtr0336855;FBtr0301366;FBtr0310277;FBtr0336617;FBtr0089956;FBtr0336616;FBtr0336854;FBtr0345953;FBtr0345973;FBti0019164-RA	FBgn0021796;FBgn0021796;FBgn0028965;FBgn0032467;FBgn0032467;FBgn0032470;FBgn0032470;FBgn0262160;FBgn0262160;FBgn0262160;FBgn0262160;FBgn0265086;FBgn0267003;FBgn0267017;FBti0019164	55660;55660;0;0;0;-46267;-46331;0;0;0;0;0;-36454;-44179;23840	6.82974	4.40468	2.28996	0.00270015	0.000103367
2L	13088505	13088905	401	*	Promoter (<=1kb)	1	13089803	13090559	757	1	FBgn0265086	lncRNA:CR44197	FBtr0336854	-898	FBtr0336855;FBtr0301366;FBtr0080431;FBtr0310277;FBtr0336617;FBtr0089956;FBtr0336616;FBtr0304630;FBtr0336854;FBtr0475223;FBtr0345953;FBtr0345973	FBgn0032470;FBgn0032470;FBgn0032471;FBgn0262160;FBgn0262160;FBgn0262160;FBgn0262160;FBgn0262352;FBgn0265086;FBgn0265087;FBgn0267003;FBgn0267017	-17902;-17966;-41686;0;0;0;0;-30389;0;30229;-8089;-15814	4.89105	0	3.9718	0.0228399	0.00365122
2L	13165352	13165752	401	*	Promoter (<=1kb)	1	13165564	13169551	3988	1	FBgn0024291	Sirt1	FBtr0080434	0	FBtr0080486;FBtr0080434;FBtr0080432;FBtr0080431;FBtr0345616;FBtr0080496;FBtr0080433;FBtr0329989;FBtr0080494;FBtr0080493;FBtr0333236;FBtr0080491;FBtr0080492;FBtr0289981;FBtr0080435;FBtr0080436;FBtr0080437;FBtr0305555;FBtr0080489;FBtr0080438;FBtr0333235;FBtr0080488;FBtr0080439;FBtr0080440;FBtr0080441;FBtr0334752;FBtr0080487;FBtr0080485;FBtr0334756;FBtr0334757;FBtr0307212;FBtr0080490;FBtr0304630;FBt…	FBgn0004191;FBgn0024291;FBgn0028410;FBgn0032471;FBgn0032472;FBgn0032472;FBgn0032473;FBgn0032474;FBgn0032474;FBgn0032474;FBgn0032475;FBgn0032475;FBgn0032475;FBgn0032475;FBgn0032476;FBgn0032477;FBgn0032478;FBgn0032479;FBgn0032479;FBgn0032480;FBgn0032480;FBgn0032481;FBgn0032482;FBgn0032482;FBgn0032482;FBgn0032482;FBgn0032483;FBgn0032484;FBgn0032484;FBgn0032484;FBgn0040972;FBgn0051849;FBgn0262352;FBg…	46364;0;6542;34761;-22449;-22449;4825;-334;-334;0;10630;0;0;0;0;0;-17698;0;0;0;0;37543;0;0;0;0;46062;49400;49421;49598;-21730;16844;46058;0;-46218;18716;-8475;24985	5.70399	2.73407	2.69383	0.0208583	0.00319324
2L	13187786	13188186	401	*	Exon (FBtr0305555/FBgn0032479, exon 3 of 6)	1	13183849	13191979	8131	2	FBgn0032479	CG16974	FBtr0305555	3793	FBtr0080486;FBtr0080443;FBtr0080434;FBtr0080449;FBtr0080432;FBtr0345616;FBtr0080496;FBtr0080433;FBtr0329989;FBtr0080494;FBtr0080493;FBtr0333236;FBtr0080491;FBtr0080492;FBtr0289981;FBtr0080435;FBtr0080436;FBtr0080437;FBtr0305555;FBtr0080489;FBtr0080438;FBtr0333235;FBtr0080488;FBtr0080439;FBtr0080440;FBtr0080441;FBtr0334752;FBtr0080487;FBtr0080485;FBtr0334756;FBtr0334757;FBtr0080484;FBtr0080444;FBt…	FBgn0004191;FBgn0004192;FBgn0024291;FBgn0027586;FBgn0028410;FBgn0032472;FBgn0032472;FBgn0032473;FBgn0032474;FBgn0032474;FBgn0032474;FBgn0032475;FBgn0032475;FBgn0032475;FBgn0032475;FBgn0032476;FBgn0032477;FBgn0032478;FBgn0032479;FBgn0032479;FBgn0032480;FBgn0032480;FBgn0032481;FBgn0032482;FBgn0032482;FBgn0032482;FBgn0032482;FBgn0032483;FBgn0032484;FBgn0032484;FBgn0032484;FBgn0032485;FBgn0032486;FBg…	23930;0;0;-48308;28976;-44883;-44883;27259;-22768;-22768;0;-11404;0;0;0;0;0;4336;0;0;0;0;15109;0;0;0;0;23628;26966;26987;27164;0;0;34121;0;0;37089;-39343;-39621;-41646;-43853;46474;-44164;-5190;0;41150;13559;47419	5.76073	0	5.09262	0.00208639	6.5499e-05
2L	13260794	13261194	401	*	Promoter (<=1kb)	1	13261008	13284043	23036	1	FBgn0264894	CG44085	FBtr0334851	0	FBtr0080451;FBtr0080486;FBtr0080443;FBtr0080449;FBtr0080478;FBtr0080439;FBtr0080440;FBtr0080441;FBtr0334752;FBtr0080487;FBtr0080485;FBtr0334756;FBtr0334757;FBtr0080484;FBtr0080444;FBtr0080483;FBtr0334755;FBtr0080445;FBtr0080482;FBtr0334753;FBtr0080446;FBtr0273448;FBtr0080448;FBtr0080481;FBtr0334754;FBtr0080450;FBtr0080452;FBtr0080460;FBtr0334865;FBtr0329824;FBtr0080463;FBtr0113336;FBtr0091789;FBt…	FBgn0003935;FBgn0004191;FBgn0004192;FBgn0027586;FBgn0028406;FBgn0032482;FBgn0032482;FBgn0032482;FBgn0032482;FBgn0032483;FBgn0032484;FBgn0032484;FBgn0032484;FBgn0032485;FBgn0032486;FBgn0032487;FBgn0032487;FBgn0032488;FBgn0032489;FBgn0032490;FBgn0032490;FBgn0032491;FBgn0032492;FBgn0032493;FBgn0032494;FBgn0032494;FBgn0032495;FBgn0032499;FBgn0032499;FBgn0032503;FBgn0032503;FBgn0040973;FBgn0041720;FBg…	15946;-48678;0;24300;25268;0;0;0;0;-48980;-45642;-45621;-45444;0;0;-38487;0;0;-35519;33265;32987;30962;28755;-26134;0;0;14562;0;0;-43594;-44726;-31815;-16233;0;0;0;0;-1051;4682;3317;3317;45561;0;0;0;0;0;0;0;0;0;0;0;0;0;0;0;0;0;0;27827;18987;18987;9285;-18773;18779	4.51275	0	3.56295	0.0412631	0.0102672
2L	13290791	13291191	401	*	Promoter (<=1kb)	1	13290910	13301516	10607	1	FBgn0051729	CG31729	FBtr0344851	0	FBtr0080451;FBtr0080478;FBtr0334754;FBtr0080450;FBtr0080452;FBtr0080460;FBtr0334865;FBtr0329824;FBtr0080463;FBtr0113336;FBtr0091789;FBtr0080461;FBtr0344851;FBtr0344140;FBtr0080462;FBtr0080480;FBtr0303784;FBtr0080454;FBtr0345636;FBtr0331506;FBtr0331503;FBtr0331505;FBtr0479944;FBtr0331504;FBtr0334864;FBtr0334851;FBtr0334852;FBtr0334853;FBtr0334854;FBtr0334855;FBtr0334863;FBtr0334857;FBtr0334858;FBt…	FBgn0003935;FBgn0028406;FBgn0032494;FBgn0032494;FBgn0032495;FBgn0032499;FBgn0032499;FBgn0032503;FBgn0032503;FBgn0040973;FBgn0041720;FBgn0051729;FBgn0051729;FBgn0051729;FBgn0051729;FBgn0051730;FBgn0051848;FBgn0051851;FBgn0051851;FBgn0264301;FBgn0264308;FBgn0264308;FBgn0264308;FBgn0264308;FBgn0264892;FBgn0264894;FBgn0264894;FBgn0264894;FBgn0264894;FBgn0264894;FBgn0264894;FBgn0264894;FBgn0264894;FBg…	45943;-4329;0;0;44559;0;0;-13597;-14729;-1818;-46230;0;0;0;0;-31048;-24915;33314;33314;15564;0;0;0;0;0;0;0;0;0;0;0;0;0;0;0;0;0;0;-1770;48984;48984;39282;-48770;48776	5.2893	1.22798	3.3549	0.0310675	0.00619844
2L	13296114	13296514	401	*	Promoter (<=1kb)	1	13296348	13301668	5321	1	FBgn0051729	CG31729	FBtr0080462	0	FBtr0080478;FBtr0080452;FBtr0080460;FBtr0334865;FBtr0329824;FBtr0080463;FBtr0113336;FBtr0080461;FBtr0344851;FBtr0344140;FBtr0080462;FBtr0080480;FBtr0303784;FBtr0080454;FBtr0345636;FBtr0331506;FBtr0331503;FBtr0331505;FBtr0479944;FBtr0331504;FBtr0334864;FBtr0334851;FBtr0334852;FBtr0334853;FBtr0334854;FBtr0334855;FBtr0334863;FBtr0334857;FBtr0334858;FBtr0334859;FBtr0334860;FBtr0334861;FBtr0334862;FBt…	FBgn0028406;FBgn0032495;FBgn0032499;FBgn0032499;FBgn0032503;FBgn0032503;FBgn0040973;FBgn0051729;FBgn0051729;FBgn0051729;FBgn0051729;FBgn0051730;FBgn0051848;FBgn0051851;FBgn0051851;FBgn0264301;FBgn0264308;FBgn0264308;FBgn0264308;FBgn0264308;FBgn0264892;FBgn0264894;FBgn0264894;FBgn0264894;FBgn0264894;FBgn0264894;FBgn0264894;FBgn0264894;FBgn0264894;FBgn0264894;FBgn0264894;FBgn0264894;FBgn0264894;FBg…	-9652;49882;0;0;-8274;-9406;3105;0;0;0;0;-36371;-30238;38637;38637;10241;0;0;0;0;0;0;0;0;0;0;0;0;0;0;0;0;0;0;-7093;44605	5.87281	2.22798	3.4517	0.0107223	0.00106127
2L	13366001	13366401	401	*	Promoter (<=1kb)	1	13363308	13366189	2882	2	FBgn0022069	Nnp-1	FBtr0080473	0	FBtr0080521;FBtr0080473;FBtr0080469;FBtr0080464;FBtr0345611;FBtr0302043;FBtr0342641;FBtr0080474;FBtr0080465;FBtr0080472;FBtr0342640;FBtr0080471;FBtr0342639;FBtr0342631;FBtr0080468;FBtr0346420;FBtr0080470;FBtr0303269;FBtr0080497;FBtr0080498;FBtr0100220;FBtr0342632;FBtr0342633;FBtr0080525;FBtr0080526;FBtr0080499;FBtr0342637;FBtr0080524;FBtr0345449;FBtr0080523;FBtr0342636;FBtr0342635;FBtr0080522;FBt…	FBgn0003983;FBgn0022069;FBgn0025724;FBgn0032505;FBgn0032505;FBgn0032506;FBgn0032506;FBgn0032507;FBgn0032509;FBgn0032511;FBgn0032511;FBgn0032512;FBgn0032512;FBgn0032513;FBgn0032513;FBgn0032513;FBgn0032514;FBgn0032515;FBgn0032515;FBgn0032515;FBgn0032515;FBgn0032515;FBgn0032515;FBgn0032516;FBgn0032516;FBgn0032517;FBgn0032518;FBgn0032518;FBgn0032518;FBgn0032519;FBgn0032519;FBgn0032520;FBgn0032520;FBg…	45230;0;0;18228;18228;-10928;-10928;-4436;0;0;0;7423;0;0;0;0;12137;0;0;0;0;0;0;0;0;0;0;0;0;29783;29783;32043;32263;0;0;-46118;48174;0;0;0;0;0;0;0;0;-49030;19002;0;-39306;2593	5.44635	1.56208	3.31467	0.0245025	0.00414857
2L	13445495	13445895	401	*	Promoter (<=1kb)	1	13444103	13445651	1549	2	FBgn0032524	Hacd2	FBtr0080519	0	FBtr0080521;FBtr0080502;FBtr0346423;FBtr0080523;FBtr0342636;FBtr0342635;FBtr0080522;FBtr0345438;FBtr0080500;FBtr0080501;FBtr0080520;FBtr0080519;FBtr0080517;FBtr0080518;FBtr0303820;FBtr0303821;FBtr0308949;FBtr0347400;FBtr0347401;FBtr0332510;FBtr0346422;FBtr0342634;FBtr0346424;FBtr0346425;FBtr0452123;FBti0019166-RA;FBti0019167-RA;FBti0019168-RA;FBti0060329-RA	FBgn0003983;FBgn0026760;FBgn0026760;FBgn0032519;FBgn0032519;FBgn0032520;FBgn0032520;FBgn0032521;FBgn0032521;FBgn0032522;FBgn0032523;FBgn0032524;FBgn0032525;FBgn0032525;FBgn0261991;FBgn0261992;FBgn0263354;FBgn0263354;FBgn0263354;FBgn0264432;FBgn0264432;FBgn0265811;FBgn0267243;FBgn0267244;FBgn0284224;FBti0019166;FBti0019167;FBti0019168;FBti0060329	-33864;9873;9873;-49311;-49311;-47051;-46831;0;0;32976;-30920;0;3602;3602;-11602;-13786;0;0;0;30064;26274;0;-3085;12710;0;39788;11000;36149;33602	5.55444	3.07638	2.19578	0.0480555	0.0135606
2L	13461440	13461840	401	*	Promoter (<=1kb)	1	13461774	13500427	38654	1	FBgn0263354	CG42784	FBtr0347400	0	FBtr0080521;FBtr0332509;FBtr0080514;FBtr0080513;FBtr0080502;FBtr0346423;FBtr0080501;FBtr0080520;FBtr0080519;FBtr0080517;FBtr0080518;FBtr0303820;FBtr0303821;FBtr0308949;FBtr0347400;FBtr0347401;FBtr0303440;FBtr0332510;FBtr0346422;FBtr0346424;FBtr0346425;FBtr0452123;FBti0019167-RA;FBti0019168-RA;FBti0060329-RA	FBgn0003983;FBgn0023407;FBgn0023407;FBgn0023407;FBgn0026760;FBgn0026760;FBgn0032522;FBgn0032523;FBgn0032524;FBgn0032525;FBgn0032525;FBgn0261991;FBgn0261992;FBgn0263354;FBgn0263354;FBgn0263354;FBgn0263354;FBgn0264432;FBgn0264432;FBgn0267243;FBgn0267244;FBgn0284224;FBti0019167;FBti0019168;FBti0060329	-49809;0;0;0;25818;25818;48921;-46865;0;-11943;-11943;3943;1759;0;0;0;0;46009;42219;-19030;-2835;0;-4545;20204;17657	4.59121	0	3.63501	0.0376813	0.00869538
2L	13480467	13480867	401	*	Promoter (<=1kb)	1	13479435	13479497	63	2	FBti0060329		FBti0060329-RA	-970	FBtr0332509;FBtr0080514;FBtr0080513;FBtr0080502;FBtr0346423;FBtr0080519;FBtr0080517;FBtr0080518;FBtr0332506;FBtr0091618;FBtr0091619;FBtr0303820;FBtr0303821;FBtr0308949;FBtr0347400;FBtr0347401;FBtr0303440;FBtr0346424;FBtr0346425;FBtr0452123;FBti0019167-RA;FBti0019168-RA;FBti0019169-RA;FBti0060329-RA	FBgn0023407;FBgn0023407;FBgn0023407;FBgn0026760;FBgn0026760;FBgn0032524;FBgn0032525;FBgn0032525;FBgn0053640;FBgn0053641;FBgn0053642;FBgn0261991;FBgn0261992;FBgn0263354;FBgn0263354;FBgn0263354;FBgn0263354;FBgn0267243;FBgn0267244;FBgn0284224;FBti0019167;FBti0019168;FBti0019169;FBti0060329	0;0;0;44845;44845;0;-30970;-30970;-46974;-48175;-49108;22970;20786;0;0;0;0;-38057;-21862;0;-23572;1177;46694;-970	5.18532	0	4.37111	0.0108593	0.00108429
2L	13512800	13513200	401	*	Exon (FBtr0332509/FBgn0023407, exon 4 of 7)	1	13522313	13527561	5249	2	FBti0019169		FBti0019169-RA	14361	FBtr0332509;FBtr0080514;FBtr0080513;FBtr0080508;FBtr0332508;FBtr0080507;FBtr0080516;FBtr0080515;FBtr0332506;FBtr0091618;FBtr0091619;FBtr0091620;FBtr0091621;FBtr0473607;FBtr0342903;FBtr0080509;FBtr0301412;FBtr0080510;FBtr0100660;FBtr0308949;FBtr0347400;FBtr0347401;FBtr0303440;FBtr0452123;FBti0019168-RA;FBti0019169-RA;FBti0019170-RA;FBti0060329-RA;FBti0060350-RA;FBti0060351-RA	FBgn0023407;FBgn0023407;FBgn0023407;FBgn0028941;FBgn0028941;FBgn0028942;FBgn0028943;FBgn0032530;FBgn0053640;FBgn0053641;FBgn0053642;FBgn0053643;FBgn0053644;FBgn0053645;FBgn0259984;FBgn0259984;FBgn0259984;FBgn0259984;FBgn0259984;FBgn0263354;FBgn0263354;FBgn0263354;FBgn0263354;FBgn0284224;FBti0019168;FBti0019169;FBti0019170;FBti0060329;FBti0060350;FBti0060351	0;0;0;-29068;-29381;-27551;22578;29376;-14641;-15842;-16775;-17874;-18885;-19624;0;0;0;0;0;0;0;0;0;0;-30756;14361;-47315;-33303;-30528;45288	6.95795	3.108	3.60425	4.49254e-05	1.33706e-07
2L	13641892	13642292	401	*	Promoter (<=1kb)	1	13639519	13642396	2878	2	FBgn0028546	ics	FBtr0080511	104	FBtr0080512;FBtr0080527;FBtr0080528;FBtr0331334;FBtr0331333;FBtr0331332;FBtr0342906;FBtr0342905;FBtr0080511;FBtr0080580;FBtr0343665;FBtr0342903;FBtr0080509;FBtr0301412;FBtr0080510;FBtr0100660;FBtr0304219;FBtr0308752;FBtr0342904;FBti0019171-RA;FBti0060353-RA;FBtr0304220;FBtr0472828	FBgn0028513;FBgn0028527;FBgn0028527;FBgn0028527;FBgn0028527;FBgn0028527;FBgn0028546;FBgn0028546;FBgn0028546;FBgn0051814;FBgn0051814;FBgn0259984;FBgn0259984;FBgn0259984;FBgn0259984;FBgn0259984;FBgn0262194;FBgn0263329;FBgn0265939;FBti0019171;FBti0060353;FBtr0304220_df_nrg;FBtr0472828_df_nrg	-44706;0;0;0;0;0;0;0;0;0;0;0;0;0;0;0;31918;-8726;-529;-41512;30631;31857;31914	5.54673	1.81295	3.17087	0.0342364	0.00731749
2L	13665403	13665803	401	*	Promoter (<=1kb)	1	13665525	13669844	4320	1	FBgn0028527	CG18507	FBtr0080527	0	FBtr0080527;FBtr0080528;FBtr0331334;FBtr0331333;FBtr0331332;FBtr0342906;FBtr0342905;FBtr0080511;FBtr0305567;FBtr0310273;FBtr0080580;FBtr0343665;FBtr0342903;FBtr0080509;FBtr0301412;FBtr0080510;FBtr0100660;FBtr0308752;FBtr0342904	FBgn0028527;FBgn0028527;FBgn0028527;FBgn0028527;FBgn0028527;FBgn0028546;FBgn0028546;FBgn0028546;FBgn0028848;FBgn0028848;FBgn0051814;FBgn0051814;FBgn0259984;FBgn0259984;FBgn0259984;FBgn0259984;FBgn0259984;FBgn0263329;FBgn0265939	0;0;0;0;0;0;0;0;-42412;-42412;0;0;0;0;0;0;0;-32237;22582	4.99972	0.227983	3.44252	0.037696	0.00874927
2L	13813596	13813996	401	*	Promoter (<=1kb)	1	13813816	13819824	6009	1	FBgn0001965	Sos	FBtr0080541	0	FBtr0080542;FBtr0342712;FBtr0309960;FBtr0080569;FBtr0080570;FBtr0080541;FBtr0080571;FBtr0091627;FBtr0080543;FBtr0080534;FBtr0080544;FBtr0080539;FBtr0080546;FBtr0080551;FBtr0080550;FBtr0343666;FBtr0080549;FBtr0080537;FBtr0300996;FBtr0110941;FBtr0080576;FBtr0343663;FBtr0346632;FBtr0343657;FBtr0080532;FBtr0080573;FBtr0331627;FBtr0080540;FBtr0331626;FBtr0343671;FBtr0080563;FBtr0080536;FBtr0110942;FBt…	FBgn0000153;FBgn0000153;FBgn0000153;FBgn0001961;FBgn0001961;FBgn0001965;FBgn0004406;FBgn0004407;FBgn0015271;FBgn0024846;FBgn0026373;FBgn0027844;FBgn0028509;FBgn0028532;FBgn0028533;FBgn0028533;FBgn0028534;FBgn0028538;FBgn0028539;FBgn0028539;FBgn0028540;FBgn0028540;FBgn0028540;FBgn0028541;FBgn0028541;FBgn0028658;FBgn0028658;FBgn0028919;FBgn0028919;FBgn0028920;FBgn0028920;FBgn0028931;FBgn0028931;FBg…	0;0;0;0;0;0;13776;0;0;0;0;0;0;-35404;-33929;-33929;-32756;0;29512;29512;0;0;0;0;0;-2122;-2122;2074;2074;31329;31329;0;0;0;0;0;-340;36401;29746;0;27524;0;0;39599;-28173;48235;-28521;22948;-29639	5.67108	2.69296	2.63343	0.0223868	0.00351861
2L	13821189	13821589	401	*	Promoter (<=1kb)	1	13821248	13823870	2623	1	FBgn0000153	b	FBtr0080542	0	FBtr0080542;FBtr0342712;FBtr0309960;FBtr0080569;FBtr0080570;FBtr0080541;FBtr0080571;FBtr0091627;FBtr0080543;FBtr0080534;FBtr0080544;FBtr0080539;FBtr0080546;FBtr0080551;FBtr0080550;FBtr0343666;FBtr0080549;FBtr0080537;FBtr0300996;FBtr0110941;FBtr0080576;FBtr0343663;FBtr0346632;FBtr0343657;FBtr0080532;FBtr0080573;FBtr0331627;FBtr0080540;FBtr0331626;FBtr0343671;FBtr0080563;FBtr0080536;FBtr0110942;FBt…	FBgn0000153;FBgn0000153;FBgn0000153;FBgn0001961;FBgn0001961;FBgn0001965;FBgn0004406;FBgn0004407;FBgn0015271;FBgn0024846;FBgn0026373;FBgn0027844;FBgn0028509;FBgn0028532;FBgn0028533;FBgn0028533;FBgn0028534;FBgn0028538;FBgn0028539;FBgn0028539;FBgn0028540;FBgn0028540;FBgn0028540;FBgn0028541;FBgn0028541;FBgn0028658;FBgn0028658;FBgn0028919;FBgn0028919;FBgn0028920;FBgn0028920;FBgn0028931;FBgn0028931;FBg…	0;0;0;0;0;0;6183;0;0;0;0;0;0;-27811;-26336;-26336;-25163;0;37105;37105;0;0;0;0;0;-9715;-9715;9667;9667;23736;23736;0;0;0;0;0;-7933;43994;22153;0;19931;0;0;47192;-35766;45101;40642;-20928;30541;-37232	5.62998	1.56208	3.35037	0.0226513	0.00359544
2L	13832979	13833379	401	*	Promoter (<=1kb)	1	13831482	13833105	1624	2	FBgn0004407	DNApol-gamma35	FBtr0091627	0	FBtr0080542;FBtr0342712;FBtr0309960;FBtr0080569;FBtr0080570;FBtr0080541;FBtr0080571;FBtr0091627;FBtr0080543;FBtr0080544;FBtr0080539;FBtr0080546;FBtr0080547;FBtr0080551;FBtr0080550;FBtr0343666;FBtr0080549;FBtr0080537;FBtr0300996;FBtr0110941;FBtr0080573;FBtr0331627;FBtr0080540;FBtr0331626;FBtr0343671;FBtr0080563;FBtr0080536;FBtr0110942;FBtr0329825;FBtr0343661;FBtr0080575;FBtr0080572;FBtr0080564;FBt…	FBgn0000153;FBgn0000153;FBgn0000153;FBgn0001961;FBgn0001961;FBgn0001965;FBgn0004406;FBgn0004407;FBgn0015271;FBgn0026373;FBgn0027844;FBgn0028509;FBgn0028509;FBgn0028532;FBgn0028533;FBgn0028533;FBgn0028534;FBgn0028538;FBgn0028539;FBgn0028539;FBgn0028658;FBgn0028658;FBgn0028919;FBgn0028919;FBgn0028920;FBgn0028920;FBgn0028931;FBgn0028931;FBgn0028932;FBgn0028932;FBgn0028932;FBgn0032533;FBgn0053306;FBg…	0;0;0;0;0;0;-5207;0;0;0;0;0;0;-16021;-14546;-14546;-13373;0;48895;48895;-21505;-21505;21457;21457;11946;11946;0;0;0;0;0;-19723;10363;0;8141;0;0;-47556;33311;28852;-9138;42331;-49022	5.41049	1.56208	3.2767	0.0268423	0.00486845
2L	13904329	13904729	401	*	Promoter (<=1kb)	1	13898828	13904476	5649	2	FBgn0019890	Smg5	FBtr0080562	0	FBtr0080552;FBtr0343667;FBtr0080553;FBtr0080562;FBtr0343669;FBtr0080561;FBtr0080555;FBtr0343668;FBtr0080546;FBtr0080547;FBtr0080548;FBtr0080557;FBtr0080560;FBtr0302990;FBtr0080554;FBtr0100327;FBtr0343641;FBtr0080558;FBtr0343646;FBtr0343670;FBti0019173-RA	FBgn0012037;FBgn0012037;FBgn0012037;FBgn0019890;FBgn0019890;FBgn0019890;FBgn0025115;FBgn0025115;FBgn0028509;FBgn0028509;FBgn0028509;FBgn0028544;FBgn0028938;FBgn0028938;FBgn0032535;FBgn0032536;FBgn0032536;FBgn0032538;FBgn0261628;FBgn0266142;FBti0019173	-916;-1700;-1705;0;-121;0;-7354;-7354;0;0;10127;42747;18824;18824;-4604;0;0;0;26633;-37639;-42098	6.21982	4.12355	1.99687	0.0187627	0.00263489
2L	14011514	14011914	401	*	Promoter (<=1kb)	1	14010565	14010636	72	2	FBgn0028909	tRNA:Gln-CTG-4-1	FBtr0080609	-878	FBtr0290243;FBtr0080610;FBtr0346624;FBtr0080590;FBtr0080585;FBtr0310074;FBtr0080616;FBtr0343645;FBtr0080617;FBtr0080618;FBtr0080606;FBtr0303242;FBtr0343692;FBtr0080594;FBtr0309867;FBtr0474155;FBtr0300594;FBtr0080609;FBtr0343643;FBtr0080586;FBtr0302501;FBtr0080588;FBtr0080589;FBtr0343689;FBtr0080587;FBtr0345758;FBtr0100058;FBtr0343644;FBtr0310075;FBtr0080615;FBtr0080592;FBtr0304719;FBtr0304720;FBt…	FBgn0001967;FBgn0003255;FBgn0027348;FBgn0027348;FBgn0027929;FBgn0027929;FBgn0028430;FBgn0028430;FBgn0028542;FBgn0028543;FBgn0028872;FBgn0028872;FBgn0028872;FBgn0028875;FBgn0028875;FBgn0028875;FBgn0028875;FBgn0028909;FBgn0028936;FBgn0028936;FBgn0028936;FBgn0028939;FBgn0028939;FBgn0028939;FBgn0028940;FBgn0051840;FBgn0054003;FBgn0259896;FBgn0259896;FBgn0259896;FBgn0260011;FBgn0261514;FBgn0261514;FBg…	8294;-10266;-1090;-1832;48007;48007;-38567;-38567;-41538;0;19625;19625;19625;-28256;-28256;-28256;-28256;-878;41337;41006;41006;31388;31388;31388;34212;0;-43529;-35260;-35260;-34745;-35668;53975;53975;53729;3413;3413;-7481;26392;10119;-15087	4.35063	0	3.42112	0.0491487	0.0140479
2L	14094602	14095002	401	*	Downstream (<=300bp)	1	14104090	14106791	2702	1	FBgn0283651	CG46301	FBtr0445731	-9088	FBtr0080603;FBtr0346641;FBtr0080594;FBtr0309867;FBtr0474155;FBtr0300594;FBtr0080602;FBtr0080592;FBtr0445731;FBtr0445732;FBtr0445730;FBtr0445729	FBgn0028526;FBgn0028526;FBgn0028875;FBgn0028875;FBgn0028875;FBgn0028875;FBgn0051769;FBgn0260011;FBgn0283651;FBgn0283651;FBgn0283651;FBgn0283651	14288;14445;54432;54432;54432;54432;15737;47020;-9088;-9088;0;0	5.88746	3.55601	2.07239	0.0364316	0.00820033
2L	14233909	14234309	401	*	Promoter (<=1kb)	1	14184478	14234108	49631	2	FBgn0016930	Dyrk2	FBtr0100447	0	FBtr0100447;FBtr0100448;FBtr0329933;FBtr0089289;FBtr0089290;FBtr0089288;FBtr0336949;FBtr0114462;FBtr0114463;FBtr0080621;FBtr0305063;FBtr0302731;FBtr0344021;FBtr0336992;FBtr0342907;FBtr0342908;FBtr0342909	FBgn0016930;FBgn0016930;FBgn0016930;FBgn0016930;FBgn0016930;FBgn0016930;FBgn0016930;FBgn0052971;FBgn0052971;FBgn0052971;FBgn0261563;FBgn0261563;FBgn0265147;FBgn0265147;FBgn0265940;FBgn0265941;FBgn0265942	0;0;0;0;0;0;0;-40512;-40512;-42902;0;0;-6762;-6835;-445;-1009;40145	6.08905	3.108	2.74044	0.00656094	0.000470153
2L	14354948	14355348	401	*	Promoter (<=1kb)	1	14355145	14358345	3201	1	FBgn0015791	Rab14	FBtr0080626	0	FBtr0080629;FBtr0080637;FBtr0342915;FBtr0080630;FBtr0344018;FBtr0309281;FBtr0344019;FBtr0080626;FBtr0080627;FBtr0343678;FBtr0080638;FBtr0080641;FBtr0343676;FBtr0080625;FBtr0080624;FBtr0343674;FBtr0343675;FBtr0343673;FBtr0080623;FBtr0343680;FBtr0080640;FBtr0080639;FBtr0305063;FBtr0302731;FBtr0302732;FBtr0302733;FBtr0302734;FBtr0302735;FBtr0304632;FBtr0080642;FBtr0343677;FBtr0343679;FBtr0309282;FBt…	FBgn0001970;FBgn0004858;FBgn0004858;FBgn0015546;FBgn0015546;FBgn0015546;FBgn0015546;FBgn0015791;FBgn0015791;FBgn0015791;FBgn0020258;FBgn0028530;FBgn0028531;FBgn0028531;FBgn0028916;FBgn0028916;FBgn0028916;FBgn0028916;FBgn0261529;FBgn0261534;FBgn0261534;FBgn0261535;FBgn0261563;FBgn0261563;FBgn0261563;FBgn0261563;FBgn0261563;FBgn0261563;FBgn0262354;FBgn0264253;FBgn0266144;FBgn0266145;FBgn0266428;FBg…	0;0;0;0;0;0;0;0;-1693;-1933;25824;0;16708;16708;0;0;0;12932;26519;-3435;-3435;0;0;0;0;0;0;0;2871;-8260;5878;1530;0;0;-9104;-21785	6.35527	3.968	2.33443	0.00787958	0.000622758
2L	14384998	14385398	401	*	Distal Intergenic	1	14378218	14381172	2955	2	FBgn0020258	ppk	FBtr0080638	-3826	FBtr0080629;FBtr0080637;FBtr0342915;FBtr0080630;FBtr0344018;FBtr0309281;FBtr0344019;FBtr0080626;FBtr0080627;FBtr0343678;FBtr0080638;FBtr0080641;FBtr0343676;FBtr0080625;FBtr0080633;FBtr0080624;FBtr0343674;FBtr0343675;FBtr0343673;FBtr0343680;FBtr0080640;FBtr0080639;FBtr0304632;FBtr0080642;FBtr0080634;FBtr0342914;FBtr0342910;FBtr0343677;FBtr0343679;FBtr0309282;FBtr0309283;FBti0059982-RA;FBti0059985-…	FBgn0001970;FBgn0004858;FBgn0004858;FBgn0015546;FBgn0015546;FBgn0015546;FBgn0015546;FBgn0015791;FBgn0015791;FBgn0015791;FBgn0020258;FBgn0028530;FBgn0028531;FBgn0028531;FBgn0028871;FBgn0028916;FBgn0028916;FBgn0028916;FBgn0028916;FBgn0261534;FBgn0261534;FBgn0261535;FBgn0262354;FBgn0264253;FBgn0264810;FBgn0265945;FBgn0265946;FBgn0266144;FBgn0266145;FBgn0266428;FBgn0266428;FBti0059982;FBti0059985	0;0;0;0;0;0;0;0;27957;27717;-3826;0;46758;46758;39791;0;0;0;42982;-33485;-33485;0;32921;-38310;31933;45424;-24357;35928;-28120;0;0;-39154;7865	5.12331	1.22798	3.14542	0.0455726	0.0123526
2L	14400133	14400533	401	*	Intron (FBtr0080637/FBgn0004858, intron 1 of 2)	1	14390628	14409549	18922	2	FBgn0004858	elB	FBtr0080637	9016	FBtr0080629;FBtr0080637;FBtr0342915;FBtr0080630;FBtr0344018;FBtr0309281;FBtr0344019;FBtr0080626;FBtr0080627;FBtr0343678;FBtr0080638;FBtr0300837;FBtr0080633;FBtr0343680;FBtr0080640;FBtr0080639;FBtr0304632;FBtr0080634;FBtr0342914;FBtr0342910;FBtr0343679;FBtr0309282;FBtr0309283;FBtr0346575;FBti0059985-RA	FBgn0001970;FBgn0004858;FBgn0004858;FBgn0015546;FBgn0015546;FBgn0015546;FBgn0015546;FBgn0015791;FBgn0015791;FBgn0015791;FBgn0020258;FBgn0028844;FBgn0028871;FBgn0261534;FBgn0261534;FBgn0261535;FBgn0262354;FBgn0264810;FBgn0265945;FBgn0265946;FBgn0266145;FBgn0266428;FBgn0266428;FBgn0267290;FBti0059985	0;0;0;0;0;0;0;0;43092;42852;-18961;50389;24656;-48620;-48620;0;48056;16798;30289;-9222;-43255;0;0;48476;23000	7.43368	0.227983	5.73446	0.000176558	1.01202e-06
2L	14410232	14410632	401	*	Promoter (<=1kb)	1	14409755	14410045	291	1	FBgn0265946	lncRNA:CR44733	FBtr0342910	477	FBtr0080629;FBtr0080637;FBtr0342915;FBtr0080630;FBtr0344018;FBtr0309281;FBtr0344019;FBtr0080638;FBtr0300837;FBtr0080633;FBtr0080634;FBtr0342911;FBtr0342914;FBtr0342910;FBtr0309282;FBtr0309283;FBtr0346575;FBti0059985-RA	FBgn0001970;FBgn0004858;FBgn0004858;FBgn0015546;FBgn0015546;FBgn0015546;FBgn0015546;FBgn0020258;FBgn0028844;FBgn0028871;FBgn0264810;FBgn0265943;FBgn0265945;FBgn0265946;FBgn0266428;FBgn0266428;FBgn0267290;FBti0059985	0;0;0;0;0;0;0;-29060;40290;14557;6699;-46481;20190;477;0;0;38377;33099	5.9256	1.81295	3.72538	0.00656094	0.000466956
2L	14474576	14474976	401	*	Distal Intergenic	1	14465640	14469047	3408	2	FBti0059713		FBti0059713-RA	-5529	FBtr0342913;FBtr0080643;FBtr0089613;FBtr0080666;FBtr0080665;FBtr0300837;FBtr0080633;FBtr0080644;FBtr0343695;FBtr0343696;FBtr0342911;FBtr0342912;FBtr0342914;FBtr0345569;FBtr0346471;FBtr0346575;FBti0019760-RA;FBti0059713-RA;FBti0060788-RA	FBgn0005771;FBgn0005771;FBgn0011862;FBgn0011863;FBgn0011864;FBgn0028844;FBgn0028871;FBgn0028882;FBgn0053648;FBgn0053648;FBgn0265943;FBgn0265944;FBgn0265945;FBgn0266841;FBgn0267257;FBgn0267290;FBti0019760;FBti0059713;FBti0060788	0;0;-43115;43401;43715;-23654;-49387;-20902;-49336;-49829;17463;-11064;-43754;23140;37107;-25567;8522;-5529;-25600	4.45007	0	3.5094	0.0439468	0.0115777
2L	14490623	14491023	401	*	Promoter (<=1kb)	1	14490859	14493833	2975	1	FBgn0005771	noc	FBtr0342913	0	FBtr0342913;FBtr0080643;FBtr0089613;FBtr0080666;FBtr0080665;FBtr0080664;FBtr0080663;FBtr0300837;FBtr0080644;FBtr0343695;FBtr0343696;FBtr0342911;FBtr0342912;FBtr0343705;FBtr0345569;FBtr0346471;FBtr0346575;FBti0019760-RA;FBti0059713-RA;FBti0060788-RA	FBgn0005771;FBgn0005771;FBgn0011862;FBgn0011863;FBgn0011864;FBgn0011865;FBgn0011866;FBgn0028844;FBgn0028882;FBgn0053648;FBgn0053648;FBgn0265943;FBgn0265944;FBgn0266146;FBgn0266841;FBgn0267257;FBgn0267290;FBti0019760;FBti0059713;FBti0060788	0;0;-27068;27354;27668;39593;39901;-39701;-4855;-33289;-33782;33510;4583;42448;7093;21060;-41614;24569;-21576;-9553	5.91893	2.69296	2.90032	0.00863573	0.000736206
2L	14506681	14507081	401	*	Distal Intergenic	1	14509913	14512083	2171	2	FBgn0267257	lncRNA:CR45693	FBtr0346471	5002	FBtr0342913;FBtr0080643;FBtr0089613;FBtr0080666;FBtr0080665;FBtr0080664;FBtr0080663;FBtr0080644;FBtr0343695;FBtr0343696;FBtr0343704;FBtr0080662;FBtr0344772;FBtr0343703;FBtr0342911;FBtr0342912;FBtr0343705;FBtr0343702;FBtr0345569;FBtr0346471;FBti0019760-RA;FBti0059713-RA;FBti0060788-RA	FBgn0005771;FBgn0005771;FBgn0011862;FBgn0011863;FBgn0011864;FBgn0011865;FBgn0011866;FBgn0028882;FBgn0053648;FBgn0053648;FBgn0250844;FBgn0250844;FBgn0250844;FBgn0250844;FBgn0265943;FBgn0265944;FBgn0266146;FBgn0266147;FBgn0266841;FBgn0267257;FBti0019760;FBti0059713;FBti0060788	0;0;-11010;11296;11610;23535;23843;10803;-17231;-17724;0;0;0;42028;49568;20641;26390;43879;-8565;5002;40627;-37634;6105	7.19651	0	5.46918	0.000445534	4.6845e-06
2L	14520610	14521010	401	*	Promoter (1-2kb)	1	14518621	14518691	71	2	FBgn0011864	tRNA:Gly-GCC-1-6	FBtr0080665	-1919	FBtr0342913;FBtr0080643;FBtr0089613;FBtr0080666;FBtr0080665;FBtr0080664;FBtr0080663;FBtr0080644;FBtr0343700;FBtr0080661;FBtr0343695;FBtr0343696;FBtr0343704;FBtr0080662;FBtr0344772;FBtr0343703;FBtr0342912;FBtr0343705;FBtr0343702;FBtr0343701;FBtr0343697;FBtr0345569;FBtr0346471;FBti0060788-RA	FBgn0005771;FBgn0005771;FBgn0011862;FBgn0011863;FBgn0011864;FBgn0011865;FBgn0011866;FBgn0028882;FBgn0028913;FBgn0028913;FBgn0053648;FBgn0053648;FBgn0250844;FBgn0250844;FBgn0250844;FBgn0250844;FBgn0265944;FBgn0266146;FBgn0266147;FBgn0266148;FBgn0266149;FBgn0266841;FBgn0267257;FBti0060788	0;0;2519;-2233;-1919;9606;9914;24732;42716;42716;-3302;-3795;0;0;0;28099;34570;12461;29950;0;0;-22494;-8527;20034	5.18731	1.81295	2.99846	0.0481696	0.0136247
2L	14558826	14559226	401	*	Promoter (<=1kb)	1	14557939	14558852	914	2	FBgn0266148	lncRNA:CR44854	FBtr0343701	0	FBtr0301496;FBtr0114465;FBtr0301494;FBtr0301495;FBtr0089613;FBtr0080666;FBtr0080665;FBtr0080664;FBtr0080663;FBtr0080647;FBtr0080660;FBtr0080646;FBtr0343700;FBtr0080661;FBtr0343695;FBtr0343696;FBtr0343704;FBtr0080662;FBtr0344772;FBtr0343703;FBtr0302802;FBtr0343705;FBtr0343702;FBtr0343701;FBtr0343697;FBtr0343698;FBtr0346471	FBgn0003016;FBgn0003016;FBgn0003016;FBgn0003016;FBgn0011862;FBgn0011863;FBgn0011864;FBgn0011865;FBgn0011866;FBgn0028910;FBgn0028911;FBgn0028912;FBgn0028913;FBgn0028913;FBgn0053648;FBgn0053648;FBgn0250844;FBgn0250844;FBgn0250844;FBgn0250844;FBgn0261566;FBgn0266146;FBgn0266147;FBgn0266148;FBgn0266149;FBgn0266150;FBgn0267257	0;0;0;0;40735;-40449;-40135;-28210;-27902;0;0;-39633;4500;4500;34514;34021;0;0;0;-9717;29008;-25355;-7866;0;0;-17247;-46743	6.81754	0	5.11246	0.001189	2.36421e-05
2L	15039218	15039618	401	*	Promoter (<=1kb)	1	15039488	15043017	3530	1	FBgn0004837	Su(H)	FBtr0346621	0	FBtr0080723;FBtr0080724;FBtr0343687;FBtr0343686;FBtr0080725;FBtr0346621;FBtr0080700;FBtr0332475;FBtr0080722;FBtr0080721;FBtr0080718;FBtr0080719;FBtr0080720;FBtr0080702;FBtr0080703;FBtr0307486;FBtr0332180;FBtr0344791;FBtr0344792;FBtr0080695;FBtr0080693;FBtr0345641;FBtr0080699;FBtr0343688;FBtr0343684;FBtr0091659;FBtr0080676;FBtr0111014;FBtr0111015;FBtr0332520;FBtr0332521;FBtr0304731;FBtr0304732;FBt…	FBgn0000317;FBgn0000317;FBgn0000317;FBgn0000317;FBgn0001977;FBgn0004837;FBgn0004837;FBgn0010422;FBgn0010422;FBgn0024183;FBgn0024183;FBgn0024183;FBgn0024183;FBgn0028879;FBgn0028879;FBgn0028879;FBgn0028879;FBgn0028879;FBgn0028879;FBgn0028926;FBgn0040228;FBgn0041713;FBgn0041713;FBgn0051832;FBgn0053310;FBgn0053679;FBgn0086711;FBgn0086711;FBgn0086711;FBgn0086711;FBgn0086711;FBgn0260446;FBgn0260446;FBg…	0;0;0;0;-357;0;0;0;0;0;0;0;0;0;0;0;0;0;0;0;0;3824;3746;-7468;12336;-18685;0;0;0;0;0;22887;22887;-31787;0;0;0;0;0;0;-29526;-29494;0;0;-34185;41923	5.87096	2.968	2.70324	0.0153985	0.00195706
2L	15057646	15058046	401	*	Promoter (<=1kb)	1	15044963	15057862	12900	2	FBgn0000317	ck	FBtr0080723	0	FBtr0080723;FBtr0080724;FBtr0343687;FBtr0343686;FBtr0080725;FBtr0346621;FBtr0080700;FBtr0332475;FBtr0080722;FBtr0080721;FBtr0080718;FBtr0080719;FBtr0080720;FBtr0080702;FBtr0080703;FBtr0307486;FBtr0332180;FBtr0344791;FBtr0344792;FBtr0080695;FBtr0345641;FBtr0080699;FBtr0343688;FBtr0343684;FBtr0091659;FBtr0304731;FBtr0304732;FBtr0332519;FBtr0445188;FBtr0445189;FBtr0445185;FBtr0445187;FBtr0445186;FBt…	FBgn0000317;FBgn0000317;FBgn0000317;FBgn0000317;FBgn0001977;FBgn0004837;FBgn0004837;FBgn0010422;FBgn0010422;FBgn0024183;FBgn0024183;FBgn0024183;FBgn0024183;FBgn0028879;FBgn0028879;FBgn0028879;FBgn0028879;FBgn0028879;FBgn0028879;FBgn0028926;FBgn0041713;FBgn0041713;FBgn0051832;FBgn0053310;FBgn0053679;FBgn0260446;FBgn0260446;FBgn0264438;FBgn0283440;FBgn0283440;FBgn0283442;FBgn0283442;FBgn0283442;FBg…	0;0;0;0;-18785;0;0;0;0;0;0;0;0;0;0;0;0;0;0;0;22252;22174;-25896;30764;-257;41315;41315;0;0;0;0;0;0;-47954;-47922;0;23495	5.64225	2.81295	2.91052	0.0387703	0.0092006
2L	15060602	15061002	401	*	Promoter (<=1kb)	1	15058919	15060757	1839	2	FBgn0010422	TfIIS	FBtr0332475	0	FBtr0080723;FBtr0080724;FBtr0343687;FBtr0343686;FBtr0080725;FBtr0346621;FBtr0080700;FBtr0332475;FBtr0080722;FBtr0080721;FBtr0080718;FBtr0080719;FBtr0080720;FBtr0080704;FBtr0080702;FBtr0080703;FBtr0307486;FBtr0332180;FBtr0344791;FBtr0344792;FBtr0345641;FBtr0080699;FBtr0343688;FBtr0343684;FBtr0091659;FBtr0304731;FBtr0304732;FBtr0332519;FBtr0445188;FBtr0445189;FBtr0445185;FBtr0445187;FBtr0445186;FBt…	FBgn0000317;FBgn0000317;FBgn0000317;FBgn0000317;FBgn0001977;FBgn0004837;FBgn0004837;FBgn0010422;FBgn0010422;FBgn0024183;FBgn0024183;FBgn0024183;FBgn0024183;FBgn0028878;FBgn0028879;FBgn0028879;FBgn0028879;FBgn0028879;FBgn0028879;FBgn0028879;FBgn0041713;FBgn0041713;FBgn0051832;FBgn0053310;FBgn0053679;FBgn0260446;FBgn0260446;FBgn0264438;FBgn0283440;FBgn0283440;FBgn0283442;FBgn0283442;FBgn0283442;FBg…	0;0;0;0;-21741;0;0;0;0;0;0;0;0;-48403;0;0;0;0;0;0;25208;25130;-28852;33720;2299;44271;44271;0;0;0;0;0;0;0;20539	6.01743	4.18808	1.6903	0.0486511	0.0138306
2L	15067905	15068305	401	*	Promoter (<=1kb)	1	15062931	15068078	5148	2	FBgn0024183	vig	FBtr0080721	0	FBtr0080723;FBtr0080724;FBtr0343687;FBtr0343686;FBtr0080725;FBtr0080705;FBtr0080706;FBtr0332473;FBtr0332474;FBtr0346621;FBtr0080700;FBtr0332475;FBtr0080722;FBtr0080721;FBtr0080718;FBtr0080719;FBtr0080720;FBtr0080704;FBtr0080702;FBtr0080703;FBtr0307486;FBtr0332180;FBtr0344791;FBtr0344792;FBtr0345641;FBtr0080699;FBtr0343688;FBtr0343684;FBtr0091659;FBtr0304731;FBtr0304732;FBtr0445188;FBtr0445189;FBt…	FBgn0000317;FBgn0000317;FBgn0000317;FBgn0000317;FBgn0001977;FBgn0001978;FBgn0001978;FBgn0001978;FBgn0001978;FBgn0004837;FBgn0004837;FBgn0010422;FBgn0010422;FBgn0024183;FBgn0024183;FBgn0024183;FBgn0024183;FBgn0028878;FBgn0028879;FBgn0028879;FBgn0028879;FBgn0028879;FBgn0028879;FBgn0028879;FBgn0041713;FBgn0041713;FBgn0051832;FBgn0053310;FBgn0053679;FBgn0260446;FBgn0260446;FBgn0283440;FBgn0283440;FBg…	0;0;0;0;-29044;0;0;0;0;0;0;0;0;0;0;0;0;-41100;0;0;0;0;0;0;32511;32433;-36155;41023;9602;51574;51574;0;0;0;0;0;13236	6.67557	2.69296	3.65893	0.000207222	1.38601e-06
2L	15113210	15113610	401	*	Promoter (<=1kb)	1	15113480	15118069	4590	1	FBgn0001978	stc	FBtr0080705	0	FBtr0080705;FBtr0080706;FBtr0332473;FBtr0332474;FBtr0080721;FBtr0080718;FBtr0080719;FBtr0080720;FBtr0080704;FBtr0080702;FBtr0080703;FBtr0307486;FBtr0332180;FBtr0344791;FBtr0344792;FBtr0343105;FBtr0305559;FBtr0080717;FBtr0332515;FBtr0332516;FBtr0344629;FBtr0343104;FBtr0343106;FBtr0445188;FBtr0445189;FBtr0445185;FBtr0445187;FBtr0445186;FBti0060865-RA	FBgn0001978;FBgn0001978;FBgn0001978;FBgn0001978;FBgn0024183;FBgn0024183;FBgn0024183;FBgn0024183;FBgn0028878;FBgn0028879;FBgn0028879;FBgn0028879;FBgn0028879;FBgn0028879;FBgn0028879;FBgn0028888;FBgn0028888;FBgn0028889;FBgn0264435;FBgn0264436;FBgn0265917;FBgn0265995;FBgn0265996;FBgn0283440;FBgn0283440;FBgn0283442;FBgn0283442;FBgn0283442;FBti0060865	0;0;0;0;0;0;0;0;3805;0;0;0;0;0;0;0;0;18779;-6173;-16091;-14949;-47041;46516;0;0;0;0;0;-31669	6.24168	0	5.6743	0.000423285	4.29258e-06
2L	15333522	15333922	401	*	Promoter (<=1kb)	1	15333866	15336138	2273	1	FBgn0001981	esg	FBtr0080734	0	FBtr0080734;FBtr0080731;FBtr0332374;FBtr0300846;FBtr0080733;FBtr0080729;FBtr0080743;FBtr0300021;FBtr0332375	FBgn0001981;FBgn0011239;FBgn0011239;FBgn0028850;FBgn0028852;FBgn0028853;FBgn0032563;FBgn0041103;FBgn0264264	0;41054;41054;-41283;35714;48522;27705;-14621;-35823	5.34425	1.22798	3.42278	0.0268423	0.00486528
2L	15498827	15499227	401	*	Promoter (<=1kb)	1	15499127	15504591	5465	1	FBgn0002524	lace	FBtr0343735	0	FBtr0343735;FBtr0080738;FBtr0080739;FBtr0089699;FBtr0343734;FBtr0300217;FBtr0331272;FBtr0331273;FBtr0343733;FBtr0343736;FBtr0345559;FBtr0345760;FBti0019179-RA;FBti0060867-RA	FBgn0002524;FBgn0002524;FBgn0003448;FBgn0020371;FBgn0020371;FBgn0259922;FBgn0264261;FBgn0264261;FBgn0266157;FBgn0266158;FBgn0266831;FBgn0266893;FBti0019179;FBti0060867	0;0;-20567;14098;14098;-48292;-22775;-22775;35573;17500;-12876;-29300;52721;-35218	6.53764	2.73407	3.539	0.000518031	5.88153e-06
2L	15747321	15747721	401	*	Promoter (<=1kb)	1	15748001	15748324	324	1	FBgn0266160	asRNA:CR44866	FBtr0343720	-280	FBtr0080760;FBtr0080769;FBtr0080765;FBtr0080767;FBtr0080768;FBtr0343721;FBtr0343722;FBtr0080771;FBtr0331282;FBtr0080764;FBtr0080770;FBtr0080777;FBtr0080776;FBtr0080773;FBtr0080775;FBtr0305561;FBtr0080774;FBtr0080761;FBtr0305560;FBtr0344778;FBtr0344780;FBtr0344773;FBtr0344775;FBtr0080786;FBtr0080763;FBtr0080758;FBtr0331280;FBtr0331281;FBtr0080759;FBtr0331279;FBtr0333239;FBtr0343720;FBtr0344038;FBt…	FBgn0001986;FBgn0001987;FBgn0001987;FBgn0001987;FBgn0001987;FBgn0001987;FBgn0001989;FBgn0001989;FBgn0001990;FBgn0001990;FBgn0003936;FBgn0010382;FBgn0010382;FBgn0010382;FBgn0010382;FBgn0010382;FBgn0010382;FBgn0028507;FBgn0028507;FBgn0028863;FBgn0028863;FBgn0028863;FBgn0028863;FBgn0028901;FBgn0041627;FBgn0051780;FBgn0051826;FBgn0051826;FBgn0051827;FBgn0264260;FBgn0264545;FBgn0266160;FBgn0266309;FBt…	0;0;0;0;0;0;0;0;0;0;3961;-15537;-711;0;-711;-711;0;0;0;-29049;-32962;-29049;-29049;-36364;0;51283;0;0;42150;29131;-36222;-280;1064;-24160;28541;-25888	5.73786	0	5.09143	0.00213749	6.76212e-05
2L	15750898	15751298	401	*	Promoter (<=1kb)	1	15749319	15751078	1760	2	FBgn0001989	ND-B17	FBtr0343722	0	FBtr0080760;FBtr0080769;FBtr0080765;FBtr0080767;FBtr0080768;FBtr0343721;FBtr0343722;FBtr0080771;FBtr0331282;FBtr0080764;FBtr0080770;FBtr0080777;FBtr0080776;FBtr0080773;FBtr0080775;FBtr0305561;FBtr0080774;FBtr0080761;FBtr0305560;FBtr0344778;FBtr0344780;FBtr0344773;FBtr0344775;FBtr0080786;FBtr0080763;FBtr0331280;FBtr0331281;FBtr0080759;FBtr0331279;FBtr0333239;FBtr0343720;FBtr0344038;FBti0019768-RA;…	FBgn0001986;FBgn0001987;FBgn0001987;FBgn0001987;FBgn0001987;FBgn0001987;FBgn0001989;FBgn0001989;FBgn0001990;FBgn0001990;FBgn0003936;FBgn0010382;FBgn0010382;FBgn0010382;FBgn0010382;FBgn0010382;FBgn0010382;FBgn0028507;FBgn0028507;FBgn0028863;FBgn0028863;FBgn0028863;FBgn0028863;FBgn0028901;FBgn0041627;FBgn0051826;FBgn0051826;FBgn0051827;FBgn0264260;FBgn0264545;FBgn0266160;FBgn0266309;FBti0019768;FBt…	0;0;0;0;0;0;0;0;0;0;384;-19114;-4288;0;-4288;-4288;0;0;0;-32626;-36539;-32626;-32626;-32787;0;0;0;45727;25554;-39799;2897;4641;-27737;32118;-22311	5.1511	0	4.30377	0.0122026	0.00133803
2L	15762393	15762793	401	*	Promoter (<=1kb)	1	15756002	15762408	6407	2	FBgn0001987	Gli	FBtr0080769	0	FBtr0080760;FBtr0080769;FBtr0080765;FBtr0080767;FBtr0080768;FBtr0343721;FBtr0343722;FBtr0080771;FBtr0331282;FBtr0080764;FBtr0080770;FBtr0080777;FBtr0080776;FBtr0080773;FBtr0080775;FBtr0305561;FBtr0080774;FBtr0080761;FBtr0305560;FBtr0344778;FBtr0344780;FBtr0344773;FBtr0344775;FBtr0080786;FBtr0080763;FBtr0331280;FBtr0331281;FBtr0342643;FBtr0304142;FBtr0331279;FBtr0346421;FBtr0342644;FBtr0343720;FBt…	FBgn0001986;FBgn0001987;FBgn0001987;FBgn0001987;FBgn0001987;FBgn0001987;FBgn0001989;FBgn0001989;FBgn0001990;FBgn0001990;FBgn0003936;FBgn0010382;FBgn0010382;FBgn0010382;FBgn0010382;FBgn0010382;FBgn0010382;FBgn0028507;FBgn0028507;FBgn0028863;FBgn0028863;FBgn0028863;FBgn0028863;FBgn0028901;FBgn0041627;FBgn0051826;FBgn0051826;FBgn0262150;FBgn0262150;FBgn0264260;FBgn0265813;FBgn0265813;FBgn0266160;FBg…	0;0;0;0;0;0;0;0;0;0;-10711;-30609;-15783;0;-15783;-15783;0;0;0;-44121;-48034;-44121;-44121;-21292;0;0;0;49348;49348;14059;47526;47526;14392;16136;-39232;43613;-10816	6.41202	2.35283	3.62202	0.00149213	3.45401e-05
2L	15912407	15912807	401	*	Promoter (<=1kb)	1	15912558	15913109	552	1	FBgn0266162	lncRNA:CR44868	FBtr0343724	0	FBtr0300612;FBtr0080808;FBtr0300615;FBtr0300614;FBtr0300064;FBtr0300065;FBtr0300613;FBtr0473622;FBtr0080792;FBtr0080811;FBtr0080790;FBtr0305562;FBtr0346572;FBtr0080809;FBtr0080810;FBtr0303311;FBtr0342854;FBtr0344601;FBtr0303589;FBtr0332014;FBtr0340573;FBtr0343723;FBtr0343724;FBti0019182-RA;FBti0060900-RA;FBti0060901-RA;FBti0060902-RA	FBgn0028514;FBgn0028645;FBgn0028645;FBgn0028856;FBgn0028856;FBgn0028856;FBgn0028857;FBgn0028935;FBgn0032577;FBgn0041183;FBgn0051735;FBgn0051735;FBgn0051821;FBgn0051821;FBgn0051823;FBgn0051824;FBgn0261924;FBgn0261925;FBgn0261925;FBgn0264347;FBgn0265668;FBgn0266161;FBgn0266162;FBti0019182;FBti0060900;FBti0060901;FBti0060902	-10588;0;0;-45051;-45051;-45051;-28634;-32251;-4081;-18596;16953;16953;-9997;-9997;-11883;24502;49207;-46946;-46978;-47436;-29217;716;0;-43275;-18144;9639;10382	5.55136	1.81295	3.30132	0.0253931	0.00441409
2L	16234896	16235296	401	*	Intron (FBtr0303797/FBgn0261999, intron 1 of 10)	1	16231475	16241527	10053	1	FBgn0261999	Ca-Ma2d	FBtr0332356	3421	FBtr0332021;FBtr0332022;FBtr0332023;FBtr0332024;FBtr0332025;FBtr0479785;FBtr0479786;FBtr0479788;FBtr0479784;FBtr0479787;FBtr0343814;FBtr0080854;FBtr0331445;FBtr0080855;FBtr0331444;FBtr0331446;FBtr0080857;FBtr0332357;FBtr0332358;FBtr0080856;FBtr0331442;FBtr0080824;FBtr0331443;FBtr0080821;FBtr0080825;FBtr0303797;FBtr0332356;FBtr0303798;FBtr0332359;FBtr0342918;FBtr0342917;FBtr0342916;FBtr0452124;FBt…	FBgn0001991;FBgn0001991;FBgn0001991;FBgn0001991;FBgn0001991;FBgn0001991;FBgn0001991;FBgn0001991;FBgn0001991;FBgn0001991;FBgn0001994;FBgn0001994;FBgn0002673;FBgn0002673;FBgn0002673;FBgn0002673;FBgn0024734;FBgn0024734;FBgn0024734;FBgn0024734;FBgn0028515;FBgn0028515;FBgn0028515;FBgn0028893;FBgn0028897;FBgn0261999;FBgn0261999;FBgn0262000;FBgn0264392;FBgn0265947;FBgn0265948;FBgn0265949;FBgn0284225;FBt…	0;0;0;0;0;66550;66550;66550;66550;66550;0;0;0;0;0;0;0;0;0;0;0;-22709;-22709;23437;-26845;0;0;-6643;-17852;-39575;-38651;31786;0;0;42885	4.38195	0	3.44276	0.0476996	0.0133918
2L	16251409	16251809	401	*	Promoter (<=1kb)	1	16245835	16251788	5954	2	FBgn0024734	PRL-1	FBtr0080857	0	FBtr0080828;FBtr0343812;FBtr0343814;FBtr0080854;FBtr0331445;FBtr0080855;FBtr0331444;FBtr0331446;FBtr0080857;FBtr0332357;FBtr0332358;FBtr0080856;FBtr0080852;FBtr0331442;FBtr0080824;FBtr0331443;FBtr0080821;FBtr0080851;FBtr0337079;FBtr0080829;FBtr0080827;FBtr0080825;FBtr0080853;FBtr0305564;FBtr0080826;FBtr0303797;FBtr0332356;FBtr0303798;FBtr0332359;FBtr0342916;FBtr0343813;FBtr0452124;FBti0019770-RA;…	FBgn0001992;FBgn0001992;FBgn0001994;FBgn0001994;FBgn0002673;FBgn0002673;FBgn0002673;FBgn0002673;FBgn0024734;FBgn0024734;FBgn0024734;FBgn0024734;FBgn0028375;FBgn0028515;FBgn0028515;FBgn0028515;FBgn0028893;FBgn0028894;FBgn0028895;FBgn0028895;FBgn0028896;FBgn0028897;FBgn0032582;FBgn0032582;FBgn0040079;FBgn0261999;FBgn0261999;FBgn0262000;FBgn0264392;FBgn0265949;FBgn0266204;FBgn0284225;FBti0019770;FBt…	-42374;-42374;0;0;0;0;0;0;0;0;0;0;48049;0;-6196;-6196;39950;0;0;0;-39475;-10332;41215;41216;-36481;0;0;9470;-34365;48299;41912;0;0;-42016	5.17517	0	4.35834	0.0110532	0.00113154
2L	16268040	16268440	401	*	Intron (FBtr0343814/FBgn0001994, intron 2 of 2)	1	16262141	16263483	1343	1	FBgn0028897	CG4935	FBtr0080825	5899	FBtr0080845;FBtr0080847;FBtr0080844;FBtr0337081;FBtr0080846;FBtr0337082;FBtr0080848;FBtr0080849;FBtr0080833;FBtr0080828;FBtr0343812;FBtr0343814;FBtr0080854;FBtr0331445;FBtr0080855;FBtr0331444;FBtr0331446;FBtr0080831;FBtr0080832;FBtr0080850;FBtr0080857;FBtr0332357;FBtr0332358;FBtr0080856;FBtr0080852;FBtr0331442;FBtr0080824;FBtr0331443;FBtr0080830;FBtr0080851;FBtr0337079;FBtr0080829;FBtr0080827;FBt…	FBgn0000250;FBgn0000250;FBgn0000250;FBgn0000250;FBgn0000250;FBgn0000339;FBgn0000339;FBgn0000339;FBgn0001086;FBgn0001992;FBgn0001992;FBgn0001994;FBgn0001994;FBgn0002673;FBgn0002673;FBgn0002673;FBgn0002673;FBgn0011708;FBgn0011708;FBgn0015338;FBgn0024734;FBgn0024734;FBgn0024734;FBgn0024734;FBgn0028375;FBgn0028515;FBgn0028515;FBgn0028515;FBgn0028525;FBgn0028894;FBgn0028895;FBgn0028895;FBgn0028896;FBg…	0;0;0;0;0;0;0;0;0;-25743;-25743;0;0;0;0;0;0;0;0;0;0;0;0;0;31418;0;10035;10035;-34824;0;0;0;-22844;5899;24584;24585;-19850;0;0;26101;25281;0;0;-25385	5.49933	0	4.78698	0.0044744	0.000240686
2L	16271761	16272161	401	*	Intron (FBtr0343814/FBgn0001994, intron 2 of 2)	1	16280313	16281417	1105	2	FBti0019770		FBti0019770-RA	9256	FBtr0080845;FBtr0080847;FBtr0080844;FBtr0337081;FBtr0080846;FBtr0337082;FBtr0080848;FBtr0080849;FBtr0080833;FBtr0080828;FBtr0343812;FBtr0343814;FBtr0080854;FBtr0331445;FBtr0080855;FBtr0331444;FBtr0331446;FBtr0080831;FBtr0080832;FBtr0080850;FBtr0080857;FBtr0332357;FBtr0332358;FBtr0080856;FBtr0080852;FBtr0331442;FBtr0080824;FBtr0331443;FBtr0080830;FBtr0080851;FBtr0337079;FBtr0080829;FBtr0080827;FBt…	FBgn0000250;FBgn0000250;FBgn0000250;FBgn0000250;FBgn0000250;FBgn0000339;FBgn0000339;FBgn0000339;FBgn0001086;FBgn0001992;FBgn0001992;FBgn0001994;FBgn0001994;FBgn0002673;FBgn0002673;FBgn0002673;FBgn0002673;FBgn0011708;FBgn0011708;FBgn0015338;FBgn0024734;FBgn0024734;FBgn0024734;FBgn0024734;FBgn0028375;FBgn0028515;FBgn0028515;FBgn0028515;FBgn0028525;FBgn0028894;FBgn0028895;FBgn0028895;FBgn0028896;FBg…	0;0;0;0;0;0;0;0;0;-22022;-22022;0;0;0;0;0;0;0;0;0;0;0;0;0;27697;0;13756;13756;-31103;0;0;0;-19123;9620;20863;20864;-16129;0;0;29822;21560;0;0;-21664	4.84118	0	3.8946	0.0256034	0.00449301
2L	16279929	16280329	401	*	Promoter (1-2kb)	1	16280313	16281417	1105	2	FBti0019770		FBti0019770-RA	1088	FBtr0080845;FBtr0080847;FBtr0080844;FBtr0337081;FBtr0080846;FBtr0337082;FBtr0080848;FBtr0080849;FBtr0080833;FBtr0080828;FBtr0343812;FBtr0343814;FBtr0080854;FBtr0080843;FBtr0331445;FBtr0080855;FBtr0331444;FBtr0331446;FBtr0080831;FBtr0080832;FBtr0080834;FBtr0080850;FBtr0080857;FBtr0332357;FBtr0332358;FBtr0080856;FBtr0080852;FBtr0331442;FBtr0080824;FBtr0331443;FBtr0080830;FBtr0080851;FBtr0337079;FBt…	FBgn0000250;FBgn0000250;FBgn0000250;FBgn0000250;FBgn0000250;FBgn0000339;FBgn0000339;FBgn0000339;FBgn0001086;FBgn0001992;FBgn0001992;FBgn0001994;FBgn0001994;FBgn0001995;FBgn0002673;FBgn0002673;FBgn0002673;FBgn0002673;FBgn0011708;FBgn0011708;FBgn0014092;FBgn0015338;FBgn0024734;FBgn0024734;FBgn0024734;FBgn0024734;FBgn0028375;FBgn0028515;FBgn0028515;FBgn0028515;FBgn0028525;FBgn0028894;FBgn0028895;FBg…	0;0;0;0;0;0;0;0;0;-13854;-13854;0;0;0;0;0;0;0;0;0;-46740;0;0;0;0;0;19529;0;21924;21924;-22935;0;0;0;-10955;17788;12695;12696;-7961;-49596;-49596;0;0;37990;13392;0;0;-13496	4.97365	0	3.44654	0.0373551	0.00854819
2L	16310594	16310994	401	*	Promoter (<=1kb)	1	16309292	16310726	1435	2	FBgn0000339	cni	FBtr0337082	0	FBtr0080845;FBtr0080847;FBtr0080844;FBtr0337081;FBtr0080846;FBtr0080838;FBtr0321313;FBtr0080839;FBtr0475053;FBtr0337082;FBtr0080848;FBtr0080849;FBtr0080833;FBtr0080828;FBtr0343812;FBtr0343814;FBtr0080854;FBtr0080843;FBtr0331445;FBtr0080855;FBtr0331444;FBtr0331446;FBtr0080831;FBtr0080832;FBtr0080834;FBtr0080850;FBtr0345544;FBtr0080837;FBtr0080852;FBtr0080836;FBtr0080830;FBtr0080851;FBtr0337079;FBt…	FBgn0000250;FBgn0000250;FBgn0000250;FBgn0000250;FBgn0000250;FBgn0000307;FBgn0000307;FBgn0000307;FBgn0000307;FBgn0000339;FBgn0000339;FBgn0000339;FBgn0001086;FBgn0001992;FBgn0001992;FBgn0001994;FBgn0001994;FBgn0001995;FBgn0002673;FBgn0002673;FBgn0002673;FBgn0002673;FBgn0011708;FBgn0011708;FBgn0014092;FBgn0015338;FBgn0025678;FBgn0025678;FBgn0028375;FBgn0028506;FBgn0028525;FBgn0028894;FBgn0028895;FBg…	0;0;0;0;0;0;0;0;0;0;0;0;0;16411;16411;0;0;0;0;0;0;0;0;0;-16075;0;0;0;-10736;-41940;7330;0;0;0;19310;48453;26891;-17570;-17569;22304;-18931;-18931;0;29374;31330;-16873;0;16769	6.15779	3.7542	2.33223	0.0228399	0.00365307
2L	16321261	16321661	401	*	Intron (FBtr0080845/FBgn0000250, intron 4 of 6)	1	16313097	16325420	12324	2	FBgn0000250	cact	FBtr0080847	3759	FBtr0080845;FBtr0080847;FBtr0080844;FBtr0337081;FBtr0080846;FBtr0080838;FBtr0321313;FBtr0080839;FBtr0475053;FBtr0337082;FBtr0080848;FBtr0080849;FBtr0080833;FBtr0080828;FBtr0343812;FBtr0343814;FBtr0080854;FBtr0080843;FBtr0080831;FBtr0080832;FBtr0080834;FBtr0080850;FBtr0345544;FBtr0080837;FBtr0080852;FBtr0080836;FBtr0080830;FBtr0080859;FBtr0340233;FBtr0080851;FBtr0337079;FBtr0080829;FBtr0080827;FBt…	FBgn0000250;FBgn0000250;FBgn0000250;FBgn0000250;FBgn0000250;FBgn0000307;FBgn0000307;FBgn0000307;FBgn0000307;FBgn0000339;FBgn0000339;FBgn0000339;FBgn0001086;FBgn0001992;FBgn0001992;FBgn0001994;FBgn0001994;FBgn0001995;FBgn0011708;FBgn0011708;FBgn0014092;FBgn0015338;FBgn0025678;FBgn0025678;FBgn0028375;FBgn0028506;FBgn0028525;FBgn0028841;FBgn0028841;FBgn0028894;FBgn0028895;FBgn0028895;FBgn0028896;FBg…	0;0;0;0;0;0;0;0;0;0;0;0;0;27078;27078;0;0;0;0;0;-5408;0;0;0;-21403;-31273;17997;-44242;-44242;0;0;0;29977;16224;-28237;-28236;32971;-8264;-8264;0;18707;20663;-27540;0;27436	4.68734	0	3.73194	0.0330119	0.00688373
2L	16322363	16322763	401	*	Promoter (2-3kb)	1	16313097	16325420	12324	2	FBgn0000250	cact	FBtr0080847	2657	FBtr0080845;FBtr0080847;FBtr0080844;FBtr0337081;FBtr0080846;FBtr0080838;FBtr0321313;FBtr0080839;FBtr0475053;FBtr0337082;FBtr0080848;FBtr0080849;FBtr0080833;FBtr0080828;FBtr0343812;FBtr0343814;FBtr0080854;FBtr0080843;FBtr0080831;FBtr0080832;FBtr0080834;FBtr0080850;FBtr0345544;FBtr0080837;FBtr0080852;FBtr0080836;FBtr0080830;FBtr0080859;FBtr0340233;FBtr0080851;FBtr0337079;FBtr0080829;FBtr0080827;FBt…	FBgn0000250;FBgn0000250;FBgn0000250;FBgn0000250;FBgn0000250;FBgn0000307;FBgn0000307;FBgn0000307;FBgn0000307;FBgn0000339;FBgn0000339;FBgn0000339;FBgn0001086;FBgn0001992;FBgn0001992;FBgn0001994;FBgn0001994;FBgn0001995;FBgn0011708;FBgn0011708;FBgn0014092;FBgn0015338;FBgn0025678;FBgn0025678;FBgn0028375;FBgn0028506;FBgn0028525;FBgn0028841;FBgn0028841;FBgn0028894;FBgn0028895;FBgn0028895;FBgn0028896;FBg…	0;0;0;0;0;0;0;0;0;0;0;0;0;28180;28180;0;0;0;0;0;-4306;0;0;0;-22505;-30171;19099;-43140;-43140;0;0;0;31079;15122;-29339;-29338;34073;-7162;-7162;0;17605;19561;-28642;0;28538	5.03625	0	4.1377	0.0168284	0.00223452
2L	16350141	16350541	401	*	Promoter (<=1kb)	1	16343600	16350283	6684	2	FBgn0000307	chif	FBtr0321313	0	FBtr0080845;FBtr0080847;FBtr0080844;FBtr0337081;FBtr0080846;FBtr0080838;FBtr0321313;FBtr0080839;FBtr0475053;FBtr0337082;FBtr0080848;FBtr0080849;FBtr0080833;FBtr0080843;FBtr0080831;FBtr0080832;FBtr0080834;FBtr0080850;FBtr0345544;FBtr0080837;FBtr0080836;FBtr0340234;FBtr0080880;FBtr0080830;FBtr0080859;FBtr0340233;FBtr0080851;FBtr0337079;FBtr0080829;FBtr0307508;FBtr0080835;FBtr0337080;FBtr0273183;FBt…	FBgn0000250;FBgn0000250;FBgn0000250;FBgn0000250;FBgn0000250;FBgn0000307;FBgn0000307;FBgn0000307;FBgn0000307;FBgn0000339;FBgn0000339;FBgn0000339;FBgn0001086;FBgn0001995;FBgn0011708;FBgn0011708;FBgn0014092;FBgn0015338;FBgn0025678;FBgn0025678;FBgn0028506;FBgn0028523;FBgn0028523;FBgn0028525;FBgn0028841;FBgn0028841;FBgn0028894;FBgn0028895;FBgn0028895;FBgn0028899;FBgn0040984;FBgn0040984;FBgn0087041;FBg…	0;0;0;0;0;0;0;0;0;0;0;0;0;0;0;0;23072;0;0;0;-2393;55416;0;46877;-15362;-15362;0;0;0;-12256;20216;20216;0;-9773;-7817	6.26557	3.03534	3.32913	0.00914837	0.000807743
2L	16486247	16486647	401	*	Promoter (<=1kb)	1	16466512	16485998	19487	2	FBgn0005677	dac	FBtr0100400	-249	FBtr0080875;FBtr0080876;FBtr0080877;FBtr0080878;FBtr0100399;FBtr0100400;FBtr0080862;FBtr0080864;FBtr0080863;FBtr0342945;FBtr0080861;FBtr0305984;FBtr0308080;FBtr0080860;FBtr0080880;FBtr0080865;FBtr0080866;FBtr0333488;FBtr0333487;FBtr0080867;FBtr0333486;FBtr0337091;FBtr0301144;FBtr0080873;FBtr0080874;FBtr0114314;FBtr0309684;FBtr0344060;FBtr0345762;FBtr0345761;FBti0019185-RA;FBtr0309685;FBtr0309686	FBgn0005677;FBgn0005677;FBgn0005677;FBgn0005677;FBgn0005677;FBgn0005677;FBgn0020414;FBgn0020414;FBgn0020414;FBgn0020414;FBgn0020415;FBgn0020415;FBgn0020415;FBgn0020416;FBgn0028523;FBgn0032585;FBgn0032586;FBgn0032586;FBgn0032586;FBgn0032586;FBgn0032586;FBgn0032587;FBgn0032587;FBgn0032587;FBgn0032587;FBgn0086038;FBgn0263555;FBgn0266329;FBgn0266894;FBgn0266895;FBti0019185;FBtr0309685_df_nrg;FBtr0309…	0;0;0;0;0;0;0;0;0;0;0;0;0;40969;0;-1501;0;0;0;-10122;-15271;0;0;0;0;42275;41844;4243;47841;48581;-25371;41815;41778	6.06752	0	5.48074	0.000767472	1.12515e-05
2L	16491275	16491675	401	*	Promoter (<=1kb)	1	16491540	16507234	15695	1	FBgn0032586	Tpr2	FBtr0080866	0	FBtr0080875;FBtr0080876;FBtr0080877;FBtr0080878;FBtr0100399;FBtr0100400;FBtr0080862;FBtr0080864;FBtr0080863;FBtr0342945;FBtr0080861;FBtr0305984;FBtr0308080;FBtr0080860;FBtr0080880;FBtr0080865;FBtr0080866;FBtr0333488;FBtr0333487;FBtr0080867;FBtr0333486;FBtr0337091;FBtr0301144;FBtr0080873;FBtr0080874;FBtr0114314;FBtr0309684;FBtr0344060;FBtr0345762;FBtr0345761;FBti0019185-RA;FBtr0309685;FBtr0309686	FBgn0005677;FBgn0005677;FBgn0005677;FBgn0005677;FBgn0005677;FBgn0005677;FBgn0020414;FBgn0020414;FBgn0020414;FBgn0020414;FBgn0020415;FBgn0020415;FBgn0020415;FBgn0020416;FBgn0028523;FBgn0032585;FBgn0032586;FBgn0032586;FBgn0032586;FBgn0032586;FBgn0032586;FBgn0032587;FBgn0032587;FBgn0032587;FBgn0032587;FBgn0086038;FBgn0263555;FBgn0266329;FBgn0266894;FBgn0266895;FBti0019185;FBtr0309685_df_nrg;FBtr0309…	0;0;0;0;0;0;0;0;0;0;0;0;0;45997;0;3127;0;0;0;-5094;-10243;0;0;0;0;37247;36816;-385;42813;43553;-20343;36787;36750	6.04365	3.81803	2.07988	0.0228913	0.00367541
2L	16492470	16492870	401	*	Promoter (<=1kb)	1	16491540	16507621	16082	1	FBgn0032586	Tpr2	FBtr0333487	930	FBtr0080875;FBtr0080876;FBtr0080877;FBtr0080878;FBtr0100399;FBtr0100400;FBtr0080862;FBtr0080864;FBtr0080863;FBtr0342945;FBtr0080861;FBtr0305984;FBtr0308080;FBtr0080860;FBtr0080880;FBtr0080865;FBtr0080866;FBtr0333488;FBtr0333487;FBtr0080867;FBtr0333486;FBtr0337091;FBtr0301144;FBtr0080873;FBtr0080874;FBtr0080868;FBtr0114314;FBtr0309684;FBtr0344060;FBtr0345762;FBtr0345761;FBti0019185-RA;FBtr0309685;…	FBgn0005677;FBgn0005677;FBgn0005677;FBgn0005677;FBgn0005677;FBgn0005677;FBgn0020414;FBgn0020414;FBgn0020414;FBgn0020414;FBgn0020415;FBgn0020415;FBgn0020415;FBgn0020416;FBgn0028523;FBgn0032585;FBgn0032586;FBgn0032586;FBgn0032586;FBgn0032586;FBgn0032586;FBgn0032587;FBgn0032587;FBgn0032587;FBgn0032587;FBgn0051816;FBgn0086038;FBgn0263555;FBgn0266329;FBgn0266894;FBgn0266895;FBti0019185;FBtr0309685_df_…	0;0;0;0;0;0;0;0;0;0;0;0;0;47192;0;4322;0;0;0;-3899;-9048;0;0;0;0;-49676;36052;35621;-1580;41618;42358;-19148;35592;35555	4.4769	0	3.48613	0.0451329	0.012129
2L	16522317	16522717	401	*	Promoter (2-3kb)	1	16509120	16520177	11058	2	FBgn0032587	CG5953	FBtr0301144	-2140	FBtr0080875;FBtr0080876;FBtr0080877;FBtr0080878;FBtr0100399;FBtr0100400;FBtr0080865;FBtr0080866;FBtr0333488;FBtr0333487;FBtr0080867;FBtr0333486;FBtr0337091;FBtr0301144;FBtr0080873;FBtr0080874;FBtr0335499;FBtr0080872;FBtr0080868;FBtr0114314;FBtr0300003;FBtr0309684;FBtr0344060;FBtr0345762;FBtr0345761;FBtr0474089;FBti0019185-RA;FBtr0309685;FBtr0309686	FBgn0005677;FBgn0005677;FBgn0005677;FBgn0005677;FBgn0005677;FBgn0005677;FBgn0032585;FBgn0032586;FBgn0032586;FBgn0032586;FBgn0032586;FBgn0032586;FBgn0032587;FBgn0032587;FBgn0032587;FBgn0032587;FBgn0032588;FBgn0032588;FBgn0051816;FBgn0086038;FBgn0259735;FBgn0263555;FBgn0266329;FBgn0266894;FBgn0266895;FBgn0286734;FBti0019185;FBtr0309685_df_nrg;FBtr0309686_df_nrg	0;0;0;0;0;0;34169;0;0;0;25548;20399;0;0;0;0;27242;27242;-19829;6205;0;5774;-31427;11771;12511;38480;10299;5745;5708	5.69307	2.50311	2.85662	0.0252954	0.0043832
2L	16532740	16533140	401	*	Promoter (<=1kb)	1	16508078	16532877	24800	2	FBgn0032587	CG5953	FBtr0337091	0	FBtr0080875;FBtr0080876;FBtr0080877;FBtr0080878;FBtr0100399;FBtr0100400;FBtr0080865;FBtr0080866;FBtr0333488;FBtr0333487;FBtr0080867;FBtr0333486;FBtr0337091;FBtr0301144;FBtr0080873;FBtr0080874;FBtr0335499;FBtr0080872;FBtr0080868;FBtr0114314;FBtr0300003;FBtr0309684;FBtr0344060;FBtr0345762;FBtr0345761;FBtr0474089;FBti0019185-RA;FBtr0309685;FBtr0309686	FBgn0005677;FBgn0005677;FBgn0005677;FBgn0005677;FBgn0005677;FBgn0005677;FBgn0032585;FBgn0032586;FBgn0032586;FBgn0032586;FBgn0032586;FBgn0032586;FBgn0032587;FBgn0032587;FBgn0032587;FBgn0032587;FBgn0032588;FBgn0032588;FBgn0051816;FBgn0086038;FBgn0259735;FBgn0263555;FBgn0266329;FBgn0266894;FBgn0266895;FBgn0286734;FBti0019185;FBtr0309685_df_nrg;FBtr0309686_df_nrg	0;0;0;0;0;0;44592;0;0;0;35971;30822;0;0;0;0;16819;16819;-9406;-3818;0;-4249;-41850;1348;2088;28057;20722;-4278;-4315	5.85739	2.54991	3.22095	0.0191678	0.00276354
2L	16707428	16707828	401	*	Intron (FBtr0303445/FBgn0062978, intron 1 of 1)	1	16700940	16703197	2258	2	FBgn0263745	CR43670	FBtr0310392	-4231	FBtr0080883;FBtr0335138;FBtr0080935;FBtr0335143;FBtr0080940;FBtr0080941;FBtr0080942;FBtr0335144;FBtr0080945;FBtr0080946;FBtr0080937;FBtr0335142;FBtr0080936;FBtr0080891;FBtr0080892;FBtr0080893;FBtr0343767;FBtr0113041;FBtr0308802;FBtr0308803;FBtr0329944;FBtr0329945;FBtr0080894;FBtr0343768;FBtr0080944;FBtr0344410;FBtr0290062;FBtr0091522;FBtr0303445;FBtr0080888;FBtr0335141;FBtr0300003;FBtr0335497;FBt…	FBgn0001185;FBgn0001185;FBgn0015391;FBgn0027779;FBgn0027779;FBgn0027779;FBgn0027779;FBgn0032593;FBgn0032593;FBgn0032593;FBgn0032595;FBgn0032596;FBgn0032596;FBgn0032597;FBgn0032598;FBgn0032600;FBgn0032600;FBgn0032600;FBgn0032600;FBgn0032600;FBgn0032600;FBgn0032600;FBgn0032601;FBgn0032601;FBgn0051807;FBgn0051807;FBgn0051812;FBgn0053552;FBgn0062978;FBgn0086907;FBgn0086907;FBgn0259735;FBgn0259735;FBg…	0;0;0;0;0;0;0;0;0;0;23211;0;0;-24722;-31022;-35577;-35577;-35577;-35577;-35577;-35577;-35577;0;0;-25026;-23420;0;24925;0;0;0;0;0;0;50331;0;0;0;0;0;0;22038;11904;29188;9024;8684;9504;17030;8874;-6603;-4231;0;-9667;0;0;26858;0;-14183;-28197;-41713;-27838;-14980;0;29178;29132;9010;8973;8670;9492;16989;8815;8856;9444;8629;17029	5.07541	0	4.2188	0.0143948	0.00176127
2L	16763472	16763872	401	*	Promoter (2-3kb)	1	16766566	16788766	22201	1	FBgn0264695	Mhc	FBtr0080906	-2694	FBtr0331931;FBtr0080932;FBtr0080935;FBtr0335143;FBtr0080940;FBtr0080941;FBtr0080942;FBtr0080937;FBtr0335142;FBtr0080936;FBtr0080891;FBtr0080892;FBtr0080893;FBtr0343767;FBtr0113041;FBtr0308802;FBtr0308803;FBtr0329944;FBtr0329945;FBtr0080894;FBtr0343768;FBtr0080933;FBtr0343769;FBtr0080908;FBtr0331619;FBtr0331625;FBtr0080931;FBtr0080911;FBtr0080912;FBtr0344850;FBtr0080910;FBtr0080909;FBtr0331620;FBt…	FBgn0000406;FBgn0000406;FBgn0015391;FBgn0027779;FBgn0027779;FBgn0027779;FBgn0027779;FBgn0032595;FBgn0032596;FBgn0032596;FBgn0032597;FBgn0032598;FBgn0032600;FBgn0032600;FBgn0032600;FBgn0032600;FBgn0032600;FBgn0032600;FBgn0032600;FBgn0032601;FBgn0032601;FBgn0032602;FBgn0032602;FBgn0032603;FBgn0032603;FBgn0032609;FBgn0032609;FBgn0040260;FBgn0040260;FBgn0040260;FBgn0040261;FBgn0040262;FBgn0040262;FBg…	26849;26849;0;0;0;0;0;-32433;0;0;30922;24622;20067;20067;20067;20067;20067;20067;20067;0;0;-3334;-2918;0;0;40205;0;-35153;-35153;-35896;-32723;-30339;-30339;0;0;-41012;-43444;0;0;0;0;0;-38614;0;0;0;0;0;0;0;0;0;0;0;0;0;0;0;0;0;0;0;0;0;0;0;41461;40664;0;-38655;-38615	5.38843	2.54991	2.83168	0.0492094	0.0141264
2L	16764490	16764890	401	*	Promoter (1-2kb)	1	16766566	16788766	22201	1	FBgn0264695	Mhc	FBtr0080906	-1676	FBtr0331931;FBtr0080932;FBtr0080935;FBtr0335143;FBtr0080940;FBtr0080941;FBtr0080942;FBtr0080937;FBtr0335142;FBtr0080936;FBtr0080891;FBtr0080892;FBtr0080893;FBtr0343767;FBtr0113041;FBtr0308802;FBtr0308803;FBtr0329944;FBtr0329945;FBtr0080894;FBtr0343768;FBtr0080933;FBtr0343769;FBtr0080908;FBtr0331619;FBtr0331625;FBtr0080931;FBtr0080911;FBtr0080912;FBtr0344850;FBtr0080910;FBtr0080909;FBtr0331620;FBt…	FBgn0000406;FBgn0000406;FBgn0015391;FBgn0027779;FBgn0027779;FBgn0027779;FBgn0027779;FBgn0032595;FBgn0032596;FBgn0032596;FBgn0032597;FBgn0032598;FBgn0032600;FBgn0032600;FBgn0032600;FBgn0032600;FBgn0032600;FBgn0032600;FBgn0032600;FBgn0032601;FBgn0032601;FBgn0032602;FBgn0032602;FBgn0032603;FBgn0032603;FBgn0032609;FBgn0032609;FBgn0040260;FBgn0040260;FBgn0040260;FBgn0040261;FBgn0040262;FBgn0040262;FBg…	25831;25831;0;0;0;0;0;-33451;0;0;31940;25640;21085;21085;21085;21085;21085;21085;21085;0;0;-4352;-3936;0;0;39187;0;-34135;-34135;-34878;-31705;-29321;-29321;0;0;-39994;-42426;0;0;0;0;0;-39632;0;0;0;0;0;0;0;0;0;0;0;0;0;0;0;0;0;0;0;0;0;0;0;42479;41682;0;-39673;-39633	5.89651	0	4.30281	0.00728632	0.000557397
2L	16781569	16781969	401	*	Intron (FBtr0080906/FBgn0264695, intron 12 of 18)	1	16788774	16790721	1948	2	FBgn0000406	Cyt-b5-r	FBtr0331931	8752	FBtr0331931;FBtr0080932;FBtr0080915;FBtr0080916;FBtr0080917;FBtr0347182;FBtr0080935;FBtr0080930;FBtr0335142;FBtr0080936;FBtr0080891;FBtr0080892;FBtr0080893;FBtr0343767;FBtr0113041;FBtr0308802;FBtr0308803;FBtr0329944;FBtr0329945;FBtr0080894;FBtr0343768;FBtr0080933;FBtr0343769;FBtr0080908;FBtr0331619;FBtr0331625;FBtr0080931;FBtr0080911;FBtr0080912;FBtr0344850;FBtr0080910;FBtr0080909;FBtr0331620;FBt…	FBgn0000406;FBgn0000406;FBgn0004797;FBgn0004797;FBgn0004797;FBgn0004797;FBgn0015391;FBgn0022213;FBgn0032596;FBgn0032596;FBgn0032597;FBgn0032598;FBgn0032600;FBgn0032600;FBgn0032600;FBgn0032600;FBgn0032600;FBgn0032600;FBgn0032600;FBgn0032601;FBgn0032601;FBgn0032602;FBgn0032602;FBgn0032603;FBgn0032603;FBgn0032609;FBgn0032609;FBgn0040260;FBgn0040260;FBgn0040260;FBgn0040261;FBgn0040262;FBgn0040262;FBg…	8752;8752;0;0;0;0;0;0;0;0;49019;42719;38164;38164;38164;38164;38164;38164;38164;0;0;-21431;-21015;0;0;22108;0;-17056;-17056;-17799;-14626;-12242;-12242;0;-45390;-45390;-22915;-25347;0;0;0;0;0;0;0;0;0;0;0;0;0;0;0;0;0;0;0;0;0;0;0;0	5.20032	0	4.3367	0.0113255	0.00117449
2L	16824929	16825329	401	*	Promoter (<=1kb)	1	16821156	16825207	4052	2	FBgn0022213	Cse1	FBtr0080930	0	FBtr0331931;FBtr0080932;FBtr0080915;FBtr0080916;FBtr0080917;FBtr0347182;FBtr0080930;FBtr0080908;FBtr0331619;FBtr0331625;FBtr0080931;FBtr0080929;FBtr0331624;FBtr0080928;FBtr0345747;FBtr0332334;FBtr0080927;FBtr0080926;FBtr0332333;FBtr0080923;FBtr0080911;FBtr0080912;FBtr0344850;FBtr0080910;FBtr0080909;FBtr0331620;FBtr0080919;FBtr0479831;FBtr0331622;FBtr0346590;FBtr0308925;FBtr0308926;FBtr0308927;FBt…	FBgn0000406;FBgn0000406;FBgn0004797;FBgn0004797;FBgn0004797;FBgn0004797;FBgn0022213;FBgn0032603;FBgn0032603;FBgn0032609;FBgn0032609;FBgn0032612;FBgn0032612;FBgn0032613;FBgn0032614;FBgn0032614;FBgn0032614;FBgn0032614;FBgn0032614;FBgn0032615;FBgn0040260;FBgn0040260;FBgn0040260;FBgn0040261;FBgn0040262;FBgn0040262;FBgn0051739;FBgn0051739;FBgn0051739;FBgn0051781;FBgn0051781;FBgn0051781;FBgn0051781;FBg…	-34208;-34208;0;0;0;0;0;0;0;-20852;0;8669;9173;11929;23387;21868;21868;23387;23387;36160;25904;25904;25161;28334;30718;30718;0;-2030;-2030;0;0;0;0;0;0;33233;0;27039;20045;17613;-36168;0;0;0;0;0;0;0;0;0;0;0;0;0;0;0;0;0;0;0;0;0;-12643;-13262;-13262;-12643;-13262;-14808;-14808;-30469;-30106;-29665;-31749;0;-29739	5.33024	0.977122	3.44509	0.0266159	0.00478512
2L	16826958	16827358	401	*	Promoter (<=1kb)	1	16827078	16831705	4628	1	FBgn0051739	AspRS-m	FBtr0080919	0	FBtr0331931;FBtr0080932;FBtr0080915;FBtr0080916;FBtr0080917;FBtr0347182;FBtr0080930;FBtr0080908;FBtr0331619;FBtr0331625;FBtr0080931;FBtr0080929;FBtr0331624;FBtr0080928;FBtr0345747;FBtr0332334;FBtr0080927;FBtr0080926;FBtr0332333;FBtr0080923;FBtr0080911;FBtr0080912;FBtr0344850;FBtr0080910;FBtr0080909;FBtr0331620;FBtr0080919;FBtr0479831;FBtr0331622;FBtr0346590;FBtr0308925;FBtr0308926;FBtr0308927;FBt…	FBgn0000406;FBgn0000406;FBgn0004797;FBgn0004797;FBgn0004797;FBgn0004797;FBgn0022213;FBgn0032603;FBgn0032603;FBgn0032609;FBgn0032609;FBgn0032612;FBgn0032612;FBgn0032613;FBgn0032614;FBgn0032614;FBgn0032614;FBgn0032614;FBgn0032614;FBgn0032615;FBgn0040260;FBgn0040260;FBgn0040260;FBgn0040261;FBgn0040262;FBgn0040262;FBgn0051739;FBgn0051739;FBgn0051739;FBgn0051781;FBgn0051781;FBgn0051781;FBgn0051781;FBg…	-36237;-36237;0;0;0;0;0;0;0;-22881;0;6640;7144;9900;21358;19839;19839;21358;21358;34131;27933;27933;27190;30363;32747;32747;0;-1;-1;0;0;0;0;0;0;31204;0;25010;22074;19642;-34139;0;0;0;0;0;0;0;0;0;0;0;0;0;0;0;0;0;0;0;0;0;-10614;-11233;-11233;-10614;-11233;-12779;-12779;-28440;-28077;-27636;-29720;0;-27710	5.56697	2.77405	2.61601	0.0373482	0.00854248
2L	16858610	16859010	401	*	Promoter (<=1kb)	1	16853620	16858714	5095	2	FBgn0051809	CG31809	FBtr0113414	0	FBtr0080915;FBtr0080916;FBtr0080917;FBtr0347182;FBtr0080930;FBtr0080956;FBtr0304931;FBtr0080931;FBtr0080929;FBtr0331624;FBtr0080928;FBtr0345747;FBtr0332334;FBtr0080927;FBtr0080926;FBtr0332333;FBtr0080923;FBtr0080947;FBtr0340171;FBtr0080957;FBtr0345447;FBtr0080959;FBtr0080919;FBtr0479831;FBtr0331622;FBtr0346590;FBtr0308925;FBtr0308926;FBtr0308927;FBtr0308929;FBtr0308928;FBtr0273383;FBtr0304932;FBt…	FBgn0004797;FBgn0004797;FBgn0004797;FBgn0004797;FBgn0022213;FBgn0026150;FBgn0026150;FBgn0032609;FBgn0032612;FBgn0032612;FBgn0032613;FBgn0032614;FBgn0032614;FBgn0032614;FBgn0032614;FBgn0032614;FBgn0032615;FBgn0032618;FBgn0032618;FBgn0032620;FBgn0040985;FBgn0040985;FBgn0051739;FBgn0051739;FBgn0051739;FBgn0051781;FBgn0051781;FBgn0051781;FBgn0051781;FBgn0051781;FBgn0051781;FBgn0051805;FBgn0051805;FBg…	0;0;0;0;0;51408;51408;0;-24612;-24108;-21352;-9894;-11413;-11413;-9894;-9894;2479;0;0;43208;28956;28956;0;31251;31251;0;0;0;0;0;0;41463;41463;41463;-48;0;-6242;0;0;0;53726;51294;-30898;0;0;0;0;0;0;-2487;0;20638;20019;20019;20638;20019;18473;18473;2812;3175;3616;1532;0;3542	4.5565	0	3.58944	0.0398289	0.00964991
2L	16873797	16874197	401	*	Intron (FBtr0346590/FBgn0051781, intron 1 of 2)	1	16870490	16878300	7811	1	FBgn0051781	lncRNA:CR31781	FBtr0308928	3307	FBtr0080915;FBtr0080916;FBtr0080917;FBtr0347182;FBtr0080930;FBtr0080956;FBtr0304931;FBtr0080929;FBtr0331624;FBtr0080928;FBtr0345747;FBtr0332334;FBtr0080927;FBtr0080926;FBtr0332333;FBtr0080923;FBtr0080947;FBtr0340171;FBtr0080957;FBtr0345447;FBtr0080959;FBtr0080919;FBtr0479831;FBtr0331622;FBtr0346590;FBtr0308925;FBtr0308926;FBtr0308927;FBtr0308929;FBtr0308928;FBtr0273383;FBtr0304932;FBtr0340176;FBt…	FBgn0004797;FBgn0004797;FBgn0004797;FBgn0004797;FBgn0022213;FBgn0026150;FBgn0026150;FBgn0032612;FBgn0032612;FBgn0032613;FBgn0032614;FBgn0032614;FBgn0032614;FBgn0032614;FBgn0032614;FBgn0032615;FBgn0032618;FBgn0032618;FBgn0032620;FBgn0040985;FBgn0040985;FBgn0051739;FBgn0051739;FBgn0051739;FBgn0051781;FBgn0051781;FBgn0051781;FBgn0051781;FBgn0051781;FBgn0051781;FBgn0051805;FBgn0051805;FBgn0051805;FBg…	0;0;0;0;0;36221;36221;-39799;-39295;-36539;-25081;-26600;-26600;-25081;-25081;-12308;0;0;28021;13769;13769;0;46438;46438;0;0;0;0;0;0;26276;26276;26276;-15235;0;-21429;0;0;0;-15711;0;0;0;0;0;0;12300;0;35825;35206;35206;35825;35206;33660;33660;17999;18362;18803;16719;0;18729	5.78568	0	5.13559	0.00193814	5.49055e-05
2L	16874921	16875321	401	*	Intron (FBtr0346590/FBgn0051781, intron 1 of 2)	1	16878326	16879290	965	2	FBgn0052832	CG32832	FBtr0340177	3969	FBtr0080915;FBtr0080916;FBtr0080917;FBtr0347182;FBtr0080930;FBtr0080956;FBtr0304931;FBtr0080929;FBtr0331624;FBtr0080928;FBtr0345747;FBtr0332334;FBtr0080927;FBtr0080926;FBtr0332333;FBtr0080923;FBtr0080947;FBtr0340171;FBtr0080957;FBtr0345447;FBtr0080959;FBtr0080919;FBtr0479831;FBtr0331622;FBtr0346590;FBtr0308925;FBtr0308926;FBtr0308927;FBtr0308929;FBtr0308928;FBtr0273383;FBtr0304932;FBtr0340176;FBt…	FBgn0004797;FBgn0004797;FBgn0004797;FBgn0004797;FBgn0022213;FBgn0026150;FBgn0026150;FBgn0032612;FBgn0032612;FBgn0032613;FBgn0032614;FBgn0032614;FBgn0032614;FBgn0032614;FBgn0032614;FBgn0032615;FBgn0032618;FBgn0032618;FBgn0032620;FBgn0040985;FBgn0040985;FBgn0051739;FBgn0051739;FBgn0051739;FBgn0051781;FBgn0051781;FBgn0051781;FBgn0051781;FBgn0051781;FBgn0051781;FBgn0051805;FBgn0051805;FBgn0051805;FBg…	0;0;0;0;0;35097;35097;-40923;-40419;-37663;-26205;-27724;-27724;-26205;-26205;-13432;0;0;26897;12645;12645;0;47562;47562;0;0;0;0;0;0;25152;25152;25152;-16359;0;-22553;0;0;0;-14587;0;0;0;0;0;0;13424;0;36949;36330;36330;36949;36330;34784;34784;19123;19486;19927;17843;0;19853	5.16142	0	4.32207	0.0117706	0.00126373
2L	16876643	16877043	401	*	Promoter (2-3kb)	1	16878326	16879290	965	2	FBgn0052832	CG32832	FBtr0340177	2247	FBtr0080915;FBtr0080916;FBtr0080917;FBtr0347182;FBtr0080956;FBtr0304931;FBtr0080929;FBtr0331624;FBtr0080928;FBtr0345747;FBtr0332334;FBtr0080927;FBtr0080926;FBtr0332333;FBtr0080923;FBtr0080947;FBtr0340171;FBtr0080957;FBtr0345447;FBtr0080959;FBtr0080919;FBtr0479831;FBtr0331622;FBtr0346590;FBtr0308925;FBtr0308926;FBtr0308927;FBtr0308929;FBtr0308928;FBtr0273383;FBtr0304932;FBtr0340176;FBtr0344852;FBt…	FBgn0004797;FBgn0004797;FBgn0004797;FBgn0004797;FBgn0026150;FBgn0026150;FBgn0032612;FBgn0032612;FBgn0032613;FBgn0032614;FBgn0032614;FBgn0032614;FBgn0032614;FBgn0032614;FBgn0032615;FBgn0032618;FBgn0032618;FBgn0032620;FBgn0040985;FBgn0040985;FBgn0051739;FBgn0051739;FBgn0051739;FBgn0051781;FBgn0051781;FBgn0051781;FBgn0051781;FBgn0051781;FBgn0051781;FBgn0051805;FBgn0051805;FBgn0051805;FBgn0051809;FBg…	0;0;0;0;33375;33375;-42645;-42141;-39385;-27927;-29446;-29446;-27927;-27927;-15154;0;0;25175;10923;10923;0;49284;49284;0;0;0;0;0;0;23430;23430;23430;-18081;0;-24275;0;0;0;-12865;0;0;0;0;0;0;15146;0;38671;38052;38052;38671;38052;36506;36506;20845;21208;21649;19565;0;21575	5.2831	0	4.47394	0.00874199	0.00075259
2L	16886589	16886989	401	*	Promoter (<=1kb)	1	16887109	16887966	858	2	FBgn0040985	CG6115	FBtr0345447	977	FBtr0080956;FBtr0304931;FBtr0080928;FBtr0345747;FBtr0332334;FBtr0080927;FBtr0080926;FBtr0332333;FBtr0080923;FBtr0080947;FBtr0340171;FBtr0080957;FBtr0345447;FBtr0080959;FBtr0346590;FBtr0308925;FBtr0308926;FBtr0308927;FBtr0308929;FBtr0308928;FBtr0273383;FBtr0304932;FBtr0340176;FBtr0344852;FBtr0113414;FBtr0080925;FBtr0340177;FBtr0080960;FBtr0112511;FBtr0301255;FBtr0304927;FBtr0304928;FBtr0304929;FBt…	FBgn0026150;FBgn0026150;FBgn0032613;FBgn0032614;FBgn0032614;FBgn0032614;FBgn0032614;FBgn0032614;FBgn0032615;FBgn0032618;FBgn0032618;FBgn0032620;FBgn0040985;FBgn0040985;FBgn0051781;FBgn0051781;FBgn0051781;FBgn0051781;FBgn0051781;FBgn0051781;FBgn0051805;FBgn0051805;FBgn0051805;FBgn0051809;FBgn0051809;FBgn0051810;FBgn0052832;FBgn0052832;FBgn0085342;FBgn0260758;FBgn0261671;FBgn0261671;FBgn0261671;FBg…	23429;23429;-49331;-37873;-39392;-39392;-37873;-37873;-25100;0;0;15229;977;977;0;0;0;0;0;0;13484;13484;13484;-28027;0;-34221;0;0;0;-2919;0;0;0;0;0;0;25092;0;48617;47998;47998;48617;47998;46452;46452;30791;31154;31595;29511;0;31521;-49434	5.40121	0	4.65705	0.0059717	0.000396928
2L	16888191	16888591	401	*	Promoter (<=1kb)	1	16888490	16917052	28563	1	FBgn0261671	tweek	FBtr0304927	0	FBtr0080956;FBtr0304931;FBtr0345747;FBtr0332334;FBtr0080927;FBtr0080926;FBtr0332333;FBtr0080923;FBtr0080947;FBtr0340171;FBtr0080957;FBtr0345447;FBtr0080959;FBtr0346590;FBtr0308925;FBtr0308926;FBtr0308927;FBtr0308929;FBtr0308928;FBtr0273383;FBtr0304932;FBtr0340176;FBtr0344852;FBtr0113414;FBtr0080925;FBtr0340177;FBtr0080960;FBtr0112511;FBtr0301255;FBtr0304927;FBtr0304928;FBtr0304929;FBtr0304930;FBt…	FBgn0026150;FBgn0026150;FBgn0032614;FBgn0032614;FBgn0032614;FBgn0032614;FBgn0032614;FBgn0032615;FBgn0032618;FBgn0032618;FBgn0032620;FBgn0040985;FBgn0040985;FBgn0051781;FBgn0051781;FBgn0051781;FBgn0051781;FBgn0051781;FBgn0051781;FBgn0051805;FBgn0051805;FBgn0051805;FBgn0051809;FBgn0051809;FBgn0051810;FBgn0052832;FBgn0052832;FBgn0085342;FBgn0260758;FBgn0261671;FBgn0261671;FBgn0261671;FBgn0261671;FBg…	21827;21827;-39475;-40994;-40994;-39475;-39475;-26702;0;0;13627;-225;-225;0;0;0;0;0;0;11882;11882;11882;-29629;0;-35823;0;0;0;-1317;0;0;0;0;0;0;26694;0;50219;49600;49600;50219;49600;48054;48054;32393;32756;33197;31113;0;33123;-47832	5.97595	3.37209	2.65453	0.021979	0.00342816
2L	17384470	17384870	401	*	Promoter (<=1kb)	1	17384700	17404640	19941	1	FBgn0020503	CLIP-190	FBtr0301442	0	FBtr0081008;FBtr0081009;FBtr0301578;FBtr0301577;FBtr0301442;FBtr0080975;FBtr0080976;FBtr0301440;FBtr0332454;FBtr0479834;FBtr0332451;FBtr0332453;FBtr0332452;FBtr0339796;FBtr0290262;FBtr0290263;FBtr0332455;FBtr0080977;FBtr0301441;FBtr0080968;FBtr0080969;FBtr0339797;FBtr0081011;FBtr0080979;FBtr0080980;FBtr0081010;FBtr0080967;FBtr0345642;FBtr0339798;FBtr0306294;FBtr0339794;FBtr0339795;FBtr0340249;FBt…	FBgn0011274;FBgn0011274;FBgn0011274;FBgn0011274;FBgn0020503;FBgn0020503;FBgn0020503;FBgn0020503;FBgn0020503;FBgn0020503;FBgn0020503;FBgn0020503;FBgn0020503;FBgn0020503;FBgn0020503;FBgn0020503;FBgn0020503;FBgn0020503;FBgn0020503;FBgn0032633;FBgn0032633;FBgn0032633;FBgn0032634;FBgn0032635;FBgn0032636;FBgn0051803;FBgn0051804;FBgn0265270;FBgn0265270;FBgn0265270;FBgn0265445;FBgn0265446;FBgn0265582;FBt…	0;0;0;0;0;0;0;0;0;0;0;0;0;0;0;0;0;0;0;0;0;0;0;0;-48992;27763;20974;-29802;-29802;-29802;29593;23431;0;-47762;-22330;-47201	5.40121	1.81295	3.18543	0.0320532	0.00656468
2L	17387699	17388099	401	*	Promoter (1-2kb)	1	17389341	17402059	12719	1	FBgn0020503	CLIP-190	FBtr0332452	-1242	FBtr0081008;FBtr0081009;FBtr0301578;FBtr0301577;FBtr0301442;FBtr0080975;FBtr0080976;FBtr0301440;FBtr0332454;FBtr0479834;FBtr0332451;FBtr0332453;FBtr0332452;FBtr0339796;FBtr0290262;FBtr0290263;FBtr0332455;FBtr0080977;FBtr0301441;FBtr0080968;FBtr0080969;FBtr0339797;FBtr0081011;FBtr0080979;FBtr0080980;FBtr0081010;FBtr0080967;FBtr0091932;FBtr0301383;FBtr0301384;FBtr0081005;FBtr0081006;FBtr0345642;FBt…	FBgn0011274;FBgn0011274;FBgn0011274;FBgn0011274;FBgn0020503;FBgn0020503;FBgn0020503;FBgn0020503;FBgn0020503;FBgn0020503;FBgn0020503;FBgn0020503;FBgn0020503;FBgn0020503;FBgn0020503;FBgn0020503;FBgn0020503;FBgn0020503;FBgn0020503;FBgn0032633;FBgn0032633;FBgn0032633;FBgn0032634;FBgn0032635;FBgn0032636;FBgn0051803;FBgn0051804;FBgn0053928;FBgn0260632;FBgn0260632;FBgn0260632;FBgn0260632;FBgn0265270;FBg…	0;0;0;0;0;0;0;0;0;0;0;0;0;0;0;0;0;0;0;0;0;0;0;0;-45763;24534;24203;48501;0;0;0;0;-33031;-33031;-33031;32822;26660;0;-25559;-43972	4.67793	0	3.71872	0.033677	0.00710212
2L	17395980	17396380	401	*	Intron (FBtr0301442/FBgn0020503, intron 3 of 9)	1	17389341	17409698	20358	1	FBgn0020503	CLIP-190	FBtr0301441	6639	FBtr0081008;FBtr0081009;FBtr0301578;FBtr0301577;FBtr0301442;FBtr0080975;FBtr0080976;FBtr0301440;FBtr0332454;FBtr0479834;FBtr0332451;FBtr0332453;FBtr0332452;FBtr0339796;FBtr0290262;FBtr0290263;FBtr0332455;FBtr0080977;FBtr0301441;FBtr0080968;FBtr0080969;FBtr0339797;FBtr0081011;FBtr0080979;FBtr0080980;FBtr0081010;FBtr0080967;FBtr0091932;FBtr0301383;FBtr0301384;FBtr0081005;FBtr0081006;FBtr0340250;FBt…	FBgn0011274;FBgn0011274;FBgn0011274;FBgn0011274;FBgn0020503;FBgn0020503;FBgn0020503;FBgn0020503;FBgn0020503;FBgn0020503;FBgn0020503;FBgn0020503;FBgn0020503;FBgn0020503;FBgn0020503;FBgn0020503;FBgn0020503;FBgn0020503;FBgn0020503;FBgn0032633;FBgn0032633;FBgn0032633;FBgn0032634;FBgn0032635;FBgn0032636;FBgn0051803;FBgn0051804;FBgn0053928;FBgn0260632;FBgn0260632;FBgn0260632;FBgn0260632;FBgn0260632;FBg…	0;0;0;0;0;0;0;0;0;0;0;0;0;0;0;0;0;0;0;0;0;0;0;0;-37482;16253;32484;40220;0;0;0;0;0;0;-41312;-41312;-41312;41103;34941;0;-33840;-35691	4.44925	0	3.50658	0.0440811	0.0116471
2L	17427854	17428254	401	*	Promoter (<=1kb)	1	17413248	17428199	14952	2	FBgn0011274	Dif	FBtr0081008	0	FBtr0330225;FBtr0081002;FBtr0330226;FBtr0305688;FBtr0081008;FBtr0081009;FBtr0301578;FBtr0301577;FBtr0301442;FBtr0080975;FBtr0080976;FBtr0301440;FBtr0332454;FBtr0479834;FBtr0332451;FBtr0332453;FBtr0332452;FBtr0339796;FBtr0290262;FBtr0290263;FBtr0332455;FBtr0080977;FBtr0301441;FBtr0080968;FBtr0080969;FBtr0339797;FBtr0081011;FBtr0080979;FBtr0080980;FBtr0080981;FBtr0305682;FBtr0081004;FBtr0300902;FBt…	FBgn0000183;FBgn0000183;FBgn0000183;FBgn0000183;FBgn0011274;FBgn0011274;FBgn0011274;FBgn0011274;FBgn0020503;FBgn0020503;FBgn0020503;FBgn0020503;FBgn0020503;FBgn0020503;FBgn0020503;FBgn0020503;FBgn0020503;FBgn0020503;FBgn0020503;FBgn0020503;FBgn0020503;FBgn0020503;FBgn0020503;FBgn0032633;FBgn0032633;FBgn0032633;FBgn0032634;FBgn0032635;FBgn0032636;FBgn0032637;FBgn0032637;FBgn0032638;FBgn0032639;FBg…	0;0;0;0;0;0;0;0;0;0;0;0;0;0;0;0;0;0;0;0;0;0;0;0;0;0;0;0;-5608;-24670;-24845;27669;29790;0;-45236;-15221;8346;0;0;0;0;0;0;0;0;0;-29917;-3817	5.45683	2.22798	2.99125	0.0412436	0.0102453
2L	17448508	17448908	401	*	Promoter (<=1kb)	1	17436830	17448510	11681	2	FBgn0260632	dl	FBtr0301384	0	FBtr0330225;FBtr0081002;FBtr0330226;FBtr0305688;FBtr0080997;FBtr0306165;FBtr0080996;FBtr0081008;FBtr0081009;FBtr0301578;FBtr0301577;FBtr0301442;FBtr0080975;FBtr0080976;FBtr0301440;FBtr0332454;FBtr0479834;FBtr0332451;FBtr0332453;FBtr0332452;FBtr0339796;FBtr0290262;FBtr0290263;FBtr0332455;FBtr0080977;FBtr0301441;FBtr0346626;FBtr0346627;FBtr0080999;FBtr0081000;FBtr0305685;FBtr0081011;FBtr0080979;FBt…	FBgn0000183;FBgn0000183;FBgn0000183;FBgn0000183;FBgn0003187;FBgn0003187;FBgn0003187;FBgn0011274;FBgn0011274;FBgn0011274;FBgn0011274;FBgn0020503;FBgn0020503;FBgn0020503;FBgn0020503;FBgn0020503;FBgn0020503;FBgn0020503;FBgn0020503;FBgn0020503;FBgn0020503;FBgn0020503;FBgn0020503;FBgn0020503;FBgn0020503;FBgn0020503;FBgn0024689;FBgn0024689;FBgn0024689;FBgn0024689;FBgn0024689;FBgn0032634;FBgn0032635;FBg…	0;0;0;0;43407;43407;48300;0;0;0;0;0;0;0;0;0;0;0;0;0;0;0;0;0;0;0;0;0;0;0;0;0;0;14646;-4016;-4191;7015;9136;0;-24582;0;0;0;0;0;49913;-35875;-11908;0;0;0;0;0;0;-37656;-36849;-36849;0;-48103;0;0;-9263;16437	6.22653	3.39791	3.07684	0.0187654	0.00264593
2L	17500939	17501339	401	*	Promoter (<=1kb)	1	17499268	17501106	1839	2	FBgn0032646	mEFTs	FBtr0080994	0	FBtr0330225;FBtr0081002;FBtr0330226;FBtr0305688;FBtr0080997;FBtr0306165;FBtr0080996;FBtr0304742;FBtr0479836;FBtr0346626;FBtr0346627;FBtr0080999;FBtr0081000;FBtr0305685;FBtr0080981;FBtr0305682;FBtr0081004;FBtr0300902;FBtr0305683;FBtr0080982;FBtr0080983;FBtr0306162;FBtr0080998;FBtr0305684;FBtr0080984;FBtr0080995;FBtr0080994;FBtr0080993;FBtr0303652;FBtr0080991;FBtr0310202;FBtr0445728;FBtr0306838;FBt…	FBgn0000183;FBgn0000183;FBgn0000183;FBgn0000183;FBgn0003187;FBgn0003187;FBgn0003187;FBgn0013810;FBgn0013810;FBgn0024689;FBgn0024689;FBgn0024689;FBgn0024689;FBgn0024689;FBgn0032637;FBgn0032637;FBgn0032638;FBgn0032639;FBgn0032640;FBgn0032640;FBgn0032642;FBgn0032642;FBgn0032643;FBgn0032643;FBgn0032644;FBgn0032645;FBgn0032646;FBgn0032647;FBgn0032648;FBgn0032649;FBgn0262856;FBgn0262857;FBgn0262996;FBg…	0;0;0;0;-8624;-8624;-3731;-62;-62;0;0;0;0;0;48015;47840;-45016;-42895;0;27449;0;0;0;0;0;-2118;0;23210;27783;30895;14375;15182;-40515;15182;-45846;3928;0;0;42768;-19323	6.02709	3.16924	2.72536	0.0108149	0.0010741
2L	17574545	17574945	401	*	Promoter (<=1kb)	1	17574610	17574702	93	1	FBgn0262400	mir-287	FBtr0304302	0	FBtr0304742;FBtr0479836;FBtr0080993;FBtr0303652;FBtr0080991;FBtr0080990;FBtr0344781;FBtr0080986;FBtr0303252;FBtr0303253;FBtr0340254;FBtr0080989;FBtr0303254;FBtr0080987;FBtr0303255;FBtr0340251;FBtr0304298;FBtr0304302;FBtr0306838;FBtr0340255;FBtr0344799;FBtr0340256;FBtr0340253;FBtr0344798;FBtr0344800;FBtr0345765;FBtr0346476;FBtr0346477;FBtr0346993;FBtr0346994;FBti0061508-RA;FBti0061509-RA;FBtr03042…	FBgn0013810;FBgn0013810;FBgn0032647;FBgn0032648;FBgn0032649;FBgn0032650;FBgn0032651;FBgn0032651;FBgn0032651;FBgn0032651;FBgn0032652;FBgn0032652;FBgn0261089;FBgn0261089;FBgn0261089;FBgn0261089;FBgn0262398;FBgn0262400;FBgn0262996;FBgn0265583;FBgn0265584;FBgn0265584;FBgn0265585;FBgn0266586;FBgn0266587;FBgn0266898;FBgn0267261;FBgn0267262;FBgn0267579;FBgn0267579;FBti0061508;FBti0061509;FBtr0304299_df_…	73144;73144;-49996;-45423;-42311;-18780;0;0;0;0;0;0;0;0;0;0;8175;0;32691;14755;13725;13775;32315;-8964;10150;0;27360;-4533;0;8438;-18500;-6980;8119;0;8153	4.41684	0	3.47929	0.0456254	0.012372
2L	17784634	17785034	401	*	Promoter (1-2kb)	1	17783626	17783710	85	1	FBti0061526		FBti0061526-RA	1008	FBtr0081016;FBtr0100313;FBtr0100315;FBtr0081015;FBtr0081013;FBtr0081014;FBtr0081017;FBtr0081018;FBtr0081019;FBtr0081020;FBtr0100314;FBtr0100316;FBtr0303837;FBtr0303836;FBtr0308770;FBtr0308768;FBti0019193-RA;FBti0061526-RA	FBgn0015609;FBgn0015609;FBgn0015609;FBgn0015609;FBgn0015609;FBgn0015609;FBgn0015609;FBgn0015609;FBgn0015609;FBgn0015609;FBgn0015609;FBgn0015609;FBgn0262017;FBgn0262018;FBgn0262018;FBgn0263338;FBti0019193;FBti0061526	0;0;0;0;0;0;0;0;0;0;0;0;27638;58574;90213;-7378;40088;1008	5.07434	0.227983	3.50968	0.0342993	0.00734228
2L	17963107	17963507	401	*	Promoter (<=1kb)	1	17963379	17974868	11490	1	FBgn0032656	CG5674	FBtr0081021	0	FBtr0273418;FBtr0081021;FBtr0081022;FBtr0290267;FBtr0340182;FBtr0081024;FBtr0302030;FBtr0302031;FBtr0081026;FBtr0081028;FBtr0081025;FBtr0340183;FBtr0081029;FBtr0340228;FBtr0302275;FBtr0302276;FBtr0346520;FBtr0303712;FBtr0345462;FBtr0306711;FBtr0306712;FBtr0306713;FBtr0306710;FBtr0340184;FBtr0340185;FBtr0340186;FBtr0342647;FBtr0342648;FBtr0343103;FBti0019194-RA;FBti0019195-RA;FBti0061539-RA;FBti00…	FBgn0023096;FBgn0032656;FBgn0032656;FBgn0032656;FBgn0032656;FBgn0032658;FBgn0032660;FBgn0032660;FBgn0040989;FBgn0051740;FBgn0051742;FBgn0051742;FBgn0243486;FBgn0243486;FBgn0261357;FBgn0261358;FBgn0261358;FBgn0261531;FBgn0262960;FBgn0262960;FBgn0262960;FBgn0262960;FBgn0262963;FBgn0265547;FBgn0265548;FBgn0265549;FBgn0265815;FBgn0265816;FBgn0265992;FBti0019194;FBti0019195;FBti0061539;FBti0061540;FBt…	0;0;0;0;0;-22892;47968;47968;-43120;-45446;-26911;-26911;-48873;-48873;-44428;-44428;-44819;-43853;-48294;-48084;-48084;-48084;-43976;-11367;-11367;-23392;-39340;-39861;30776;-48973;-9698;-38735;-21679;-10127;-36297;-48238	5.6649	1.97712	3.18836	0.0261511	0.00464102
2L	18136647	18137047	401	*	Promoter (1-2kb)	1	18129884	18138083	8200	2	FBgn0001301	kel	FBtr0081042	1036	FBtr0081042;FBtr0081043;FBtr0081045;FBtr0081033;FBtr0081034;FBtr0340574;FBtr0081035;FBtr0340576;FBtr0340577;FBtr0081036;FBtr0081037;FBtr0340575;FBtr0081038;FBtr0081048;FBtr0329926;FBtr0081049;FBtr0081062;FBtr0343823;FBtr0081040;FBtr0329927;FBtr0329928;FBtr0081032;FBtr0300025;FBtr0343817;FBtr0303280;FBtr0340579;FBtr0340578;FBtr0343820;FBtr0343821;FBtr0081061;FBtr0343822;FBti0019197-RA;FBti0061563-…	FBgn0001301;FBgn0001301;FBgn0032663;FBgn0032664;FBgn0032665;FBgn0032665;FBgn0032666;FBgn0032666;FBgn0032666;FBgn0032666;FBgn0032666;FBgn0032666;FBgn0032668;FBgn0032669;FBgn0032669;FBgn0032670;FBgn0032671;FBgn0032671;FBgn0041184;FBgn0041184;FBgn0041184;FBgn0051741;FBgn0051785;FBgn0261804;FBgn0261804;FBgn0265669;FBgn0265671;FBgn0266205;FBgn0267486;FBgn0267486;FBgn0267486;FBti0019197;FBti0061563;FBt…	0;0;-44391;40079;22100;21989;0;0;0;0;0;0;-16076;-17804;-17804;-18996;0;0;0;0;0;52391;-10898;0;0;-23468;-8051;0;47585;47585;47960;23058;-22091;40220	5.41286	0	4.65789	0.00591829	0.000390769
2L	18152292	18152692	401	*	Promoter (<=1kb)	1	18138675	18152417	13743	2	FBgn0041184	Socs36E	FBtr0081040	0	FBtr0081042;FBtr0081043;FBtr0081034;FBtr0340574;FBtr0081035;FBtr0340576;FBtr0340577;FBtr0081036;FBtr0081037;FBtr0340575;FBtr0081038;FBtr0081048;FBtr0329926;FBtr0081049;FBtr0081062;FBtr0343823;FBtr0081040;FBtr0329927;FBtr0329928;FBtr0300025;FBtr0343817;FBtr0303280;FBtr0343815;FBtr0308755;FBtr0340579;FBtr0340578;FBtr0343820;FBtr0343821;FBtr0081061;FBtr0343822;FBti0019197-RA;FBti0061563-RA;FBti00615…	FBgn0001301;FBgn0001301;FBgn0032665;FBgn0032665;FBgn0032666;FBgn0032666;FBgn0032666;FBgn0032666;FBgn0032666;FBgn0032666;FBgn0032668;FBgn0032669;FBgn0032669;FBgn0032670;FBgn0032671;FBgn0032671;FBgn0041184;FBgn0041184;FBgn0041184;FBgn0051785;FBgn0261804;FBgn0261804;FBgn0263332;FBgn0263332;FBgn0265669;FBgn0265671;FBgn0266205;FBgn0267486;FBgn0267486;FBgn0267486;FBti0019197;FBti0061563;FBti0061564	0;0;37745;37634;0;0;0;0;0;0;-431;-2159;-2159;-3351;0;0;0;0;0;-26543;0;0;-47644;-47644;-39113;7194;0;31940;31940;32315;38703;-6446;24575	6.39067	4.49435	1.79867	0.0198065	0.00293429
2L	18185440	18185840	401	*	Promoter (<=1kb)	1	18185160	18185857	698	2	FBgn0266205	lncRNA:CR44900	FBtr0343820	17	FBtr0081042;FBtr0081043;FBtr0081038;FBtr0081048;FBtr0329926;FBtr0081049;FBtr0081062;FBtr0343823;FBtr0081040;FBtr0329927;FBtr0329928;FBtr0081058;FBtr0343817;FBtr0303280;FBtr0343815;FBtr0308755;FBtr0340578;FBtr0343820;FBtr0343821;FBtr0081061;FBtr0343822;FBti0061563-RA;FBti0061564-RA	FBgn0001301;FBgn0001301;FBgn0032668;FBgn0032669;FBgn0032669;FBgn0032670;FBgn0032671;FBgn0032671;FBgn0041184;FBgn0041184;FBgn0041184;FBgn0051802;FBgn0261804;FBgn0261804;FBgn0263332;FBgn0263332;FBgn0265671;FBgn0266205;FBgn0267486;FBgn0267486;FBgn0267486;FBti0061563;FBti0061564	0;0;32317;30589;30589;29397;0;0;0;0;0;23397;0;0;-14496;-14496;40342;0;-808;-808;-433;26302;-8173	5.76386	2.22798	3.32568	0.0171148	0.00230879
2L	18319952	18320352	401	*	Promoter (<=1kb)	1	18320102	18387103	67002	1	FBgn0000636	Fas3	FBtr0112804	0	FBtr0112804;FBtr0301391;FBtr0112805;FBtr0340580;FBtr0081051;FBtr0081052;FBtr0344782;FBtr0340581;FBtr0081054;FBtr0081050;FBtr0345614;FBtr0081055;FBtr0301937;FBtr0345686;FBtr0343817;FBtr0303280;FBtr0342850;FBtr0307101;FBtr0307108;FBtr0345440;FBtr0307109;FBtr0340582;FBtr0342828;FBtr0342829;FBtr0342830;FBtr0342831;FBtr0343816;FBtr0346504;FBti0061574-RA	FBgn0000636;FBgn0000636;FBgn0000636;FBgn0000636;FBgn0000636;FBgn0000636;FBgn0000636;FBgn0011559;FBgn0011559;FBgn0032677;FBgn0032677;FBgn0051787;FBgn0261057;FBgn0261057;FBgn0261804;FBgn0261804;FBgn0263085;FBgn0263086;FBgn0263090;FBgn0263090;FBgn0263094;FBgn0265682;FBgn0265904;FBgn0265905;FBgn0265906;FBgn0265907;FBgn0266207;FBgn0267285;FBti0061574	0;0;0;0;0;0;0;38676;38676;25112;25112;-34232;27430;27430;0;0;-11268;-10506;-25912;-25896;-28490;0;28270;10338;9828;-28716;-40477;9073;36955	4.7289	0	3.78244	0.0307741	0.00606866
2L	18455597	18455997	401	*	Promoter (<=1kb)	1	18455717	18473132	17416	1	FBgn0263049	lncRNA:let7C	FBtr0306973	0	FBtr0081063;FBtr0081085;FBtr0081086;FBtr0300675;FBtr0300676;FBtr0300674;FBtr0332321;FBtr0332323;FBtr0300341;FBtr0332322;FBtr0081088;FBtr0346591;FBtr0081091;FBtr0331455;FBtr0081089;FBtr0081090;FBtr0304323;FBtr0304491;FBtr0304523;FBtr0306973;FBtr0340585;FBtr0081087;FBti0019198-RA;FBti0061980-RA;FBtr0304324;FBtr0304492;FBtr0304524;FBtr0472734;FBtr0472746;FBtr0472747	FBgn0032680;FBgn0032681;FBgn0032681;FBgn0032681;FBgn0032681;FBgn0032682;FBgn0032682;FBgn0032683;FBgn0032683;FBgn0032683;FBgn0086707;FBgn0261597;FBgn0261597;FBgn0261597;FBgn0261597;FBgn0261597;FBgn0262406;FBgn0262456;FBgn0262463;FBgn0263049;FBgn0265681;FBgn0284256;FBti0019198;FBti0061980;FBtr0304324_df_nrg;FBtr0304492_df_nrg;FBtr0304524_df_nrg;FBtr0472734_df_nrg;FBtr0472746_df_nrg;FBtr0472747_df_n…	0;0;0;0;0;-29420;-29420;0;0;0;0;0;0;0;0;0;-16037;-16318;-15437;0;22138;0;47515;11511;-16047;-16346;-15448;-15487;-16085;-16385	6.77817	4.15417	2.58143	0.00169654	4.27042e-05
2L	18484238	18484638	401	*	Promoter (<=1kb)	1	18472964	18484438	11475	2	FBgn0032681	CG10283	FBtr0081085	0	FBtr0081063;FBtr0081085;FBtr0081086;FBtr0300675;FBtr0300676;FBtr0300674;FBtr0332321;FBtr0332323;FBtr0300341;FBtr0332322;FBtr0081068;FBtr0305619;FBtr0081069;FBtr0343824;FBtr0343830;FBtr0303163;FBtr0112544;FBtr0303162;FBtr0112545;FBtr0343831;FBtr0081088;FBtr0346591;FBtr0081091;FBtr0331455;FBtr0081089;FBtr0081090;FBtr0304323;FBtr0304491;FBtr0304523;FBtr0306973;FBtr0343832;FBtr0081087;FBti0061980-RA;…	FBgn0032680;FBgn0032681;FBgn0032681;FBgn0032681;FBgn0032681;FBgn0032682;FBgn0032682;FBgn0032683;FBgn0032683;FBgn0032683;FBgn0032684;FBgn0032684;FBgn0032685;FBgn0032685;FBgn0085370;FBgn0085370;FBgn0085370;FBgn0085370;FBgn0085370;FBgn0085370;FBgn0086707;FBgn0261597;FBgn0261597;FBgn0261597;FBgn0261597;FBgn0261597;FBgn0262406;FBgn0262456;FBgn0262463;FBgn0263049;FBgn0266208;FBgn0284256;FBti0061980;FBt…	0;0;0;0;0;-779;-779;0;0;0;0;0;0;0;0;0;0;0;0;0;0;0;0;0;0;0;12204;11923;12804;0;39303;0;40152;12194;11895;12793;12754;12156;11856	6.06176	3.81803	2.10362	0.0225077	0.0035528
2L	18561676	18562076	401	*	Promoter (1-2kb)	1	18532025	18563172	31148	2	FBgn0085370	Pde11	FBtr0343830	1096	FBtr0081081;FBtr0081068;FBtr0305619;FBtr0081069;FBtr0343824;FBtr0081070;FBtr0343825;FBtr0343826;FBtr0081080;FBtr0343829;FBtr0081072;FBtr0081079;FBtr0343827;FBtr0081071;FBtr0343828;FBtr0343830;FBtr0303163;FBtr0112544;FBtr0303162;FBtr0112545;FBtr0343831;FBtr0343832;FBti0019199-RA	FBgn0003270;FBgn0032684;FBgn0032684;FBgn0032685;FBgn0032685;FBgn0032688;FBgn0032688;FBgn0032688;FBgn0032689;FBgn0032689;FBgn0032690;FBgn0032691;FBgn0051789;FBgn0051789;FBgn0051789;FBgn0085370;FBgn0085370;FBgn0085370;FBgn0085370;FBgn0085370;FBgn0085370;FBgn0266208;FBti0019199	34845;0;0;0;0;0;0;0;0;0;0;0;-43852;-43852;0;0;0;0;0;0;0;-37735;-19345	5.80026	0.977122	3.7586	0.0119218	0.00128785
2L	18562426	18562826	401	*	Promoter (<=1kb)	1	18532025	18563172	31148	2	FBgn0085370	Pde11	FBtr0343830	346	FBtr0081081;FBtr0081068;FBtr0305619;FBtr0081069;FBtr0343824;FBtr0081070;FBtr0343825;FBtr0343826;FBtr0081080;FBtr0343829;FBtr0081072;FBtr0081079;FBtr0343827;FBtr0081071;FBtr0343828;FBtr0343830;FBtr0303163;FBtr0112544;FBtr0303162;FBtr0112545;FBtr0343831;FBtr0343832;FBti0019199-RA;FBti0061981-RA	FBgn0003270;FBgn0032684;FBgn0032684;FBgn0032685;FBgn0032685;FBgn0032688;FBgn0032688;FBgn0032688;FBgn0032689;FBgn0032689;FBgn0032690;FBgn0032691;FBgn0051789;FBgn0051789;FBgn0051789;FBgn0085370;FBgn0085370;FBgn0085370;FBgn0085370;FBgn0085370;FBgn0085370;FBgn0266208;FBti0019199;FBti0061981	34095;0;0;0;0;0;0;0;0;0;0;0;-43102;-43102;0;0;0;0;0;0;0;-38485;-18595;50103	5.97066	0	4.41846	0.00545484	0.000338835
2L	18677262	18677662	401	*	Promoter (<=1kb)	1	18677358	18683715	6358	1	FBgn0086909	CG31751	FBtr0445413	0	FBtr0081130;FBtr0343118;FBtr0081131;FBtr0343115;FBtr0081126;FBtr0081077;FBtr0081073;FBtr0329971;FBtr0329972;FBtr0343808;FBtr0273194;FBtr0081095;FBtr0089628;FBtr0343117;FBtr0343108;FBtr0081096;FBtr0081097;FBtr0343109;FBtr0081128;FBtr0081098;FBtr0343116;FBtr0081099;FBtr0081125;FBtr0343114;FBtr0343113;FBtr0343112;FBtr0301647;FBtr0343809;FBtr0347030;FBtr0305341;FBtr0081092;FBtr0344023;FBtr0445413;FBt…	FBgn0005617;FBgn0005617;FBgn0015553;FBgn0025608;FBgn0025608;FBgn0032693;FBgn0032694;FBgn0032694;FBgn0032694;FBgn0032694;FBgn0032698;FBgn0032698;FBgn0032699;FBgn0032699;FBgn0032700;FBgn0032700;FBgn0032701;FBgn0032701;FBgn0032702;FBgn0032703;FBgn0032704;FBgn0032705;FBgn0032706;FBgn0032706;FBgn0032706;FBgn0032707;FBgn0032707;FBgn0086200;FBgn0086200;FBgn0086681;FBgn0086909;FBgn0086909;FBgn0086909;FBg…	0;0;0;0;0;-24252;0;0;0;0;0;0;0;0;0;0;0;0;25443;0;0;-31184;36086;36086;36086;0;53757;0;0;-264;0;0;0;0;-2168;-3977;-3977;-7219;-6016;-38872	5.99367	1.81295	3.78928	0.005281	0.000316091
2L	18695275	18695675	401	*	Promoter (<=1kb)	1	18690904	18695426	4523	2	FBgn0032699	CG10383	FBtr0089628	0	FBtr0081130;FBtr0343118;FBtr0081131;FBtr0343115;FBtr0081126;FBtr0081077;FBtr0081073;FBtr0329971;FBtr0329972;FBtr0343808;FBtr0273194;FBtr0081095;FBtr0089628;FBtr0343117;FBtr0343108;FBtr0081096;FBtr0081097;FBtr0343109;FBtr0081128;FBtr0081098;FBtr0343116;FBtr0081099;FBtr0081125;FBtr0343114;FBtr0343113;FBtr0343112;FBtr0301647;FBtr0081101;FBtr0343809;FBtr0347030;FBtr0305341;FBtr0081092;FBtr0344023;FBt…	FBgn0005617;FBgn0005617;FBgn0015553;FBgn0025608;FBgn0025608;FBgn0032693;FBgn0032694;FBgn0032694;FBgn0032694;FBgn0032694;FBgn0032698;FBgn0032698;FBgn0032699;FBgn0032699;FBgn0032700;FBgn0032700;FBgn0032701;FBgn0032701;FBgn0032702;FBgn0032703;FBgn0032704;FBgn0032705;FBgn0032706;FBgn0032706;FBgn0032706;FBgn0032707;FBgn0032707;FBgn0032709;FBgn0086200;FBgn0086200;FBgn0086681;FBgn0086909;FBgn0086909;FBg…	0;0;0;0;0;-42265;0;0;0;0;0;0;0;0;0;0;0;0;7430;0;0;-13171;18073;18073;18073;0;35744;-44683;0;0;-18277;0;0;0;0;-20181;44435;-21990;-21990;-25232;-24029;0;0	6.94292	3.26395	3.44842	6.97722e-05	2.4611e-07
2L	18732712	18733112	401	*	Promoter (<=1kb)	1	18714453	18732524	18072	2	FBgn0032707	CG10348	FBtr0343112	-188	FBtr0081130;FBtr0343118;FBtr0343115;FBtr0081126;FBtr0273194;FBtr0081095;FBtr0089628;FBtr0343117;FBtr0343108;FBtr0081096;FBtr0081097;FBtr0343109;FBtr0081128;FBtr0081098;FBtr0343116;FBtr0081099;FBtr0081125;FBtr0343114;FBtr0343113;FBtr0343112;FBtr0301647;FBtr0081101;FBtr0332016;FBtr0479832;FBtr0479833;FBtr0305620;FBtr0332015;FBtr0081092;FBtr0344023;FBtr0445413;FBtr0081093;FBtr0303282;FBtr0332018;FBt…	FBgn0005617;FBgn0005617;FBgn0025608;FBgn0025608;FBgn0032698;FBgn0032698;FBgn0032699;FBgn0032699;FBgn0032700;FBgn0032700;FBgn0032701;FBgn0032701;FBgn0032702;FBgn0032703;FBgn0032704;FBgn0032705;FBgn0032706;FBgn0032706;FBgn0032706;FBgn0032707;FBgn0032707;FBgn0032709;FBgn0045852;FBgn0045852;FBgn0045852;FBgn0045852;FBgn0045852;FBgn0086909;FBgn0086909;FBgn0086909;FBgn0086909;FBgn0261806;FBgn0264348;FBg…	0;0;0;0;0;0;0;0;0;0;0;0;-29607;0;0;23866;-18964;-18964;-18964;0;-1293;-7246;38646;0;0;0;0;0;0;0;0;6998;40725;0;0	5.36769	0.977122	3.454	0.0254276	0.00442813
2L	18737293	18737693	401	*	Promoter (1-2kb)	1	18735748	18736130	383	1	FBgn0265994	lncRNA:CR44769	FBtr0343111	1545	FBtr0081130;FBtr0343118;FBtr0343115;FBtr0081126;FBtr0273194;FBtr0081095;FBtr0089628;FBtr0343117;FBtr0343108;FBtr0081096;FBtr0081097;FBtr0343109;FBtr0081128;FBtr0081098;FBtr0343116;FBtr0081099;FBtr0081125;FBtr0343114;FBtr0343113;FBtr0343112;FBtr0301647;FBtr0081101;FBtr0332016;FBtr0479832;FBtr0479833;FBtr0305620;FBtr0332015;FBtr0303282;FBtr0332018;FBtr0343110;FBtr0343111	FBgn0005617;FBgn0005617;FBgn0025608;FBgn0025608;FBgn0032698;FBgn0032698;FBgn0032699;FBgn0032699;FBgn0032700;FBgn0032700;FBgn0032701;FBgn0032701;FBgn0032702;FBgn0032703;FBgn0032704;FBgn0032705;FBgn0032706;FBgn0032706;FBgn0032706;FBgn0032707;FBgn0032707;FBgn0032709;FBgn0045852;FBgn0045852;FBgn0045852;FBgn0045852;FBgn0045852;FBgn0261806;FBgn0264348;FBgn0265993;FBgn0265994	0;0;0;0;0;0;0;0;0;0;0;0;-34188;0;0;28447;-23545;-23545;-23545;0;-5874;-2665;34065;0;0;0;0;2417;36144;0;0	4.64066	0	3.61189	0.0383091	0.00904098
2L	18810910	18811310	401	*	Promoter (<=1kb)	1	18808694	18810986	2293	2	FBgn0040992	CG10570	FBtr0345442	0	FBtr0081111;FBtr0081112;FBtr0342921;FBtr0081109;FBtr0081105;FBtr0081106;FBtr0081107;FBtr0081108;FBtr0300818;FBtr0081104;FBtr0308574;FBtr0343833;FBtr0308575;FBtr0081121;FBtr0344795;FBtr0081120;FBtr0273228;FBtr0331194;FBtr0081110;FBtr0342919;FBtr0089318;FBtr0089314;FBtr0089315;FBtr0347402;FBtr0345442;FBtr0081122;FBtr0343834;FBtr0345443;FBtr0299685;FBtr0081102;FBtr0332016;FBtr0479832;FBtr0479833;FBt…	FBgn0003896;FBgn0003896;FBgn0003896;FBgn0015808;FBgn0027070;FBgn0027070;FBgn0027070;FBgn0027070;FBgn0027074;FBgn0032713;FBgn0032713;FBgn0032713;FBgn0032713;FBgn0032715;FBgn0032715;FBgn0032717;FBgn0032717;FBgn0032717;FBgn0032719;FBgn0032719;FBgn0032720;FBgn0032721;FBgn0032721;FBgn0032721;FBgn0040992;FBgn0040992;FBgn0040992;FBgn0040993;FBgn0040993;FBgn0040993;FBgn0045852;FBgn0045852;FBgn0045852;FBg…	0;0;0;0;0;0;0;0;-8034;0;0;0;0;19343;0;0;0;0;0;0;0;0;0;0;0;0;0;-1338;-1699;-1699;-39152;0;0;0;0;0;33269;-1338;-1699;-1699;0;0;0;-37073;-5563;-4705;0;-19105;41426	5.46886	2.89737	2.2553	0.0492004	0.0140813
2L	18839525	18839925	401	*	Promoter (<=1kb)	1	18833710	18839679	5970	2	FBgn0032717	CG10600	FBtr0081120	0	FBtr0081111;FBtr0081112;FBtr0342921;FBtr0081109;FBtr0081105;FBtr0081106;FBtr0081107;FBtr0081108;FBtr0300818;FBtr0081104;FBtr0308574;FBtr0343833;FBtr0308575;FBtr0081121;FBtr0344795;FBtr0081120;FBtr0273228;FBtr0331194;FBtr0081110;FBtr0342919;FBtr0089318;FBtr0089314;FBtr0089315;FBtr0347402;FBtr0345442;FBtr0081122;FBtr0343834;FBtr0345443;FBtr0299685;FBtr0081102;FBtr0332015;FBtr0331193;FBtr0081118;FBt…	FBgn0003896;FBgn0003896;FBgn0003896;FBgn0015808;FBgn0027070;FBgn0027070;FBgn0027070;FBgn0027070;FBgn0027074;FBgn0032713;FBgn0032713;FBgn0032713;FBgn0032713;FBgn0032715;FBgn0032715;FBgn0032717;FBgn0032717;FBgn0032717;FBgn0032719;FBgn0032719;FBgn0032720;FBgn0032721;FBgn0032721;FBgn0032721;FBgn0040992;FBgn0040992;FBgn0040992;FBgn0040993;FBgn0040993;FBgn0040993;FBgn0045852;FBgn0051752;FBgn0053120;FBg…	0;0;0;0;0;0;0;0;20181;0;0;0;0;-8872;0;0;0;0;0;0;0;0;0;0;0;0;0;26877;26516;26516;0;0;4654;26877;26516;26516;0;0;0;27236;-34178;-33320;0;-47720;12811;27209	6.32992	2.81295	3.52624	0.0045873	0.000249794
2L	18857564	18857964	401	*	Promoter (<=1kb)	1	18855126	18857679	2554	2	FBgn0032721	CG10602	FBtr0089314	0	FBtr0081111;FBtr0081112;FBtr0342921;FBtr0081109;FBtr0081105;FBtr0081106;FBtr0081107;FBtr0081108;FBtr0300818;FBtr0081104;FBtr0308574;FBtr0343833;FBtr0308575;FBtr0081121;FBtr0344795;FBtr0081120;FBtr0273228;FBtr0331194;FBtr0081110;FBtr0342919;FBtr0089318;FBtr0089314;FBtr0089315;FBtr0347402;FBtr0345442;FBtr0081122;FBtr0343834;FBtr0345443;FBtr0299685;FBtr0081102;FBtr0331193;FBtr0081118;FBtr0345444;FBt…	FBgn0003896;FBgn0003896;FBgn0003896;FBgn0015808;FBgn0027070;FBgn0027070;FBgn0027070;FBgn0027070;FBgn0027074;FBgn0032713;FBgn0032713;FBgn0032713;FBgn0032713;FBgn0032715;FBgn0032715;FBgn0032717;FBgn0032717;FBgn0032717;FBgn0032719;FBgn0032719;FBgn0032720;FBgn0032721;FBgn0032721;FBgn0032721;FBgn0040992;FBgn0040992;FBgn0040992;FBgn0040993;FBgn0040993;FBgn0040993;FBgn0051752;FBgn0053120;FBgn0259201;FBg…	0;0;0;0;0;0;0;0;38220;0;0;0;0;-26911;0;0;0;0;0;0;0;0;0;0;0;0;0;44916;44555;44555;0;-12985;44916;44555;44555;0;0;0;9197;-35647;-48160;42530;-4828;-44847;9170	5.92571	2.69296	2.8852	0.00968571	0.000900028
2L	18881226	18881626	401	*	Promoter (<=1kb)	1	18859507	18881261	21755	2	FBgn0003896	tup	FBtr0081111	0	FBtr0081111;FBtr0081112;FBtr0342921;FBtr0081109;FBtr0081120;FBtr0273228;FBtr0331194;FBtr0081110;FBtr0342919;FBtr0089318;FBtr0089314;FBtr0089315;FBtr0347402;FBtr0342929;FBtr0081193;FBtr0331193;FBtr0081118;FBtr0309718;FBtr0342920;FBtr0342922;FBtr0342930;FBti0062509-RA;FBti0062510-RA;FBtr0309719	FBgn0003896;FBgn0003896;FBgn0003896;FBgn0015808;FBgn0032717;FBgn0032717;FBgn0032717;FBgn0032719;FBgn0032719;FBgn0032720;FBgn0032721;FBgn0032721;FBgn0032721;FBgn0032723;FBgn0032723;FBgn0051752;FBgn0053120;FBgn0263568;FBgn0265950;FBgn0265951;FBgn0265952;FBti0062509;FBti0062510;FBtr0309719_df_nrg	0;0;0;0;0;0;0;0;0;0;0;0;0;0;0;0;-36647;-14065;-11985;-24498;18868;-28490;-21185;-14092	6.73138	3.01097	3.38686	0.00206022	6.40414e-05
2L	18936065	18936465	401	*	Exon (FBtr0342929/FBgn0032723, exon 6 of 11)	1	18916347	18943960	27614	2	FBgn0032723	ssp3	FBtr0342929	7495	FBtr0340325;FBtr0081187;FBtr0340326;FBtr0081189;FBtr0342929;FBtr0081193;FBtr0081132;FBtr0342928;FBtr0081192;FBtr0081191;FBtr0342926;FBtr0342927;FBtr0344844;FBtr0081190;FBtr0344845;FBtr0081133;FBtr0340323;FBtr0340324;FBtr0081186;FBtr0340317;FBtr0081134;FBtr0340322;FBtr0081185;FBtr0342920;FBtr0342922;FBtr0342930;FBtr0342923;FBtr0342925;FBtr0452098;FBti0062510-RA;FBti0062511-RA;FBti0062512-RA	FBgn0015772;FBgn0015772;FBgn0015772;FBgn0015772;FBgn0032723;FBgn0032723;FBgn0032724;FBgn0032725;FBgn0032725;FBgn0032726;FBgn0032726;FBgn0032726;FBgn0032727;FBgn0032727;FBgn0032727;FBgn0032728;FBgn0032729;FBgn0032729;FBgn0032729;FBgn0032730;FBgn0032730;FBgn0032731;FBgn0032731;FBgn0265950;FBgn0265951;FBgn0265952;FBgn0265953;FBgn0265954;FBgn0284082;FBti0062510;FBti0062511;FBti0062512	0;0;0;0;0;0;0;0;0;0;0;0;20615;20704;0;0;37723;0;0;-38245;-38245;0;0;42454;29941;-35571;-9235;0;-9840;33254;9124;-37118	5.86144	2.04404	3.25688	0.00957195	0.000875842
2L	18943936	18944336	401	*	Promoter (<=1kb)	1	18916347	18943960	27614	2	FBgn0032723	ssp3	FBtr0342929	0	FBtr0340325;FBtr0081187;FBtr0340326;FBtr0081189;FBtr0342929;FBtr0081193;FBtr0081132;FBtr0342928;FBtr0081192;FBtr0081191;FBtr0342926;FBtr0342927;FBtr0344844;FBtr0081190;FBtr0344845;FBtr0081133;FBtr0340323;FBtr0340324;FBtr0081186;FBtr0340317;FBtr0081134;FBtr0340322;FBtr0081185;FBtr0081135;FBtr0081184;FBtr0340321;FBtr0081136;FBtr0340320;FBtr0081183;FBtr0342920;FBtr0342922;FBtr0342930;FBtr0342923;FBt…	FBgn0015772;FBgn0015772;FBgn0015772;FBgn0015772;FBgn0032723;FBgn0032723;FBgn0032724;FBgn0032725;FBgn0032725;FBgn0032726;FBgn0032726;FBgn0032726;FBgn0032727;FBgn0032727;FBgn0032727;FBgn0032728;FBgn0032729;FBgn0032729;FBgn0032729;FBgn0032730;FBgn0032730;FBgn0032731;FBgn0032731;FBgn0032732;FBgn0032733;FBgn0032733;FBgn0032734;FBgn0046302;FBgn0046302;FBgn0265950;FBgn0265951;FBgn0265952;FBgn0265953;FBg…	0;0;0;0;0;0;0;0;0;0;0;0;12744;12833;0;0;29852;0;0;-30374;-30374;0;0;-43371;45897;45897;-46684;51598;51598;50325;37812;-43442;-1364;0;-1969;-48160;41125;1253;-29247	5.89875	2.22798	3.41296	0.0140893	0.0016914
2L	18968694	18969094	401	*	Promoter (<=1kb)	1	18957732	18968744	11013	2	FBgn0015772	Nak	FBtr0340325	0	FBtr0340325;FBtr0081187;FBtr0340326;FBtr0081189;FBtr0081139;FBtr0342929;FBtr0081193;FBtr0081132;FBtr0342928;FBtr0081192;FBtr0081191;FBtr0342926;FBtr0342927;FBtr0344844;FBtr0081190;FBtr0344845;FBtr0081133;FBtr0340323;FBtr0340324;FBtr0081186;FBtr0340317;FBtr0081134;FBtr0340322;FBtr0081185;FBtr0081135;FBtr0081184;FBtr0340321;FBtr0081136;FBtr0340320;FBtr0081183;FBtr0321311;FBtr0321312;FBtr0081138;FBt…	FBgn0015772;FBgn0015772;FBgn0015772;FBgn0015772;FBgn0028569;FBgn0032723;FBgn0032723;FBgn0032724;FBgn0032725;FBgn0032725;FBgn0032726;FBgn0032726;FBgn0032726;FBgn0032727;FBgn0032727;FBgn0032727;FBgn0032728;FBgn0032729;FBgn0032729;FBgn0032729;FBgn0032730;FBgn0032730;FBgn0032731;FBgn0032731;FBgn0032732;FBgn0032733;FBgn0032733;FBgn0032734;FBgn0046302;FBgn0046302;FBgn0051792;FBgn0051792;FBgn0051793;FBg…	0;0;0;0;-41772;0;0;0;0;0;0;0;0;-11614;-11525;0;0;5094;0;0;-5616;-5616;0;0;-18613;21139;21139;-21926;26840;26840;-28354;-28354;0;0;39589;0;0;0;22994;0;-42808;22389;-23402;-23105;-4489;-26186;-28695	6.47884	3.98965	2.3554	0.00443599	0.000236292
2L	19012290	19012690	401	*	Promoter (<=1kb)	1	19011902	19012254	353	1	FBgn0266830	lncRNA:CR45292	FBtr0345558	388	FBtr0081180;FBtr0081177;FBtr0081143;FBtr0340325;FBtr0081187;FBtr0340326;FBtr0081189;FBtr0081139;FBtr0081133;FBtr0340323;FBtr0340324;FBtr0081186;FBtr0340317;FBtr0081134;FBtr0340322;FBtr0081185;FBtr0081135;FBtr0081184;FBtr0340321;FBtr0081136;FBtr0081140;FBtr0321270;FBtr0321271;FBtr0321272;FBtr0081141;FBtr0081178;FBtr0081146;FBtr0113043;FBtr0081148;FBtr0336844;FBtr0081149;FBtr0340320;FBtr0081183;FBt…	FBgn0001202;FBgn0002021;FBgn0002022;FBgn0015772;FBgn0015772;FBgn0015772;FBgn0015772;FBgn0028569;FBgn0032728;FBgn0032729;FBgn0032729;FBgn0032729;FBgn0032730;FBgn0032730;FBgn0032731;FBgn0032731;FBgn0032732;FBgn0032733;FBgn0032733;FBgn0032734;FBgn0032740;FBgn0032740;FBgn0032740;FBgn0032740;FBgn0032741;FBgn0032744;FBgn0032746;FBgn0032748;FBgn0032748;FBgn0032749;FBgn0032749;FBgn0046302;FBgn0046302;FBg…	0;0;-29172;0;0;0;0;1424;0;-38102;0;0;37580;37580;0;0;24583;-22057;-22057;21270;-9727;-9727;-10328;-10328;-15020;0;-36386;0;0;-46439;-46624;-16356;-16356;14842;14842;0;0;0;-3607;0;0;0;0;0;0;0;0;0;0;0;0;0;388;19794;10297;9975;38707;17010;14501	4.7584	0	3.81343	0.0290714	0.00559508
2L	19054336	19054736	401	*	Promoter (<=1kb)	1	19054078	19058821	4744	1	FBgn0032748	CG10492	FBtr0081148	258	FBtr0081180;FBtr0081177;FBtr0081143;FBtr0309834;FBtr0081170;FBtr0309833;FBtr0329940;FBtr0309832;FBtr0081169;FBtr0309835;FBtr0081139;FBtr0081140;FBtr0321270;FBtr0321271;FBtr0321272;FBtr0081141;FBtr0081178;FBtr0081146;FBtr0113043;FBtr0081148;FBtr0336844;FBtr0081149;FBtr0081150;FBtr0081151;FBtr0303241;FBtr0081174;FBtr0081175;FBtr0081176;FBtr0081173;FBtr0081171;FBtr0081152;FBtr0081138;FBtr0340318;FBt…	FBgn0001202;FBgn0002021;FBgn0002022;FBgn0002023;FBgn0002023;FBgn0002023;FBgn0002023;FBgn0002023;FBgn0002023;FBgn0002023;FBgn0028569;FBgn0032740;FBgn0032740;FBgn0032740;FBgn0032740;FBgn0032741;FBgn0032744;FBgn0032746;FBgn0032748;FBgn0032748;FBgn0032749;FBgn0032749;FBgn0032750;FBgn0032751;FBgn0032752;FBgn0032752;FBgn0032752;FBgn0032752;FBgn0032753;FBgn0032754;FBgn0032755;FBgn0051793;FBgn0051793;FBg…	0;0;12474;27485;28586;0;0;0;0;0;43470;31919;31919;31318;31318;26626;0;5260;0;0;-4393;-4578;0;0;0;15115;15115;15115;19413;24292;-47308;0;0;0;20676;-45653;0;0;0;0;0;0;0;0;0;0;0;0;-47308;0;42434;-31349;-21471;-31671	6.55636	3.37209	3.21058	0.00191673	5.36651e-05
2L	19114149	19114549	401	*	Promoter (<=1kb)	1	19114401	19116570	2170	1	FBgn0002036	CG10561	FBtr0081155	0	FBtr0081153;FBtr0081154;FBtr0081166;FBtr0081167;FBtr0290291;FBtr0309834;FBtr0081170;FBtr0309833;FBtr0329940;FBtr0309832;FBtr0081169;FBtr0309835;FBtr0346428;FBtr0081165;FBtr0081164;FBtr0081155;FBtr0081158;FBtr0336627;FBtr0081159;FBtr0081160;FBtr0081150;FBtr0081151;FBtr0303241;FBtr0081174;FBtr0081175;FBtr0081176;FBtr0081173;FBtr0081171;FBtr0081152;FBtr0081172;FBtr0332578;FBtr0081162;FBtr0081163;FBt…	FBgn0000075;FBgn0000075;FBgn0000422;FBgn0000422;FBgn0000422;FBgn0002023;FBgn0002023;FBgn0002023;FBgn0002023;FBgn0002023;FBgn0002023;FBgn0002023;FBgn0002031;FBgn0002031;FBgn0002031;FBgn0002036;FBgn0010300;FBgn0010300;FBgn0010300;FBgn0010300;FBgn0032750;FBgn0032751;FBgn0032752;FBgn0032752;FBgn0032752;FBgn0032752;FBgn0032753;FBgn0032754;FBgn0032755;FBgn0053315;FBgn0086443;FBgn0086443;FBgn0086444;FBg…	3995;2308;0;0;0;-31928;-30827;0;0;0;0;0;0;0;0;0;0;0;0;0;0;0;0;-44298;-44298;-44298;-40000;-35121;12105;-38737;0;0;0;-12711;-17774;18934;0;0;12105;0;0;-32876;37942;6760	5.1587	0	4.31745	0.0118616	0.00127742
2L	19134931	19135331	401	*	Promoter (<=1kb)	1	19133023	19135233	2211	2	FBgn0086447	l(2)37Cg	FBtr0332577	0	FBtr0081153;FBtr0081154;FBtr0081166;FBtr0081167;FBtr0290291;FBtr0309833;FBtr0329940;FBtr0309832;FBtr0081169;FBtr0309835;FBtr0346428;FBtr0081165;FBtr0081164;FBtr0081155;FBtr0332572;FBtr0081228;FBtr0081158;FBtr0336627;FBtr0081159;FBtr0081160;FBtr0344846;FBtr0081152;FBtr0081233;FBtr0332578;FBtr0081162;FBtr0081163;FBtr0081156;FBtr0081157;FBtr0081161;FBtr0332577;FBtr0336628;FBtr0330018;FBtr0332576;FBt…	FBgn0000075;FBgn0000075;FBgn0000422;FBgn0000422;FBgn0000422;FBgn0002023;FBgn0002023;FBgn0002023;FBgn0002023;FBgn0002023;FBgn0002031;FBgn0002031;FBgn0002031;FBgn0002036;FBgn0010097;FBgn0010097;FBgn0010300;FBgn0010300;FBgn0010300;FBgn0010300;FBgn0010300;FBgn0032755;FBgn0032763;FBgn0086443;FBgn0086443;FBgn0086444;FBgn0086445;FBgn0086446;FBgn0086447;FBgn0086447;FBgn0086447;FBgn0263982;FBgn0265263;FBg…	24777;23090;0;0;0;0;0;0;0;0;0;0;0;0;50395;50395;0;0;0;0;0;32887;0;0;0;0;7671;2608;-1448;0;0;32887;47479;47317;0;0;48269;48282;48456;-12094;-13622	5.17567	0	4.35805	0.0110532	0.00113185
2L	19158317	19158717	401	*	Promoter (<=1kb)	1	19158540	19172567	14028	1	FBgn0010300	brat	FBtr0081159	0	FBtr0081153;FBtr0081154;FBtr0081166;FBtr0081167;FBtr0290291;FBtr0309835;FBtr0346428;FBtr0081165;FBtr0081164;FBtr0081155;FBtr0332572;FBtr0081228;FBtr0081158;FBtr0336627;FBtr0081159;FBtr0081160;FBtr0344846;FBtr0081194;FBtr0302561;FBtr0081195;FBtr0330209;FBtr0081233;FBtr0332578;FBtr0081162;FBtr0081163;FBtr0081156;FBtr0081157;FBtr0081161;FBtr0332577;FBtr0336628;FBtr0332576;FBtr0302890;FBtr0343847;FBt…	FBgn0000075;FBgn0000075;FBgn0000422;FBgn0000422;FBgn0000422;FBgn0002023;FBgn0002031;FBgn0002031;FBgn0002031;FBgn0002036;FBgn0010097;FBgn0010097;FBgn0010300;FBgn0010300;FBgn0010300;FBgn0010300;FBgn0010300;FBgn0010309;FBgn0010309;FBgn0015380;FBgn0015380;FBgn0032763;FBgn0086443;FBgn0086443;FBgn0086444;FBgn0086445;FBgn0086446;FBgn0086447;FBgn0086447;FBgn0086447;FBgn0265263;FBgn0265263;FBgn0266210;FBg…	48163;46476;0;0;0;0;0;0;0;0;27009;27009;0;0;0;0;0;0;0;0;0;0;0;0;0;31057;25994;-24834;0;0;24093;23931;0;0;24883;24896;25070;10892;-37008	6.00377	2.29905	3.38484	0.0115337	0.00121795
2L	19363420	19363820	401	*	Promoter (<=1kb)	1	19338678	19363227	24550	2	FBgn0024245	dnt	FBtr0081224	-193	FBtr0336820;FBtr0081224;FBtr0081197;FBtr0336818;FBtr0336817;FBtr0081198;FBtr0081199;FBtr0081222;FBtr0081223;FBtr0301287;FBtr0336819;FBtr0081221;FBtr0310645;FBtr0081219;FBtr0081220;FBtr0300823;FBtr0081218;FBtr0081216;FBtr0081217;FBtr0300822;FBtr0334167;FBtr0306598;FBtr0334166;FBtr0081213;FBtr0081212;FBtr0081211;FBtr0100449;FBtr0081210;FBtr0081214;FBtr0334163;FBtr0081200;FBtr0091700;FBtr0345452;FBt…	FBgn0024245;FBgn0024245;FBgn0032770;FBgn0032770;FBgn0032770;FBgn0032771;FBgn0032772;FBgn0032773;FBgn0032773;FBgn0032773;FBgn0032773;FBgn0032774;FBgn0032774;FBgn0032774;FBgn0032774;FBgn0032774;FBgn0032775;FBgn0032775;FBgn0032775;FBgn0032775;FBgn0041789;FBgn0041789;FBgn0041789;FBgn0041789;FBgn0041789;FBgn0041789;FBgn0041789;FBgn0041789;FBgn0041789;FBgn0051798;FBgn0051798;FBgn0065096;FBgn0266796;FBg…	0;0;-555;-555;-555;-6625;-17110;22385;22385;22385;22385;0;0;0;0;0;0;0;0;0;0;0;0;0;0;0;0;0;0;-30340;-30340;39748;36053;40482;36325;15879;18348;36751;-44866	5.57335	0	4.72951	0.00486705	0.000272538
2L	19398824	19399224	401	*	Promoter (<=1kb)	1	19390370	19398493	8124	2	FBgn0032775	CG17544	FBtr0300822	-331	FBtr0081234;FBtr0334175;FBtr0334174;FBtr0302360;FBtr0081201;FBtr0081288;FBtr0336820;FBtr0081224;FBtr0081197;FBtr0336818;FBtr0336817;FBtr0081198;FBtr0081199;FBtr0081222;FBtr0081223;FBtr0301287;FBtr0336819;FBtr0081221;FBtr0310645;FBtr0081219;FBtr0081220;FBtr0300823;FBtr0081218;FBtr0081216;FBtr0081217;FBtr0300822;FBtr0302938;FBtr0334165;FBtr0334164;FBtr0081204;FBtr0302874;FBtr0335465;FBtr0081203;FBt…	FBgn0003346;FBgn0003346;FBgn0003346;FBgn0016675;FBgn0016675;FBgn0024230;FBgn0024245;FBgn0024245;FBgn0032770;FBgn0032770;FBgn0032770;FBgn0032771;FBgn0032772;FBgn0032773;FBgn0032773;FBgn0032773;FBgn0032773;FBgn0032774;FBgn0032774;FBgn0032774;FBgn0032774;FBgn0032774;FBgn0032775;FBgn0032775;FBgn0032775;FBgn0032775;FBgn0032779;FBgn0032779;FBgn0032779;FBgn0032779;FBgn0032779;FBgn0032780;FBgn0032780;FBg…	0;0;0;-18223;-18223;0;0;0;34449;34449;34449;28379;17894;-12619;-12619;-12619;-12619;0;0;0;0;0;0;0;0;0;0;0;0;0;-27863;0;0;0;0;39742;39742;0;0;0;0;0;0;0;0;0;0;0;0;4664;4664;-19093;-19093;-19851;-19851;4344;0;0;921;51283;53752;1347;-9462	6.03107	3.50311	2.49184	0.0211576	0.00325574
[truncated: 2,172 more rows]
