# Supplementary material for: The E-Protein Daughterless Regulates Olfactory Learning of Adult Drosophila melanogaster
Source: eNeuro. 2026 Jan 20;13(1):ENEURO.0051-25.2025. doi: 10.1523/ENEURO.0051-25.2025 (PMC12834652; doi:10.1523/ENEURO.0051-25.2025)
Supplement: Figure 3-1 — Differential gene expression caused by Da inhibition by Emc overexpression. Significantly up-regulated and down-regulated genes are listed. Gene name, average counts and counts in each genotype, log2 fold change and adjusted p values are shown. Download Figure 3-1, XLS file. [file eneuro-13-ENEURO.0051-25.2025-s002.xls]

## Sheet: Up-regulated
Geneid	gene_name	Avg_count_mean	Avg_emc_OE_counts	Avg_CTRL_counts	log2FoldChange	padj
FBgn0036556	hzg	2665.63	3673.87	1657.39	1.14173	9.01432e-70
FBgn0052581	CG32581	219.159	434.174	4.14392	6.65829	8.09412e-52
FBgn0033395	Cyp4p2	167.777	309.125	26.4285	3.52965	1.32757e-51
FBgn0040832	CG8012	1347.68	1812.52	882.847	1.02884	1.07268e-39
FBgn0000473	Cyp6a2	705.773	1089.91	321.637	1.71853	1.42715e-38
FBti0020031		150.145	267.119	33.1704	2.99721	6.12463e-38
FBti0019110		125.304	232.233	18.3759	3.6062	6.30568e-35
FBgn0039459	IntS12	200.257	331.55	68.9629	2.23564	1.39877e-34
FBgn0039527	CG5639	251.95	412.069	91.8313	2.12293	2.93559e-34
FBgn0034356	Pepck2	304.516	513.614	95.4175	2.42309	5.58516e-33
FBgn0263780	CG17684	1361.78	1757.82	965.728	0.85342	1.14223e-25
FBgn0260995	dpr21	1621.54	2102.16	1140.93	0.86783	3.06089e-23
FBgn0003996	w	1964.23	2522.52	1405.94	0.825362	1.09933e-22
FBgn0033521	CG12896	209.379	321.54	97.2181	1.69286	3.05363e-19
FBgn0039685	Obp99b	432.465	654.163	210.766	1.65648	9.0224e-19
FBgn0041180	Tep4	671.288	878.544	464.031	0.898881	2.37642e-16
FBgn0000564	Eh	568.398	785.823	350.972	1.12992	1.32555e-15
FBgn0038733	CG11407	1500.13	1861.76	1138.5	0.688565	2.82863e-15
FBgn0029170	TwdlT	182.023	263.67	100.375	1.34328	2.8213e-13
FBgn0038079	NijC	446.154	602.421	289.886	1.03001	3.06601e-13
FBgn0027620	Acf	1189.68	1455.24	924.11	0.634264	3.1692e-13
FBgn0013278	Hsp70Bb	142.863	236.532	49.1937	2.29101	8.57263e-13
FBgn0003312	sad	115.968	178.564	53.3731	1.71551	2.6219e-12
FBgn0038917	CG6678	102.237	158.278	46.1962	1.70471	7.6092e-12
FBgn0003884	alphaTub84B	25316.1	28243.7	22388.6	0.325169	1.36574e-11
FBti0020280		207.342	298.297	116.387	1.3415	4.86397e-11
FBgn0032143	CG4017	394.451	536.757	252.145	1.07325	1.36346e-10
FBgn0030349	CG10353	2430.97	2818.4	2043.53	0.445583	1.74261e-10
FBgn0051313	CG31313	1090.45	1362.51	818.393	0.691357	4.5789e-10
FBgn0264835	lncRNA:CR44043	62.5319	107.956	17.108	2.59353	4.81392e-10
FBti0019285		32.2686	61.3946	3.14263	4.29534	7.14077e-10
FBgn0051116	ClC-a	5640.45	6537.93	4742.98	0.442501	7.85947e-10
FBgn0034500	CG11200	740.251	900.774	579.728	0.613874	1.01963e-09
FBgn0039316	CG11893	260.314	361.754	158.873	1.13044	1.21241e-09
FBgn0037090	Est-Q	860.49	1072.39	648.589	0.704012	2.14645e-09
FBti0020189		39.3518	78.148	0.55564	6.83006	2.20548e-09
FBgn0040524	CG11052	53.8655	89.394	18.3369	2.17489	5.46671e-09
FBti0019446		18.9542	37.9083	0	8.40807	1.14421e-08
FBgn0038098	CG7381	544.145	680.61	407.68	0.710167	1.31817e-08
FBgn0000055	Adh	146.859	210.492	83.2261	1.28819	1.94056e-08
FBgn0032614	CG13284	528.15	652.023	404.278	0.659545	2.40804e-08
FBgn0032685	CG10211	260.544	340.019	181.069	0.859339	4.66883e-08
FBgn0035791	CG8539	269.745	364.185	175.305	1.01543	6.56689e-08
FBgn0000639	Fbp1	316.03	510.407	121.653	2.08597	6.80613e-08
FBgn0036619	Cpr72Ec	1231	1454.95	1007.05	0.502485	9.43834e-08
FBgn0033354	FANCI	36.5578	62.6322	10.4835	2.43639	1.85715e-07
FBti0061288		151.187	208.876	93.4981	1.10197	2.08261e-07
FBgn0058469	lncRNA:CR40469	23.112	45.6683	0.55564	5.93985	2.26255e-07
FBgn0051072	Lerp	3001.29	3363.84	2638.74	0.334082	2.32248e-07
FBgn0030590	CG9518	52.995	87.59	18.4001	2.08737	4.19621e-07
FBgn0032187	CG4839	132.647	196.075	69.2195	1.48069	1.1061e-06
FBgn0267912	CanA-14F	5694.51	6258.97	5130.06	0.274116	1.23329e-06
FBgn0040965	lncRNA:CR13130	134.924	190.744	79.1039	1.20718	1.56196e-06
FBgn0039681	CG7582	3354.04	3748.97	2959.11	0.321062	2.06251e-06
FBgn0262535	CG43089	17.8754	33.7919	1.959	3.86954	2.2832e-06
FBgn0038830	CG17272	665.612	792.537	538.687	0.520273	2.77197e-06
FBgn0267376	SelR	4450.9	4918.96	3982.85	0.287978	6.03808e-06
FBgn0051436	CG31436	323.412	410.044	236.78	0.74426	6.92256e-06
FBgn0031716	CG14015	2184.68	2449.21	1920.14	0.330343	6.98986e-06
FBgn0001224	Hsp23	1247.73	1457.93	1037.52	0.46344	7.32709e-06
FBti0061300		81.9948	118.886	45.1036	1.27336	7.45848e-06
FBgn0086675	fne	7823.49	8706.72	6940.27	0.307391	8.08116e-06
FBgn0053639	CG33639	2073.49	2314.36	1832.63	0.316814	8.30891e-06
FBgn0039324	CG10553	1665.82	1994.43	1337.2	0.508337	9.10915e-06
FBgn0260793	2mit	5122.9	5693.12	4552.68	0.302381	1.02844e-05
FBti0060976		16.7732	32.9637	0.582693	5.47084	1.11911e-05
FBgn0031910	CG15818	46.1789	91.7789	0.578939	7.07195	1.21445e-05
FBgn0085356	CG34327	295.456	384.932	205.981	0.814452	1.4721e-05
FBgn0038115	CG7966	863.715	1009.03	718.403	0.456926	1.53853e-05
FBgn0031689	Cyp28d1	7311.23	8008.29	6614.18	0.259851	1.85568e-05
FBgn0267040	lncRNA:CR45484	17.8492	34.3404	1.35806	4.24297	1.99392e-05
FBgn0067779	dbr	854.283	980.535	728.031	0.399986	2.22109e-05
FBgn0036678	CG11905	62.1132	97.9783	26.2481	1.73862	2.29187e-05
FBgn0034071	CG8405	2903.17	3200.1	2606.24	0.277859	2.62166e-05
FBgn0053147	Hs3st-A	5457.41	6004.38	4910.44	0.271445	2.87881e-05
FBti0019524		11.9441	23.595	0.293224	5.63446	2.9331e-05
FBgn0085412	kmr	5343.01	5916.87	4769.15	0.289287	3.05413e-05
FBgn0085422	CG34393	934.508	1076.33	792.689	0.407939	3.11192e-05
FBgn0052207	hpRNA:CR32207	42.5701	65.8675	19.2727	1.62689	3.5509e-05
FBgn0029161	slmo	18.1689	32.7142	3.62347	2.90523	3.64996e-05
FBgn0038693	unc79	14435.6	16010.4	12860.8	0.292848	3.64996e-05
FBgn0036165	chrb	11494.3	12468.7	10520	0.230445	3.64996e-05
FBgn0031251	CG4213	1523.96	1718.7	1329.21	0.355645	4.09025e-05
FBgn0002563	Lsp1beta	460.047	678.147	241.946	1.44181	4.45584e-05
FBgn0037930	CG14715	312.353	392.594	232.112	0.685429	4.92599e-05
FBgn0024294	Spn43Aa	78.0032	110.087	45.9189	1.1523	5.19728e-05
FBgn0039852	nyo	51.658	76.667	26.649	1.38202	7.34624e-05
FBgn0028496	CG30116	5035.31	5494.24	4576.39	0.24839	7.84848e-05
FBgn0033518	Prx2540-2	1576.8	1820.9	1332.69	0.431983	8.01611e-05
FBgn0053087	LRP1	3178.08	3531.75	2824.4	0.293898	8.01611e-05
FBgn0038056	CG5961	694.623	803.345	585.902	0.41601	8.86101e-05
FBgn0015269	Nf1	4114.06	4533.34	3694.79	0.277222	0.000121551
FBgn0261794	kcc	40924.1	44086.8	37761.5	0.212682	0.000126976
FBgn0000575	emc	5313.22	5825.27	4801.17	0.259859	0.00018781
FBgn0264503	CG43902	2728.82	2992.44	2465.2	0.259215	0.00020196
FBgn0044050	Ilp3	2618.72	2972.79	2264.65	0.365868	0.000230954
FBti0059765		13.3493	25.9114	0.78725	4.76144	0.000240062
FBgn0037845	CG14694	63.2179	90.974	35.4619	1.21795	0.000266128
FBgn0000640	Fbp2	161.343	257.016	65.6697	1.8698	0.000292136
FBgn0030829	CG12998	739.686	1012.95	466.418	1.02329	0.000293234
FBgn0015519	nAChRalpha3	1511.96	1691.59	1332.34	0.317515	0.000302786
FBgn0037304	CG1113	89.1986	122.274	56.1229	1.00429	0.00030766
FBgn0010473	tutl	13709	14781	12637	0.207628	0.000321553
FBgn0032013	Scgalpha	1669.24	1850.14	1488.33	0.288838	0.000337192
FBgn0027655	htt	2751.26	3048.67	2453.84	0.286377	0.000337192
FBgn0028963	Or49b	19.8387	33.5777	6.09963	2.23464	0.000457204
FBgn0004656	fs(1)h	4246.29	4651.04	3841.54	0.251999	0.000463697
FBgn0028899	CG31817	54.8743	79.8077	29.9408	1.27061	0.000482145
FBgn0260964	Vmat	10985.2	11812.4	10158	0.202442	0.000482145
FBgn0267001	Ten-a	8890.85	9640.99	8140.72	0.227423	0.000495018
FBti0061531		125.866	163.304	88.4284	0.781908	0.00052577
FBgn0037705	mura	6262.96	6826.02	5699.9	0.239851	0.00052577
FBgn0085391	trv	7388.91	7980.6	6797.22	0.216173	0.000546275
FBti0018999		13.0354	23.5253	2.54544	2.8496	0.000590855
FBgn0031791	AANATL2	372.933	448.976	296.889	0.532476	0.000625296
FBgn0051781	lncRNA:CR31781	494.095	579.11	409.079	0.453412	0.000625296
FBgn0038880	SIFaR	510.728	589.762	431.694	0.400999	0.000691911
FBgn0011259	Sema1a	4613.65	5059.66	4167.64	0.257337	0.000722553
FBgn0260634	eIF4G2	2757.84	3003.43	2512.24	0.237746	0.000773338
FBgn0033268	Obp44a	70518.3	79129.5	61907	0.313635	0.000787749
FBti0019296		13.5234	24.3238	2.72295	2.78955	0.000799125
FBgn0036906	CG14102	178.813	224.525	133.102	0.663689	0.000824036
FBgn0034468	Obp56a	46.4343	68.9647	23.9039	1.36484	0.000827941
FBti0019299		13.3761	25.1304	1.62178	3.4409	0.00083817
FBgn0029123	SoxN	2832.67	3109.87	2555.47	0.258336	0.000864224
FBgn0035170	dpr20	1781.28	1970.13	1592.43	0.277379	0.000873807
FBgn0051140	CG31140	11681.4	12610.5	10752.2	0.213582	0.000887113
FBgn0033520	Prx2540-1	227.388	281.754	173.022	0.622771	0.000890879
FBgn0031549	Spindly	17.1371	29.1959	5.07832	2.23523	0.000917349
FBgn0004168	5-HT1A	2246.04	2467.63	2024.46	0.260053	0.000956641
FBgn0002643	mam	3598.14	3917.71	3278.56	0.23369	0.000956641
FBgn0031636	CG12194	3076.6	3352.01	2801.19	0.235464	0.000993319
FBgn0035546	CG11345	32.6166	51.8495	13.3837	1.67968	0.00101654
FBgn0259171	Pde9	2163.5	2397.53	1929.48	0.282602	0.00102056
FBgn0028743	Dhit	1179.53	1308.6	1050.47	0.287476	0.00103041
FBgn0038676	CG6026	47.9395	68.7188	27.1602	1.15414	0.00108651
FBgn0000414	Dab	5269.66	5727.58	4811.74	0.226791	0.00113991
FBgn0036544	sff	3894.37	4209.63	3579.12	0.216442	0.00115404
FBti0019603		1159.92	1321.1	998.741	0.357719	0.00116756
FBgn0032151	nAChRalpha6	4402.15	4836.27	3968.03	0.263026	0.00118092
FBgn0033603	Cpr47Ef	173.874	226.269	121.48	0.792696	0.00119881
FBgn0026206	mei-P26	5524.56	6118.59	4930.54	0.280135	0.00119881
FBgn0011768	Fdh	1568.57	1725.76	1411.39	0.263708	0.00119881
FBgn0004465	Su(P)	1320.22	1462.37	1178.07	0.280602	0.00123044
FBgn0004865	Eip78C	2236.13	2465.14	2007.12	0.26685	0.00129519
FBgn0052767	CG32767	2242.47	2439.12	2045.82	0.231203	0.00134676
FBgn0033911	VGAT	4605.04	4955.23	4254.84	0.204551	0.00136496
FBgn0085447	sif	3265.57	3612.21	2918.94	0.283905	0.00137205
FBgn0013759	CASK	13195.6	14278.7	12112.5	0.216196	0.00145934
FBti0060427		81.052	109.32	52.7838	0.936845	0.00162527
FBgn0037698	CG16779	3159.85	3466.05	2853.64	0.252623	0.00187957
FBgn0259246	brp	17819.9	19431.8	16208	0.233768	0.00189692
FBgn0264821	asRNA:CR44029	1085.64	1213.15	958.128	0.303307	0.00200417
FBgn0052432	CG32432	6842.04	7411.05	6273.02	0.2199	0.00200417
FBgn0261617	nej	3228.46	3495.06	2961.86	0.215593	0.00200799
FBgn0036725	CG18265	608.172	707.684	508.661	0.415846	0.00203024
FBgn0053988	Mid1	7237.89	7885.83	6589.94	0.233335	0.00203185
FBgn0013343	Syx1A	5261.9	5693.83	4829.97	0.218664	0.00211102
FBgn0262730	dtn	7103.68	7648.17	6559.2	0.204812	0.00219821
FBti0020164		11.8163	21.1229	2.50958	2.60984	0.002302
FBgn0034731	CG10384	2910.66	3225.6	2595.71	0.277081	0.002302
FBgn0032775	CG17544	909.734	1010.99	808.48	0.287985	0.00232433
FBgn0037429	Osi19	59.6152	82.7858	36.4446	0.998916	0.00236885
FBgn0039900	Syt7	11210.8	12255.7	10165.9	0.243703	0.00239811
FBgn0265296	Dscam2	6233.22	6744	5722.43	0.214115	0.00251025
FBgn0040207	kat80	1260	1386.29	1133.71	0.259364	0.00272548
FBgn0263257	Cngl	6730.66	7282.57	6178.75	0.218033	0.00278032
FBgn0051660	smog	3210.53	3487.09	2933.98	0.223633	0.00343423
FBgn0035575	CG7509	985.088	1093.07	877.109	0.280617	0.00346079
FBgn0016061	side	2731.54	2980.44	2482.63	0.234962	0.00346079
FBgn0024941	RSG7	3659.06	3963.31	3354.81	0.218526	0.00346873
FBgn0262018	CadN2	1989.94	2161.28	1818.61	0.224302	0.00355043
FBgn0035858	CG13674	23.0806	36.6128	9.54843	1.60729	0.00355397
FBgn0030836	CG8664	10.9049	20.3587	1.4511	3.36461	0.00370901
FBgn0035211	CG2211	273.987	324.301	223.672	0.461603	0.00379553
FBti0019154		16.8675	27.471	6.26395	1.88572	0.00388215
FBgn0287612	lncRNA:CR46481	53.4003	73.6073	33.1933	0.977178	0.00388215
FBgn0028879	CG15270	3123.55	3389.86	2857.23	0.220006	0.00389649
FBgn0259145	CG42260	1942.95	2121.55	1764.34	0.237887	0.00394858
FBgn0283451	br	1378.25	1531.46	1225.04	0.282998	0.00403136
FBgn0037140	SLC22A	1217.54	1345.38	1089.71	0.267605	0.00452305
FBgn0002031	l(2)37Cc	2151.75	2349.95	1953.55	0.237869	0.00461095
FBgn0259745	wech	1156.37	1279.76	1032.98	0.276465	0.00467718
FBgn0032772	CG17350	102.422	133.794	71.0502	0.77664	0.00470325
FBgn0033874	CG6347	94.2372	125.013	63.4618	0.820092	0.00482606
FBgn0037123	CG14569	145.702	202.018	89.3853	0.924488	0.00502191
FBgn0025726	unc-13	24667.4	26552.8	22782	0.203697	0.00536875
FBgn0085413	CG34384	4320.96	4654.22	3987.7	0.201999	0.00588221
FBgn0004595	pros	9918.66	10849.8	8987.55	0.239847	0.00599588
FBgn0062928	hpRNA:CR33940	114.977	149.377	80.5776	0.727841	0.00603327
FBgn0264386	Ca-alpha1T	14486.9	15644.6	13329.3	0.206191	0.00624737
FBgn0037167	CG11425	567.695	637.074	498.315	0.306173	0.00640887
FBgn0052572	CG32572	13.4391	22.5473	4.33086	2.02152	0.0064568
FBgn0052677	X11Lbeta	4743.3	5126.01	4360.59	0.207301	0.00679062
FBgn0040281	Aplip1	4397.47	4740.56	4054.38	0.200975	0.00728042
FBgn0039809	CG15547	458.718	527.576	389.86	0.36714	0.00748005
FBgn0000037	mAChR-A	3077.96	3346.27	2809.65	0.220089	0.00748005
FBgn0031976	CG7367	16.7909	27.6741	5.90764	1.74825	0.00810017
FBgn0004198	ct	3315.19	3570.87	3059.51	0.201085	0.00810017
FBgn0085430	CG34401	2592.39	2798.11	2386.67	0.202752	0.00824437
FBgn0053556	form3	2754.46	3003.44	2505.48	0.228798	0.00844698
FBgn0029974	dpr14	2243.69	2426.67	2060.71	0.210797	0.00844698
FBgn0014024	Rnp4F	883.783	992.333	775.234	0.301319	0.00879371
FBgn0039883	RhoGAP100F	4939.39	5339.6	4539.18	0.212034	0.00879371
FBgn0034098	krimp	12.4846	20.7927	4.1765	1.94015	0.00905914
FBgn0052547	CG32547	841.189	941.203	741.174	0.290886	0.00905914
FBgn0011280	Obp19d	809.241	933.567	684.916	0.357941	0.00947047
FBgn0033500	CG12913	1078.56	1178.81	978.313	0.23567	0.00959069
FBgn0037288	CG14661	2752.66	2973.8	2531.53	0.20049	0.00988761
FBgn0262855	CG43219	287.813	336.44	239.186	0.405419	0.00989876
FBgn0026373	RpII33	233.646	273.798	193.494	0.415118	0.0102934
FBgn0266750	lncRNA:CR45223	320.629	372.342	268.915	0.390335	0.0115301
FBgn0035947	Srp68	881.568	979.769	783.366	0.275429	0.0115879
FBgn0261647	Axud1	1020.94	1136.72	905.167	0.274276	0.0124036
FBti0020321		60.208	79.5457	40.8703	0.762953	0.0128829
FBgn0011294	a5	49.1337	67.4565	30.8108	0.937581	0.0134381
FBgn0038156	side-IV	930.224	1017.27	843.178	0.234091	0.0141679
FBgn0044048	Ilp5	1543.2	1703.41	1383	0.252145	0.014276
FBgn0027500	spd-2	24.4873	36.6634	12.3113	1.23566	0.0146383
FBgn0261085	Syt12	1567.58	1698.15	1437.01	0.209414	0.0146383
FBgn0033367	PPO2	511.909	594.883	428.935	0.376995	0.0163813
FBgn0035022	CG11413	329.575	379.666	279.484	0.357855	0.0165853
FBgn0002939	ninaD	288.558	343.323	233.793	0.452248	0.0166558
FBgn0002562	Lsp1alpha	33.2404	47.4123	19.0684	1.04224	0.0172292
FBgn0036958	CG17233	1146.9	1250.76	1043.04	0.22412	0.0174409
FBgn0267665	lncRNA:CR46003	50.1559	67.0615	33.2504	0.771286	0.0185517
FBgn0034046	tun	1914.66	2071.37	1757.95	0.203803	0.0200644
FBgn0262717	Skeletor	644.266	734.93	553.602	0.341304	0.0204268
FBgn0026144	CBP	70.9152	93.2051	48.6252	0.719885	0.0205575
FBgn0010329	Tbh	1712.61	1853.5	1571.72	0.205112	0.0208508
FBgn0050395	CG30395	107.838	138.335	77.3415	0.616172	0.0211876
FBgn0010300	brat	2088.73	2282.12	1895.35	0.227946	0.0212051
FBgn0036679	CG13022	20.8332	31.1822	10.4841	1.17696	0.0219695
FBgn0085638	CG41378	370.98	431.395	310.566	0.381502	0.0221109
FBgn0035462	IntS10	203.22	238.807	167.632	0.409792	0.0229034
FBgn0051774	fred	1649.84	1782.36	1517.32	0.200305	0.02383
FBgn0037025	Spc105R	20.269	31.9311	8.60698	1.35276	0.0247019
FBgn0285917	sbb	4362.28	4716.05	4008.5	0.200875	0.0261268
FBgn0040323	GNBP1	176.152	210.374	141.93	0.433667	0.0294569
FBgn0263599	l(3)72Ab	1281.04	1395.19	1166.9	0.219928	0.0295573
FBgn0036789	AstC-R2	835.128	910.537	759.718	0.220257	0.0299544
FBgn0025615	Torsin	602.561	669.403	535.719	0.264389	0.0311869
FBgn0051664	CG31664	26.9838	38.5311	15.4365	0.945654	0.0339888
FBgn0034335	GstE1	689.893	757.192	622.595	0.23352	0.0341597
FBgn0034697	GM130	906.031	986.554	825.507	0.216424	0.034566
FBgn0051549	CG31549	551.972	613.998	489.946	0.261139	0.0372656
FBgn0037375	kat-60L1	1716.73	1867.8	1565.65	0.210525	0.0373035
FBgn0085396	CG34367	236.783	274.615	198.951	0.354822	0.0378162
FBgn0032205	CG4957	331.448	383.996	278.9	0.349147	0.0378716
FBgn0038465	Irc	2831.33	3074.74	2587.91	0.207834	0.0383945
FBgn0037117	CG11248	932.893	1014.89	850.895	0.21171	0.0395496
FBgn0263131	CG43373	1521.58	1658.89	1384.28	0.210368	0.0395496
FBti0064180		18.5411	27.8449	9.23736	1.11706	0.0408791
FBti0062230		181.387	212.336	150.439	0.376411	0.0411905
FBgn0039494	grass	740.273	808.01	672.535	0.219531	0.0415152
FBgn0024227	aurB	14.5722	22.6478	6.49654	1.1964	0.0421956
FBgn0040900	CG17777	123.237	147.954	98.5199	0.444767	0.0424529
FBgn0035331	MsR1	813.663	888.843	738.482	0.220192	0.0450057
FBgn0085244	CG34215	71.8151	92.7342	50.8961	0.575932	0.0459848
FBgn0035859	CG13678	79.0331	101.736	56.3301	0.544797	0.0461428
FBti0019093		18.0918	27.1849	8.99877	1.01785	0.0461875
FBgn0001230	Hsp68	354.093	432.951	275.235	0.354465	0.0481828
FBgn0034976	CG4049	1331.6	1449.86	1213.35	0.208233	0.0481828
FBgn0032026	CG7627	998.895	1083.79	914.002	0.202889	0.0481828
FBgn0034054	CG8366	289.595	327.143	252.047	0.289416	0.0481929
FBgn0033321	CG8738	221.92	256.352	187.488	0.336063	0.049015

## Sheet: Down-regulated
Geneid	gene_name	Avg_count_mean	Avg_emc_OE_counts	Avg_CTRL_counts	log2FoldChange	padj
FBgn0039098	GILT3	265.142	36.0842	494.199	-3.76887	1.79255e-90
FBgn0003082	phr	300.903	68.7476	533.059	-2.96369	9.13986e-69
FBgn0033980	Cyp6a20	833.222	392.706	1273.74	-1.69509	1.29893e-58
FBgn0037265	spartin	324.826	113.076	536.575	-2.22986	1.29893e-58
FBgn0267635	lncRNA:CR45973	126.278	6.06898	246.486	-5.25081	4.45575e-41
FBgn0038301	CG6654	649.09	357.926	940.255	-1.37864	6.30962e-41
FBgn0040256	Ugt35C1	480.312	247.89	712.733	-1.50765	1.47171e-33
FBgn0039312	CG10514	196.403	57.4291	335.377	-2.52334	3.71717e-31
FBgn0036262	CG6910	2005.77	1231.46	2780.07	-1.13888	2.25642e-29
FBgn0266227	lncRNA:CR44922	3982.57	2952.69	5012.46	-0.751667	6.29232e-29
FBgn0003162	Pu	9325.53	6488.05	12163	-0.894534	4.53045e-28
FBgn0052475	mthl8	522.237	0	1044.47	-14.5402	4.81849e-28
FBgn0031277	CG13947	79.1166	3.39699	154.836	-5.41995	4.51628e-27
FBgn0030317	CG1561	8658.61	6835.15	10482.1	-0.609733	1.50244e-26
FBgn0032652	CG6870	1039.8	733.331	1346.27	-0.857416	5.50485e-23
FBgn0038395	CG10407	345.255	202.091	488.418	-1.24486	4.15509e-21
FBgn0039486	CAH9	386.575	214.735	558.415	-1.337	5.38641e-21
FBti0019625		219.177	111.248	327.106	-1.51493	2.18032e-19
FBgn0023507	D2hgdh	1173.46	830.077	1516.85	-0.848584	9.16017e-19
FBgn0053109	CG33109	96.0959	0.134596	192.057	-9.50078	2.68858e-18
FBgn0028583	lcs	440.335	51.1017	829.567	-3.99934	1.4496e-17
FBgn0037975	CG3397	69.9298	0	139.86	-11.3404	2.97387e-17
FBgn0069969	CG40498	4875.73	3984.47	5767	-0.522526	5.86862e-17
FBgn0036428	Gbs-70E	1163.62	880.224	1447.02	-0.69132	1.01622e-15
FBgn0036790	AstC-R1	537.277	379.135	695.418	-0.851445	1.32555e-15
FBgn0038194	Cyp6d5	4413.64	3422.07	5405.21	-0.638877	1.63215e-15
FBgn0028473	Non1	4321.59	3555.35	5087.84	-0.499403	1.68715e-15
FBgn0037410	Osi2	783.987	570.122	997.851	-0.778994	3.26025e-15
FBgn0033730	Cpr49Ag	1279.25	930.199	1628.3	-0.791632	7.40697e-15
FBgn0015037	Cyp4p1	268.065	155.298	380.833	-1.26542	1.08818e-14
FBgn0053208	Mical	11321.2	9003.06	13639.4	-0.581382	1.24439e-14
FBgn0039637	Ctl2	2814.32	2212.08	3416.56	-0.609498	1.66633e-14
FBgn0026602	Ady43A	2144.45	1706.22	2582.69	-0.583012	1.84171e-14
FBgn0003499	sr	742.801	494.417	991.185	-1.03285	2.11181e-14
FBgn0037537	CG2767	1586.07	1254.88	1917.26	-0.592741	3.94419e-14
FBgn0037163	laza	1570.83	1264.16	1877.5	-0.556106	4.32255e-14
FBgn0001208	Hn	1913.63	1520.36	2306.9	-0.583524	8.50013e-14
FBgn0031835	CG11319	7357.87	6177.89	8537.86	-0.456203	1.5857e-13
FBgn0058191	CG40191	2503.1	2024.21	2981.99	-0.542494	2.96761e-13
FBgn0036935	CG14186	5093.78	4126.96	6060.6	-0.546424	6.76391e-13
FBgn0032727	CG10623	627.152	458.905	795.399	-0.766182	9.17491e-13
FBgn0028468	rtet	143.902	67.6039	220.2	-1.66049	1.16484e-12
FBgn0042178	Apl	78.2881	29.1366	127.44	-2.09262	1.55668e-12
FBti0020027		41.556	0.28619	82.8259	-8.02323	8.3782e-12
FBgn0036290	CG10638	566.727	415.184	718.27	-0.763018	1.8802e-11
FBgn0031176	whe	767.511	45.543	1489.48	-4.86616	1.89306e-11
FBgn0050344	CG30344	1456.52	1072.11	1840.93	-0.737982	3.06264e-11
FBgn0034512	CG18067	2008.34	1599.47	2417.22	-0.581488	4.66613e-11
FBgn0013813	Dhc98D	119.42	59.6287	179.211	-1.53839	5.34756e-11
FBgn0001149	GstD1	3457.91	2901.01	4014.82	-0.454506	1.30591e-10
FBgn0036116	CG7888	6074	5144.93	7003.08	-0.427322	1.30591e-10
FBgn0069973	CG40485	2596.31	2157.89	3034.73	-0.478361	1.36346e-10
FBgn0259985	Mppe	3634.38	3107.56	4161.21	-0.404037	2.23671e-10
FBgn0003137	Ppn	1653.76	1351.39	1956.12	-0.518015	3.46526e-10
FBgn0028737	eEF1beta	2423.81	2031.31	2816.31	-0.451726	3.96081e-10
FBgn0267398	Yeti	2830.48	2267.51	3393.45	-0.559969	4.5789e-10
FBgn0033204	CG2065	157.663	90.7593	224.567	-1.2592	4.81392e-10
FBgn0050035	Tret1-1	3912.73	3312.8	4512.65	-0.427142	8.84797e-10
FBgn0000723	FER	2878.35	2457.54	3299.17	-0.411057	1.47651e-09
FBgn0015376	cutlet	93.7585	43.3543	144.163	-1.64138	2.15461e-09
FBgn0029167	Hml	576.545	439.936	713.153	-0.671909	2.31164e-09
FBgn0033065	Cyp6w1	628.559	442.897	814.221	-0.840594	4.02164e-09
FBgn0261261	plx	4296.16	3557.97	5034.34	-0.482677	4.48974e-09
FBgn0035806	PGRP-SD	118.119	51.1332	185.105	-1.69664	4.58111e-09
FBgn0051860	ZnT33D	51.5274	18.361	84.6938	-2.08749	4.69233e-09
FBgn0032382	Mal-B2	565.703	412.862	718.543	-0.754801	5.23413e-09
FBgn0038020	GstD9	265.412	165.651	365.172	-1.0853	1.05118e-08
FBgn0038799	MFS9	2814.27	2320.85	3307.69	-0.479914	1.41472e-08
FBgn0026372	RpL23A	14527.2	13021.5	16032.9	-0.288579	1.56772e-08
FBgn0052687	CG32687	783.494	632.669	934.319	-0.536461	1.64824e-08
FBgn0039325	CG10560	1135.2	904.406	1365.99	-0.584492	2.02659e-08
FBgn0003141	pr	2596.8	2128.53	3065.07	-0.493183	2.60238e-08
FBgn0020416	Idgf1	371.06	266.863	475.257	-0.794202	2.93901e-08
FBgn0028526	CG15293	1833.39	1509.82	2156.97	-0.490161	3.11857e-08
FBgn0015010	Ag5r	437.589	183.604	691.574	-1.79083	3.27282e-08
FBgn0259229	CG42329	34.4902	8.96107	60.0193	-2.66426	4.47721e-08
FBgn0027111	miple1	14075.5	12107.5	16043.5	-0.388383	5.87704e-08
FBgn0038946	rdhB	2547.44	2151.85	2943.04	-0.431026	7.25201e-08
FBgn0038679	CG6040	2798.35	2384.71	3211.99	-0.413693	8.77803e-08
FBgn0039311	CG10513	822.491	613.471	1031.51	-0.745374	1.44756e-07
FBgn0035770	pst	5984.3	5324.22	6644.39	-0.30457	2.10425e-07
FBgn0039313	CG11892	121.271	69.844	172.699	-1.23585	2.10425e-07
FBgn0035539	slow	1027.82	803.984	1251.65	-0.620223	2.26827e-07
FBgn0087035	AGO2	4022.57	3577.49	4467.65	-0.305336	2.7421e-07
FBgn0004569	aos	543.651	411.715	675.588	-0.680156	2.75717e-07
FBti0019055		36.6741	11.5475	61.8006	-2.29338	2.83501e-07
FBgn0001145	Gs2	43602.3	39411.3	47793.3	-0.26664	2.86527e-07
FBgn0033153	Gadd45	420.187	317.031	523.343	-0.682347	2.86527e-07
FBgn0035578	CG13707	359.887	262.706	457.068	-0.755267	3.46255e-07
FBti0059796		157.372	101.431	213.312	-1.00851	3.83751e-07
FBgn0020270	mre11	543.438	423.365	663.511	-0.607107	3.92857e-07
FBgn0031306	CG4577	12774.4	10878.6	14670.2	-0.409546	4.47028e-07
FBgn0014380	RhoL	343.739	256.614	430.864	-0.710069	5.72413e-07
FBgn0003748	Treh	5769.79	5082.04	6457.55	-0.326263	6.09295e-07
FBgn0085491	CG34462	22.229	4.21637	40.2416	-2.98192	6.91919e-07
FBgn0027560	Tps1	4576.23	3850.27	5302.19	-0.440418	1.30953e-06
FBgn0037238	CG1090	6123.4	5400.1	6846.71	-0.322642	1.56196e-06
FBgn0034460	CG18367	76.2534	40.315	112.192	-1.37145	2.06251e-06
FBgn0003479	spn-A	152.378	98.9254	205.83	-1.00006	2.07738e-06
FBgn0003256	rl	2532.37	2156.02	2908.71	-0.404858	2.10442e-06
FBgn0051326	CG31326	745.101	591.736	898.465	-0.5683	2.60782e-06
FBgn0033821	CG10799	414.841	284.287	545.395	-0.87919	3.0177e-06
FBgn0032773	fon	2275.26	1867.56	2682.96	-0.500724	3.14522e-06
FBgn0051865	Ada1-1	14.7114	0.646273	28.7766	-5.12459	3.39723e-06
FBgn0037229	CG9766	358.615	274.985	442.244	-0.634488	4.14163e-06
FBgn0265318	asRNA:CR44291	15.1947	1.05006	29.3394	-4.31753	4.14163e-06
FBgn0039024	Nepl15	718.878	576.085	861.671	-0.531974	4.57671e-06
FBgn0036756	Cln3	455.841	346.085	565.598	-0.650864	4.95164e-06
FBgn0030653	CG7860	369.943	269.421	470.464	-0.738096	5.71245e-06
FBgn0035173	CG13907	6352.96	5232.91	7473.01	-0.474545	6.60466e-06
FBgn0029828	CG6067	533.34	427.045	639.634	-0.544467	7.1971e-06
FBti0018951		161.184	103.821	218.547	-1.0021	8.15728e-06
FBgn0033817	GstE14	972.674	813.592	1131.76	-0.446278	8.39841e-06
FBgn0000053	Gart	2020.46	1657.18	2383.73	-0.480173	8.64415e-06
FBgn0012036	Aldh	13921.1	12296.1	15546.1	-0.311861	8.64415e-06
FBgn0035207	Herc4	6265.26	5570.39	6960.12	-0.304954	9.03975e-06
FBgn0039593	Sid	85.133	48.6521	121.614	-1.23522	9.2054e-06
FBgn0037126	CG14567	106.934	65.4614	148.407	-1.09435	9.74905e-06
FBgn0029897	RpL17	8525.15	7747.9	9302.4	-0.252316	1.02844e-05
FBgn0036600	CG13043	950.649	733.104	1168.19	-0.651492	1.17065e-05
FBgn0038681	Cyp12a4	1174.02	1009.77	1338.28	-0.37824	1.32141e-05
FBgn0039713	RpS8	15407.2	13951.8	16862.5	-0.25797	1.3935e-05
FBgn0003943	Ubi-p63E	5058.04	4471.43	5644.65	-0.315697	1.7396e-05
FBgn0010408	RpS9	5213.55	4583.82	5843.28	-0.336427	1.76642e-05
FBgn0001114	Glt	5282.54	4491.21	6073.87	-0.404148	2.00315e-05
FBgn0262983	CG43291	14.3567	1.64812	27.0652	-3.71818	2.12529e-05
FBgn0038236	Cyp313a1	708.507	518.764	898.249	-0.730985	2.21347e-05
FBgn0031774	CG9147	539.86	442.818	636.902	-0.486377	2.27282e-05
FBgn0010241	Mdr50	29.0979	8.73316	49.4626	-2.24262	2.59909e-05
FBgn0015039	Cyp9b2	647.806	502.19	793.421	-0.603936	2.80148e-05
FBgn0040074	retinin	9454.39	8326.95	10581.8	-0.324857	2.82301e-05
FBgn0034398	CG15098	5703.1	5081.41	6324.78	-0.294513	2.9331e-05
FBgn0040251	Ugt302K1	123.774	82.1532	165.395	-0.917352	3.05413e-05
FBgn0033836	CG18278	50.1389	23.8482	76.4295	-1.52667	3.13322e-05
FBgn0035348	CG16758	2990.24	2614.06	3366.43	-0.345034	3.19108e-05
FBgn0020618	Rack1	9994	9136.53	10851.5	-0.235588	3.39063e-05
FBgn0032381	Mal-B1	28.6332	6.68686	50.5796	-2.44964	3.39193e-05
FBgn0033170	sPLA2	385.513	305.907	465.12	-0.552345	3.55039e-05
FBgn0034876	wmd	1641.71	1450.47	1832.95	-0.315341	3.64996e-05
FBgn0036258	eIF3l	4621.08	4184.43	5057.74	-0.255658	3.64996e-05
FBgn0032820	fbp	1250.42	1030.17	1470.67	-0.467776	3.7899e-05
FBgn0037818	CG6465	653.871	543.891	763.851	-0.453551	3.82907e-05
FBgn0026562	SPARC	5368.08	4821.22	5914.95	-0.272785	3.91597e-05
FBgn0053926	CG33926	42.6145	11.7626	73.4663	-2.28653	4.11309e-05
FBgn0002531	Lcp1	60.7962	23.7047	97.8877	-1.77803	4.11654e-05
FBgn0027590	GstE12	4248.77	3829.59	4667.95	-0.268157	4.18469e-05
FBgn0025454	Cyp6g1	729.517	530.945	928.088	-0.728528	4.29414e-05
FBgn0036620	CG4842	641.916	529.887	753.945	-0.466141	4.40959e-05
FBgn0053346	CG33346	62.4562	9.36727	115.545	-3.29484	4.54522e-05
FBgn0053138	AGBE	3957.54	3305.84	4609.24	-0.436729	4.59246e-05
FBti0020422		424.208	343.027	505.388	-0.512415	4.83351e-05
FBgn0267910	lncRNA:CR34335	1724.53	1457.1	1991.96	-0.428596	6.64448e-05
FBgn0028374	Hug	1890.93	1680.88	2100.97	-0.301825	7.08838e-05
FBgn0000565	MsrA	1944.09	1696.43	2191.76	-0.340597	7.09619e-05
FBti0019350		13.883	2.48552	25.2806	-3.07993	7.23555e-05
FBgn0285947	RpS10b	9358.04	8444.97	10271.1	-0.263846	7.31256e-05
FBgn0023129	aay	5032.02	4454.36	5609.68	-0.311348	7.88881e-05
FBgn0034709	Swim	3590.88	3246.41	3935.36	-0.260262	8.17151e-05
FBgn0035360	CG1246	106.665	66.2658	147.064	-1.02369	8.86101e-05
FBgn0261592	RpS6	13889.5	12803.4	14975.5	-0.212568	9.36067e-05
FBgn0028543	NimB2	835.75	705.313	966.186	-0.407326	9.87286e-05
FBgn0037936	CG6908	439.359	333.368	545.351	-0.660253	0.000100295
FBgn0031936	CG13794	219.561	165.008	274.115	-0.65641	0.000107221
FBgn0034198	CG11400	670.246	551.48	789.012	-0.469153	0.000142768
FBgn0264494	CG17646	1468.19	1296.14	1640.24	-0.31676	0.000143154
FBgn0033453	Sting	251.487	189.855	313.119	-0.653308	0.00014796
FBti0061704		184.21	135.992	232.428	-0.70385	0.00015274
FBgn0034796	CG3700	333.779	258.531	409.028	-0.612441	0.000163693
FBgn0033985	CG10257	345.987	271.002	420.971	-0.562558	0.000164568
FBgn0032022	CG14275	605.558	500.032	711.084	-0.463706	0.00018781
FBgn0003274	RpLP2	14955.4	13117.9	16793	-0.32761	0.000189627
FBgn0030521	CtsB1	6003.92	5403.19	6604.65	-0.265653	0.000190725
FBgn0031753	CG13999	613.593	516.774	710.412	-0.417794	0.000201474
FBti0019096		11.0369	1.29306	20.7807	-3.62139	0.000213792
FBgn0034943	Fmo-1	269.413	206.682	332.144	-0.619824	0.000226313
FBgn0261817	CG42759	18.4787	4.16501	32.7925	-2.60145	0.000226663
FBgn0036825	RpL26	7454.69	6680.53	8228.86	-0.276819	0.000229835
FBgn0033544	CG7220	9052.25	8301.04	9803.46	-0.221362	0.000240062
FBgn0033271	CG8708	16.3115	3.70018	28.9228	-2.65614	0.000241253
FBgn0032422	atilla	540.817	438.536	643.098	-0.501317	0.000244041
FBgn0028425	JhI-21	840.435	713.496	967.374	-0.400575	0.000249408
FBgn0000100	RpLP0	11344.9	10457.8	12231.9	-0.211444	0.000258095
FBgn0038420	CG10311	942.118	809.114	1075.12	-0.370594	0.000261466
FBgn0032433	Oatp33Ea	954.156	799.559	1108.75	-0.423427	0.000299511
FBgn0002719	Men	6070.75	5516.6	6624.91	-0.243861	0.000315668
FBgn0026619	Taz	2304.46	2075.91	2533.01	-0.262871	0.000315668
FBgn0043364	cbt	1177.32	1012.51	1342.12	-0.379089	0.000319567
FBgn0000241	bw	525.256	433.49	617.022	-0.463872	0.000351689
FBgn0029588	CR14798	35.8075	17.0915	54.5234	-1.49159	0.000367902
FBgn0015576	alpha-Est8	1320.5	1147.33	1493.67	-0.349405	0.000373081
FBgn0037475	Fer1	895.519	780.428	1010.61	-0.338966	0.00038708
FBgn0027070	Ugt36E1	162.514	115.441	209.586	-0.752418	0.000391565
FBgn0039081	Irk2	6692.48	6028.59	7356.37	-0.266046	0.000393628
FBgn0262508	CG43078	5485.79	4952.63	6018.95	-0.26066	0.000393628
FBgn0265045	Strn-Mlck	1421.49	1134.59	1708.38	-0.518784	0.000415129
FBgn0038017	CG4115	2116.66	1781.45	2451.87	-0.423033	0.000415653
FBgn0010225	Gel	5885.11	5282.48	6487.75	-0.26966	0.000419987
FBgn0036752	Adgf-A	56.0253	23.482	88.5685	-1.68445	0.000419987
FBgn0027493	AdSS	2099.6	1889.58	2309.63	-0.266968	0.00043011
FBgn0014930	CG2846	1026.2	874.346	1178.06	-0.38526	0.000432612
FBgn0039970	CG17508	3004.27	2624.19	3384.35	-0.331419	0.00043466
FBgn0032518	RpL24	15981.8	14358.2	17605.5	-0.276477	0.000443041
FBgn0000527	e	6527.78	5992.2	7063.35	-0.221067	0.000449573
FBgn0037933	Ho	3742.76	3269.14	4216.37	-0.321224	0.000449573
FBgn0038803	CG5191	2033.47	1837.01	2229.92	-0.258424	0.000449573
FBgn0031913	CG5958	938.763	775.825	1101.7	-0.455718	0.000472287
FBgn0017545	RpS3A	16762.7	14686.4	18839	-0.325086	0.000492383
FBgn0016926	Pino	2630.48	2366.94	2894.02	-0.267862	0.000492579
FBgn0023214	edl	239.434	181.714	297.153	-0.628955	0.000514888
FBgn0027073	Ugt49B1	1022.91	865.956	1179.87	-0.39741	0.000549855
FBgn0033402	Myd88	845.798	728.118	963.477	-0.366885	0.000561516
FBgn0033972	Ciao1	589.325	502.937	675.713	-0.384816	0.000562688
FBgn0028542	NimB4	175.898	123.805	227.991	-0.76177	0.000589283
FBgn0003867	tsl	819.846	717.052	922.639	-0.330009	0.000590855
FBgn0038034	Cyp9f3	440.328	365.504	515.151	-0.443655	0.000590855
FBgn0035978	UGP	3910.69	3488.76	4332.62	-0.288679	0.00059619
FBgn0034331	BomBc2	492.866	404.28	581.452	-0.475636	0.000608992
FBgn0052407	CG32407	799.989	691.873	908.105	-0.353259	0.000616532
FBgn0014859	Hr38	1313.26	1124.1	1502.43	-0.422537	0.000625296
FBgn0028360	Cdc7	471.471	397.72	545.221	-0.412081	0.000648326
FBgn0035091	CG3829	2183.41	1855.17	2511.65	-0.388863	0.000650779
FBgn0265959	rdgC	5471.2	4969.55	5972.85	-0.245406	0.000667412
FBgn0050371	CG30371	41.439	17.7294	65.1485	-1.54387	0.000669574
FBgn0038739	CG4686	532.592	437.54	627.644	-0.464164	0.000671156
FBgn0033289	CG2121	391.049	324.909	457.189	-0.436972	0.00068735
FBgn0034140	Lst	531.113	426.299	635.926	-0.492845	0.000736975
FBgn0040322	GNBP2	172.567	128.613	216.521	-0.657792	0.00074026
FBgn0037146	CG7470	3506.04	3048.87	3963.21	-0.336121	0.000754243
FBgn0031816	Rchy1	524.428	439.57	609.287	-0.418187	0.000759311
FBgn0032779	Alp12	285.306	229.454	341.158	-0.508415	0.000760537
FBgn0013763	Idgf6	2261.47	1949.8	2573.14	-0.351013	0.00076524
FBgn0030234	CG15211	597.28	496.371	698.189	-0.439598	0.000767952
FBgn0031538	CG3246	657.131	560.948	753.313	-0.371266	0.000786493
FBgn0039266	CG11791	1186.59	1050.36	1322.81	-0.30211	0.000841295
FBgn0035753	RpL18	8526.9	7843.5	9210.3	-0.21406	0.000847682
FBgn0037874	Tctp	8296.26	7584.92	9007.61	-0.228406	0.000941831
FBgn0037973	CG18547	137.029	90.6373	183.421	-0.867374	0.000959134
FBgn0003660	Syb	1409.86	1212.2	1607.52	-0.35561	0.000972587
FBgn0029823	Shmt	2256.49	1877.43	2635.56	-0.419608	0.000974415
FBgn0264979	CG4267	255.477	198.922	312.031	-0.575304	0.000978433
FBgn0038302	CG4210	80.8566	53.7913	107.922	-0.877241	0.000988542
FBgn0035943	CG5653	181.607	134.094	229.12	-0.70601	0.00101654
FBgn0037548	CG7900	91.7175	53.9578	129.477	-1.08934	0.00101654
FBgn0037632	CCT7	761.549	659.137	863.961	-0.353511	0.00102456
FBgn0031969	pes	1478.65	1316.88	1640.42	-0.288268	0.0010271
FBgn0034638	CG10433	2003.9	1701.07	2306.72	-0.367481	0.00103258
FBgn0030362	regucalcin	2571.49	2250.25	2892.74	-0.318732	0.00108039
FBgn0039102	SPE	969.8	840.771	1098.83	-0.34735	0.00108039
FBgn0036213	RpL10Ab	9268.16	8445.45	10090.9	-0.234086	0.00109565
FBgn0034439	CG10062	642.986	550.554	735.418	-0.368453	0.00110814
FBgn0003279	RpL4	13754.6	12613.1	14896.1	-0.220225	0.00113143
FBgn0039697	CG7834	1835.32	1659.48	2011.15	-0.25291	0.00118092
FBgn0005593	RpL7	11935.4	10918.5	12952.3	-0.225416	0.00119606
FBgn0027552	CG10863	2992.13	2710.31	3273.96	-0.248927	0.00120308
FBgn0013272	Gp150	7302.68	6683.68	7921.69	-0.226271	0.00122562
FBgn0004867	RpS2	12585.4	11546.1	13624.8	-0.220971	0.0012678
FBgn0039114	Lsd-1	915.463	786.735	1044.19	-0.363429	0.00137205
FBgn0053548	SmydA-8	2225.8	1988.38	2463.22	-0.271226	0.00137205
FBgn0034276	Sardh	270.841	190.712	350.97	-0.742234	0.00138965
FBgn0003209	raw	1349.29	1210.29	1488.29	-0.268774	0.00144104
FBgn0036764	CG5535	169.121	129.137	209.104	-0.602816	0.0014524
FBgn0013325	RpL11	8527.32	7859.92	9194.72	-0.208338	0.00145527
FBgn0032140	CG13117	542.154	466.084	618.224	-0.363641	0.00147829
FBgn0034605	Ugt49C1	528.07	446.336	609.804	-0.394749	0.00150381
FBgn0023479	teq	4842.48	4349.97	5335	-0.262929	0.00157551
FBgn0037801	CG3999	804.037	669.086	938.988	-0.426932	0.00160613
FBgn0032836	CG10680	1283.73	1097.24	1470.23	-0.381198	0.00162527
FBgn0031515	CG9664	120.291	85.1254	155.456	-0.734935	0.00170717
FBgn0038463	CG3534	653.23	542.083	764.377	-0.430093	0.00171198
FBgn0033902	eIF3m	2283.15	2075.45	2490.84	-0.237252	0.00178356
FBgn0034139	CG4927	18.6918	6.49827	30.8852	-1.94817	0.00188844
FBgn0283427	FASN1	13206	11981.9	14430.1	-0.236809	0.00198802
FBgn0050285	CG30285	433.497	321.917	545.078	-0.656859	0.0020046
FBgn0259167	CG42272	88.6053	56.041	121.17	-0.901398	0.00202359
FBgn0029147	NtR	252.104	203.272	300.937	-0.496988	0.00208204
FBgn0037181	CG11370	100.943	68.5823	133.304	-0.828742	0.00218755
FBgn0038037	Cyp9f2	3379.15	3081.43	3676.86	-0.231445	0.00218846
FBgn0051769	CG31769	714.066	619.425	808.706	-0.341761	0.00220862
FBgn0031564	CG2816	42.281	24.3132	60.2487	-1.12486	0.00223322
FBgn0030239	CG17333	494.198	422.632	565.765	-0.367603	0.002302
FBgn0005612	Sox14	1648.64	1438.48	1858.8	-0.322741	0.0023161
FBgn0036316	CG10960	7111.32	6469.26	7753.37	-0.235834	0.00233634
FBgn0261628	CG42711	80.1327	53.1546	107.111	-0.866361	0.00233634
FBgn0283509	Phm	4873.61	4490.38	5256.85	-0.206964	0.00240541
FBgn0038197	foxo	969.385	857.811	1080.96	-0.298151	0.00251309
FBgn0030668	CG8128	1568.95	1367.3	1770.6	-0.326677	0.00251741
FBgn0035921	CG13305	235.819	188.445	283.192	-0.517613	0.00251741
FBgn0039644	rdog	1286.2	1133.25	1439.16	-0.307554	0.00267294
FBgn0082582	tmod	21691.3	19129.8	24252.8	-0.291741	0.00275587
FBgn0042201	Nplp3	17474.3	15438.9	19509.7	-0.324022	0.00281528
FBgn0016122	Acer	1603.64	1446.59	1760.69	-0.254772	0.00284298
FBgn0034885	Eglp4	2285.35	2031	2539.71	-0.27752	0.00292736
FBgn0031713	Coq6	988.918	879.454	1098.38	-0.280146	0.00293356
FBgn0036560	CG5895	2337.53	2112.9	2562.15	-0.247421	0.00294667
FBgn0051955	CG31955	83.7377	55.3292	112.146	-0.872708	0.00298996
FBgn0033696	Cyp6g2	206.998	156.333	257.663	-0.617403	0.00316739
FBgn0027562	CG10345	230.359	180.643	280.074	-0.555306	0.00321435
FBgn0263762	CG43679	245.517	53.3747	437.66	-2.35911	0.00326868
FBgn0039315	CG13658	24.4501	10.688	38.2123	-1.50552	0.00329995
FBgn0283680	IP3K2	614.545	532.744	696.346	-0.332854	0.00331037
FBgn0005664	Crys	1867.57	1615.21	2119.94	-0.345702	0.00331116
FBgn0031498	CG17260	165.344	128.513	202.174	-0.553268	0.00331116
FBgn0033949	Had2	97.0703	69.5561	124.584	-0.703935	0.00345942
FBgn0034143	CG8303	707.365	584.48	830.25	-0.480793	0.00346079
FBgn0037351	RpL13A	9366.36	8533.79	10198.9	-0.23078	0.00346079
FBgn0039594	snu	3416.41	3101.71	3731.12	-0.245038	0.00351805
FBgn0027621	Pfrx	2876.33	2596.17	3156.48	-0.252829	0.00359951
FBgn0032467	CG9934	6280.42	5678.81	6882.03	-0.245319	0.00364761
FBgn0038740	CG4562	1210.85	1072.93	1348.77	-0.28968	0.00364761
FBgn0030615	Cyp4s3	557.996	483.413	632.579	-0.33395	0.0037444
FBgn0015776	nrv1	3641.55	3308.52	3974.58	-0.238252	0.0039077
FBgn0035206	sturkopf	1133.45	1015.43	1251.46	-0.26798	0.0039077
FBgn0025456	CREG	1797.42	1549.44	2045.41	-0.323805	0.00396274
FBgn0263776	CG43693	2141.78	1962.83	2320.74	-0.217137	0.00399362
FBgn0263390	Nha2	791.175	680.408	901.942	-0.34715	0.00410249
FBgn0036844	Mkp3	2388.95	2199.22	2578.68	-0.208404	0.00414964
FBgn0033079	Fmo-2	606.564	521.632	691.496	-0.357341	0.00416876
FBgn0030218	CG1628	105.526	77.3785	133.673	-0.670819	0.00418774
FBgn0032350	CG6287	3362.54	2932.69	3792.39	-0.316196	0.00447904
FBgn0037007	CG5059	3346.87	2956.19	3737.56	-0.288977	0.00475497
FBgn0025879	Timp	993.262	890.958	1095.57	-0.264192	0.00475968
FBgn0050456	CG30456	265.928	219.706	312.151	-0.428664	0.00493297
FBgn0265991	Zasp52	2361.74	2133.11	2590.37	-0.245007	0.00493297
FBgn0037714	CG9396	416.921	330.627	503.215	-0.526529	0.00506953
FBgn0035090	CG2736	895.262	795.379	995.144	-0.278492	0.00510832
FBgn0011591	fng	1231.97	1106.42	1357.52	-0.259364	0.005141
FBgn0017558	Pdk	3317.24	3054.19	3580.28	-0.205772	0.005141
FBgn0037110	ORMDL	349.444	291.676	407.212	-0.405142	0.00535374
FBgn0023549	Mct1	2217.49	1881.96	2553.02	-0.364208	0.00544293
FBgn0030798	CG13003	462.298	392.808	531.788	-0.371674	0.00563147
FBgn0083972	CG34136	458.232	384.054	532.41	-0.395971	0.00574149
FBgn0029676	HIP-R	799.046	708.956	889.137	-0.28597	0.00585568
FBgn0010482	l(2)01289	635.828	524.796	746.859	-0.433688	0.00588667
FBgn0004057	Zw	439.105	364.715	513.495	-0.418314	0.00602865
FBgn0036587	CG4950	397.015	319.477	474.552	-0.478434	0.00602865
FBgn0259714	DIP-epsilon	1259.41	1140.75	1378.06	-0.240137	0.00608086
FBgn0051523	CG31523	2869.61	2613.74	3125.47	-0.228763	0.00617933
FBgn0035231	Pcyt2	1668.99	1470.83	1867.14	-0.294319	0.00642046
FBgn0032726	CG10621	854.674	750.478	958.87	-0.299818	0.00662276
FBgn0064225	RpL5	27104.7	24378.4	29831.1	-0.254379	0.00667405
FBgn0036433	CG9628	1250.85	1122.97	1378.72	-0.261818	0.00672681
FBgn0038912	CG6656	1568.65	1407.8	1729.49	-0.257195	0.00672681
FBgn0024733	RpL10	13248.1	11976.6	14519.5	-0.242566	0.00683726
FBgn0037387	CG1213	10624.2	9680.87	11567.6	-0.23579	0.00683726
FBgn0035425	CG17746	3771.87	3421.16	4122.58	-0.231119	0.00689814
FBgn0030347	CG15739	205.192	163.687	246.696	-0.495268	0.00708143
FBgn0285948	RpL27A	12521.4	11473.3	13569.5	-0.216296	0.00722922
FBgn0036449	bmm	1280.57	1156.66	1404.48	-0.245551	0.00728042
FBgn0260933	rempA	106.846	79.7527	133.94	-0.621705	0.00728042
FBgn0034166	CG6472	274.611	215.281	333.941	-0.550225	0.00739128
FBgn0003390	shf	353.664	294.557	412.77	-0.404612	0.00755193
FBgn0005533	RpS17	8410.12	7721.92	9098.33	-0.211726	0.00755193
FBgn0039629	CG11842	318.721	264.939	372.503	-0.416997	0.00755193
FBgn0010412	RpS19a	6028.74	5532.46	6525.02	-0.21155	0.00810017
FBgn0030616	RpL37a	10021.8	9249.49	10794.1	-0.200164	0.00824437
FBgn0022774	Oat	1058.84	942.391	1175.29	-0.268083	0.00828263
FBgn0050460	CG30460	374.34	319.95	428.73	-0.351316	0.00872855
FBgn0037135	CG7414	3204	2958.37	3449.63	-0.200625	0.00879371
FBgn0040942	CG12643	1336.16	1114.89	1557.42	-0.373	0.00893234
FBgn0040398	CG14629	1382.75	1235.41	1530.09	-0.263442	0.00929758
FBti0063974		22.2619	10.4941	34.0298	-1.48282	0.00929758
FBgn0038654	CG14298	109.328	82.3852	136.271	-0.594806	0.00945434
FBgn0028984	Spn88Ea	1117.24	1013.27	1221.22	-0.235132	0.00952318
FBgn0085732	CR40190	62.9219	40.6867	85.1571	-0.858706	0.00981896
FBgn0085453	Mthfs	359.273	306.502	412.045	-0.357664	0.00992305
FBgn0031703	CG12512	518.16	449.401	586.919	-0.327287	0.0108541
FBgn0086687	Desat1	13706.5	12494.3	14918.7	-0.216117	0.0109089
FBgn0031814	retm	6652.82	6081.96	7223.68	-0.217261	0.0112027
FBgn0036397	Nprl3	530.827	464.237	597.416	-0.305463	0.011392
FBgn0263077	CG43340	9293.93	8576.08	10011.8	-0.203127	0.0114028
FBgn0052082	IRSp53	1653.2	1495.98	1810.42	-0.236917	0.0115422
FBgn0027527	Osi6	12.222	4.25124	20.1928	-1.74801	0.0116007
FBgn0003997	hid	344.495	293.817	395.173	-0.354346	0.0116402
FBgn0085419	Rgk2	1801.02	1607.19	1994.85	-0.272883	0.0118195
FBgn0015872	Drip	1225.66	1102.54	1348.77	-0.253359	0.0119169
FBgn0264294	Cyt-b5	2026.72	1837.28	2216.16	-0.237799	0.0124036
FBgn0038132	apn	45.4783	28.0948	62.8619	-0.89484	0.0124704
FBgn0041630	Hexo1	2234.04	2040.87	2427.2	-0.213929	0.0126102
FBgn0052702	Cubn	610.767	539.346	682.188	-0.286376	0.0128699
FBgn0029785	RpL35	6485.26	5973.86	6996.65	-0.2015	0.0130282
FBgn0030839	CG5613	168.664	133.237	204.09	-0.496129	0.0137902
FBti0019430		908.752	810.551	1006.95	-0.269812	0.0137902
FBgn0037468	CG1943	2552.42	2348.46	2756.38	-0.202076	0.0150322
FBgn0028670	Vha100-2	1280.87	1143.64	1418.1	-0.258786	0.0150754
FBgn0000052	Pfas	1454.96	1261.11	1648.82	-0.314791	0.0154971
FBgn0041194	Prat2	1146.74	1021.26	1272.22	-0.278113	0.0157648
FBgn0046114	Gclm	1255.63	1134.98	1376.27	-0.23698	0.0159964
FBgn0030482	CG1673	429.185	359.04	499.33	-0.381994	0.0166558
FBgn0038916	dnd	145.137	114.973	175.301	-0.479487	0.0167728
FBgn0035147	Gale	2128.8	1904.37	2353.23	-0.256128	0.0167923
FBgn0032138	CG4364	3923.76	3608.33	4239.19	-0.201086	0.0175676
FBgn0053170	CG33170	711.939	617.554	806.325	-0.323687	0.0191286
FBgn0267430	Pzl	16.0379	6.92738	25.1485	-1.40632	0.0191566
FBgn0263598	Vha68-2	3010.5	2747.56	3273.44	-0.213829	0.019274
FBgn0262103	Sik3	1507.43	1379.61	1635.25	-0.211428	0.0195313
FBgn0034654	eIF3k	1201.3	1079.77	1322.82	-0.246041	0.0198048
FBgn0266064	GlyS	5192.57	4773.6	5611.55	-0.203651	0.0198696
FBgn0286071	AdamTS-A	1223.32	1084.98	1361.65	-0.275394	0.0200644
FBgn0031972	Wwox	451.77	396.435	507.106	-0.294385	0.0202992
FBgn0031942	CG7203	10421	9374.51	11467.4	-0.235358	0.0203603
FBgn0035484	CG11594	1488.97	1316.77	1661.16	-0.272687	0.0204268
FBgn0029791	AdamTS-B	798.982	714.65	883.315	-0.256612	0.0204832
FBgn0004133	blow	715.647	638.33	792.965	-0.263599	0.0209146
FBgn0002121	l(2)gl	707.213	636.584	777.841	-0.245014	0.0209816
FBgn0028939	NimC2	90.9373	67.9237	113.951	-0.589784	0.0212051
FBgn0003731	Egfr	842.101	755.997	928.205	-0.24763	0.0223045
FBgn0051634	Oatp26F	23.8343	13.1627	34.5059	-1.0551	0.0224846
FBgn0030241	feo	28.4737	16.3724	40.5751	-0.988942	0.0227106
FBgn0030367	Cyp311a1	419.348	363.226	475.471	-0.31491	0.0229034
FBgn0032810	CG13077	686.103	612.04	760.167	-0.259809	0.0229034
FBgn0039040	CG13833	52.3694	34.6899	70.0489	-0.760256	0.0229927
FBgn0030895	CG7135	1253.19	1120.35	1386.03	-0.257555	0.0230662
FBti0059798		127.538	98.1304	156.947	-0.507035	0.0234536
FBgn0033729	Cpr49Af	38.2586	24.1998	52.3174	-0.824251	0.0236226
FBgn0034126	jtb	38.3459	23.2451	53.4467	-0.890643	0.0240445
FBgn0010198	RpS15Aa	8121.23	7423.72	8818.73	-0.213527	0.0244654
FBgn0034200	Gbp2	1320.28	1189.48	1451.08	-0.237451	0.0249194
FBgn0039023	Nepl14	168.75	137.763	199.736	-0.421077	0.0249194
FBti0102117		46.1364	28.6834	63.5894	-0.868843	0.0249583
FBgn0020513	Paics	3735.72	3371.81	4099.63	-0.235341	0.0250087
FBgn0010516	wal	1992.2	1827.13	2157.26	-0.205657	0.0250181
FBgn0034272	Ir54a	19.6677	9.51476	29.8206	-1.22281	0.0250181
FBgn0034451	TBCB	485.257	425.167	545.348	-0.28525	0.0250181
FBgn0035696	Best2	774.484	700.351	848.618	-0.231189	0.0250181
FBgn0044047	Ilp6	659.131	582.908	735.354	-0.273022	0.0250181
FBgn0030348	CG10352	555.612	483.637	627.588	-0.308116	0.0258454
FBgn0086691	UK114	891.897	806.872	976.921	-0.231041	0.0260492
FBti0060546		13.516	4.78424	22.2477	-1.51158	0.0261189
FBgn0033366	Ance-4	303.662	246.29	361.033	-0.40056	0.0262106
FBgn0032470	Ttc30	121.568	95.9688	147.167	-0.489673	0.0262246
FBgn0052191	CG32191	279.529	230.73	328.329	-0.390638	0.0263522
FBgn0265191	Gyg	1862.45	1708.15	2016.76	-0.205479	0.0266209
FBgn0050046	CG30046	218.018	181.802	254.233	-0.38117	0.0266797
FBgn0000504	dsx	325.982	280.915	371.048	-0.318069	0.0274379
FBgn0284244	l(2)k05911	32.6047	18.4894	46.7201	-0.925944	0.027773
FBgn0029769	frma	305.234	260.806	349.663	-0.325541	0.0280399
FBgn0033853	CG6145	1465.01	1327.3	1602.72	-0.22875	0.0280399
FBgn0037105	S1P	486.385	426.899	545.872	-0.282889	0.0280399
FBgn0052091	CG32091	571.979	499.468	644.49	-0.294663	0.0280399
FBgn0286198	LKRSDH	605.755	518.431	693.078	-0.333411	0.0280399
FBgn0031418	CG3609	2543.28	2249.57	2836.99	-0.264337	0.0280929
FBgn0036583	CG13055	182.44	149.392	215.487	-0.407053	0.0281269
FBgn0027585	CG8740	2046.58	1862.68	2230.48	-0.221619	0.0281713
FBgn0038924	CG6028	717.035	631.844	802.225	-0.276792	0.0283416
FBgn0051300	CG31300	328.762	280.116	377.408	-0.342117	0.0284163
FBgn0027578	Nepl21	654.57	584.705	724.434	-0.253187	0.0289612
FBgn0027563	CG9631	240.223	203.817	276.63	-0.343605	0.0293415
FBgn0034162	CG6426	947.312	864.854	1029.77	-0.213073	0.0295573
FBgn0011705	rost	395.343	343.448	447.237	-0.298057	0.0296042
FBgn0032729	L2HGDH	998.239	912.161	1084.32	-0.210739	0.030371
FBgn0033782	sug	84.829	63.6705	105.988	-0.543924	0.0305459
FBgn0036875	CG9449	127.767	100.121	155.413	-0.471768	0.0305459
FBgn0051548	CG31548	373.919	318.072	429.766	-0.331797	0.0307746
FBgn0003515	st	375.151	328.46	421.843	-0.290539	0.0307802
FBgn0035432	ZnT63C	2754.2	2508.58	2999.82	-0.217382	0.0311034
FBgn0259099	DCX-EMAP	137.971	109.546	166.396	-0.441975	0.0314175
FBgn0044011	Spn43Ad	103.116	78.7006	127.531	-0.5163	0.031756
FBgn0033807	AQP	145.577	110.842	180.312	-0.501935	0.0320858
FBgn0038211	CG9649	641.557	570.124	712.99	-0.266492	0.0320858
FBgn0261808	cu	1034.01	945.923	1122.11	-0.210195	0.0323473
FBgn0034219	mthl4	47.7305	31.9453	63.5157	-0.702612	0.032456
FBgn0035982	CG4461	62.1473	44.9669	79.3277	-0.614565	0.0325015
FBgn0027611	LManII	2750.31	2503.56	2997.06	-0.217449	0.0345842
FBgn0029990	CG2233	12193.1	9610.44	14775.8	-0.41891	0.0348509
FBgn0015801	Reg-5	572.19	507.228	637.151	-0.259735	0.0352472
FBgn0000719	fog	1452.63	1330.88	1574.39	-0.205291	0.0357741
FBgn0034717	CG5819	125.4	96.1452	154.656	-0.48219	0.0368762
FBgn0030357	Sclp	8120.57	6653.77	9587.38	-0.373688	0.0373035
FBgn0030968	CG7322	588.091	500.038	676.143	-0.326437	0.0373035
FBgn0043806	CG32032	1462.47	1338.09	1586.84	-0.205648	0.0373035
FBgn0002789	Mp20	2109.76	1634.54	2584.99	-0.46661	0.0377276
FBgn0027780	Aasdh	359.983	312.961	407.005	-0.296929	0.0377445
FBgn0038074	Gnmt	166.105	112.005	220.204	-0.605181	0.0378162
FBgn0040491	Buffy	239.644	203.106	276.182	-0.341564	0.0378243
FBgn0032218	CG5381	514.247	450.546	577.948	-0.280784	0.0378533
FBgn0036787	CG4306	69.147	47.6184	90.6756	-0.617697	0.0379916
FBgn0036143	CG14142	195.478	160.105	230.85	-0.38687	0.03832
FBgn0013772	Cyp6a8	213.452	169.733	257.17	-0.4575	0.0383945
FBgn0023001	melt	233.171	198.351	267.992	-0.330556	0.0384341
FBgn0267792	rgr	723.47	655.28	791.66	-0.222805	0.0394674
FBgn0266376	lncRNA:CR45018	220.806	184.773	256.839	-0.367242	0.0395988
FBgn0037513	pyd3	1470.73	1313.83	1627.63	-0.241466	0.0396444
FBgn0051102	CG31102	368.827	321.786	415.867	-0.293291	0.039944
FBgn0032538	Vajk2	3721.56	3316.21	4126.9	-0.244456	0.0399489
FBgn0050055	lncRNA:CR30055	824.344	741.111	907.577	-0.238913	0.040429
FBgn0032451	spict	594.777	533.414	656.14	-0.239636	0.0410422
FBgn0030041	CG12116	718.597	652.341	784.853	-0.228432	0.0434263
FBgn0039109	CG10365	1140.97	1043.66	1238.28	-0.204557	0.0438341
FBgn0035673	CG6602	32.22	20.6195	43.8205	-0.742665	0.0438933
FBgn0038129	TBC1D5	360.104	315.554	404.653	-0.280379	0.0439182
FBgn0040827	CG13315	1465.5	1163.8	1767.2	-0.436722	0.044124
FBgn0014031	Spat	703.447	622.47	784.424	-0.260299	0.0443212
FBgn0000406	Cyt-b5-r	5624.49	5130.54	6118.44	-0.205933	0.0443896
FBgn0030817	CG4991	661.216	598.044	724.387	-0.227006	0.0443896
FBgn0259896	NimC1	221.078	184.624	257.533	-0.359382	0.045267
FBgn0014000	Hf	574.495	517.587	631.403	-0.231978	0.0459735
FBgn0044810	TotX	55.0274	36.3527	73.7021	-0.639422	0.0459735
FBgn0033978	Cyp6a23	324.984	272.308	377.66	-0.336356	0.0468815
FBgn0034999	Fatp3	446.291	386.476	506.106	-0.299302	0.047087
FBgn0031907	CG5171	437.17	382.426	491.913	-0.288029	0.0472166
FBgn0036502	CG7841	795.19	725.689	864.692	-0.208841	0.0473275
FBgn0031688	Cyp28d2	45.196	30.7514	59.6406	-0.647197	0.0476074
FBgn0035346	CG1146	472.877	416.055	529.7	-0.270956	0.0481828
FBgn0036135	mRpL2	687.683	624.877	750.49	-0.215944	0.0481828
FBgn0040670	e(y)2b	22.9523	12.5392	33.3654	-0.854692	0.0481828
FBgn0015756	RpL9	8448.31	7694.72	9201.9	-0.213164	0.0499521
