# Supplementary material for: The E-Protein Daughterless Regulates Olfactory Learning of Adult Drosophila melanogaster
Source: eNeuro. 2026 Jan 20;13(1):ENEURO.0051-25.2025. doi: 10.1523/ENEURO.0051-25.2025 (PMC12834652; doi:10.1523/ENEURO.0051-25.2025)
Supplement: Figure 3-3 — Biological processes affected by Da inhibition by Emc overexpression. Gene ontology analysis was conducted on differentially expressed genes caused by Emc overexpression and biological processes affected are listed. Description of the categories, genes ID-s of differentially expressed genes belonging to the categories, p values, adjusted p values and q values are shown. Download Figure 3-3, XLS file. [file eneuro-13-ENEURO.0051-25.2025-s004.xls]

## Sheet: UpBP
ID	Description	GeneRatio	BgRatio	pvalue	p.adjust	qvalue	geneID	Count
GO:0050877	nervous system process	24/185	371/7858	5.72555e-06	0.0029524	0.00280716	FBgn0003996/FBgn0004168/FBgn0004198/FBgn0004595/FBgn0010329/FBgn0011280/FBgn0011768/FBgn0013759/FBgn0015269/FBgn0015519/FBgn0028963/FBgn0029974/FBgn0032151/FBgn0033268/FBgn0034468/FBgn0035170/FBgn0037140/FBgn0037705/FBgn0039685/FBgn0067779/FBgn0085447/FBgn0259246/FBgn0260793/FBgn0264386	24
GO:0007610	behavior	28/185	483/7858	7.41809e-06	0.0029524	0.00280716	FBgn0000055/FBgn0003996/FBgn0004168/FBgn0004595/FBgn0010329/FBgn0010473/FBgn0011768/FBgn0013759/FBgn0015269/FBgn0029161/FBgn0033911/FBgn0034468/FBgn0035331/FBgn0037140/FBgn0037705/FBgn0038693/FBgn0038880/FBgn0039685/FBgn0044048/FBgn0044050/FBgn0053988/FBgn0067779/FBgn0086675/FBgn0259246/FBgn0260793/FBgn0261617/FBgn0261794/FBgn0285917	28
GO:0003008	system process	26/185	467/7858	3.29684e-05	0.00872167	0.00829262	FBgn0003996/FBgn0004168/FBgn0004198/FBgn0004595/FBgn0010329/FBgn0011280/FBgn0011768/FBgn0013759/FBgn0015269/FBgn0015519/FBgn0028963/FBgn0029161/FBgn0029974/FBgn0032151/FBgn0033268/FBgn0034468/FBgn0035170/FBgn0037140/FBgn0037705/FBgn0039685/FBgn0051116/FBgn0067779/FBgn0085447/FBgn0259246/FBgn0260793/FBgn0264386	26
GO:0009636	response to toxic substance	8/185	56/7858	4.38275e-05	0.00872167	0.00829262	FBgn0000473/FBgn0011768/FBgn0013278/FBgn0032151/FBgn0033518/FBgn0033520/FBgn0033521/FBgn0038465	8
GO:0007626	locomotory behavior	13/185	175/7858	0.000235289	0.0349534	0.033234	FBgn0010329/FBgn0010473/FBgn0013759/FBgn0015269/FBgn0029161/FBgn0035331/FBgn0038693/FBgn0044048/FBgn0044050/FBgn0053988/FBgn0259246/FBgn0261617/FBgn0285917	13
GO:0007613	memory	10/185	112/7858	0.000290215	0.0349534	0.033234	FBgn0003996/FBgn0004168/FBgn0010329/FBgn0013759/FBgn0015269/FBgn0037140/FBgn0037705/FBgn0067779/FBgn0259246/FBgn0260793	10
GO:0000904	cell morphogenesis involved in differentiation	23/185	453/7858	0.000378999	0.0349534	0.033234	FBgn0000414/FBgn0003312/FBgn0004198/FBgn0004595/FBgn0004656/FBgn0010473/FBgn0011259/FBgn0016061/FBgn0029123/FBgn0034697/FBgn0036544/FBgn0037375/FBgn0039852/FBgn0039883/FBgn0051660/FBgn0053087/FBgn0085447/FBgn0262018/FBgn0265296/FBgn0267001/FBgn0267376/FBgn0283451/FBgn0285917	23
GO:0007186	G protein-coupled receptor signaling pathway	14/185	209/7858	0.000396464	0.0349534	0.033234	FBgn0000037/FBgn0000564/FBgn0004168/FBgn0010329/FBgn0024941/FBgn0035331/FBgn0036789/FBgn0038880/FBgn0051140/FBgn0051660/FBgn0052547/FBgn0053639/FBgn0085413/FBgn0263131	14
GO:0045466	R7 cell differentiation	7/185	61/7858	0.000533389	0.0349534	0.033234	FBgn0000414/FBgn0000575/FBgn0004595/FBgn0010473/FBgn0039883/FBgn0261617/FBgn0262018	7
GO:0007617	mating behavior	9/185	100/7858	0.000550429	0.0349534	0.033234	FBgn0003996/FBgn0004168/FBgn0004595/FBgn0010329/FBgn0013759/FBgn0038880/FBgn0044048/FBgn0044050/FBgn0086675	9
GO:0099003	vesicle-mediated transport in synapse	9/185	101/7858	0.000592225	0.0349534	0.033234	FBgn0000414/FBgn0003996/FBgn0010300/FBgn0013343/FBgn0013759/FBgn0025726/FBgn0033911/FBgn0039900/FBgn0260964	9
GO:0099504	synaptic vesicle cycle	9/185	101/7858	0.000592225	0.0349534	0.033234	FBgn0000414/FBgn0003996/FBgn0010300/FBgn0013343/FBgn0013759/FBgn0025726/FBgn0033911/FBgn0039900/FBgn0260964	9
GO:0006836	neurotransmitter transport	10/185	123/7858	0.000615492	0.0349534	0.033234	FBgn0003996/FBgn0013343/FBgn0013759/FBgn0025726/FBgn0033911/FBgn0039900/FBgn0259246/FBgn0260964/FBgn0261085/FBgn0261617	10
GO:0048667	cell morphogenesis involved in neuron differentiation	21/185	413/7858	0.000676355	0.0349534	0.033234	FBgn0000414/FBgn0003312/FBgn0004198/FBgn0004595/FBgn0004656/FBgn0010473/FBgn0011259/FBgn0016061/FBgn0029123/FBgn0034697/FBgn0036544/FBgn0037375/FBgn0039883/FBgn0053087/FBgn0085447/FBgn0262018/FBgn0265296/FBgn0267001/FBgn0267376/FBgn0283451/FBgn0285917	21
GO:0048812	neuron projection morphogenesis	21/185	417/7858	0.000766347	0.0349534	0.033234	FBgn0000414/FBgn0003312/FBgn0004198/FBgn0004595/FBgn0004656/FBgn0010473/FBgn0011259/FBgn0016061/FBgn0029123/FBgn0034697/FBgn0036544/FBgn0037375/FBgn0039883/FBgn0053087/FBgn0085447/FBgn0262018/FBgn0265296/FBgn0267001/FBgn0267376/FBgn0283451/FBgn0285917	21
GO:0001505	regulation of neurotransmitter levels	9/185	105/7858	0.000786257	0.0349534	0.033234	FBgn0003996/FBgn0010329/FBgn0013343/FBgn0013759/FBgn0025726/FBgn0039900/FBgn0259246/FBgn0261085/FBgn0261617	9
GO:0048858	cell projection morphogenesis	21/185	418/7858	0.000790404	0.0349534	0.033234	FBgn0000414/FBgn0003312/FBgn0004198/FBgn0004595/FBgn0004656/FBgn0010473/FBgn0011259/FBgn0016061/FBgn0029123/FBgn0034697/FBgn0036544/FBgn0037375/FBgn0039883/FBgn0053087/FBgn0085447/FBgn0262018/FBgn0265296/FBgn0267001/FBgn0267376/FBgn0283451/FBgn0285917	21
GO:0120039	plasma membrane bounded cell projection morphogenesis	21/185	418/7858	0.000790404	0.0349534	0.033234	FBgn0000414/FBgn0003312/FBgn0004198/FBgn0004595/FBgn0004656/FBgn0010473/FBgn0011259/FBgn0016061/FBgn0029123/FBgn0034697/FBgn0036544/FBgn0037375/FBgn0039883/FBgn0053087/FBgn0085447/FBgn0262018/FBgn0265296/FBgn0267001/FBgn0267376/FBgn0283451/FBgn0285917	21
GO:0007611	learning or memory	11/185	153/7858	0.000934964	0.03724	0.0354081	FBgn0003996/FBgn0004168/FBgn0010329/FBgn0011768/FBgn0013759/FBgn0015269/FBgn0037140/FBgn0037705/FBgn0067779/FBgn0259246/FBgn0260793	11
GO:0032990	cell part morphogenesis	21/185	425/7858	0.000977891	0.03724	0.0354081	FBgn0000414/FBgn0003312/FBgn0004198/FBgn0004595/FBgn0004656/FBgn0010473/FBgn0011259/FBgn0016061/FBgn0029123/FBgn0034697/FBgn0036544/FBgn0037375/FBgn0039883/FBgn0053087/FBgn0085447/FBgn0262018/FBgn0265296/FBgn0267001/FBgn0267376/FBgn0283451/FBgn0285917	21
GO:0050890	cognition	11/185	154/7858	0.000986612	0.03724	0.0354081	FBgn0003996/FBgn0004168/FBgn0010329/FBgn0011768/FBgn0013759/FBgn0015269/FBgn0037140/FBgn0037705/FBgn0067779/FBgn0259246/FBgn0260793	11
GO:0019098	reproductive behavior	9/185	109/7858	0.00102925	0.03724	0.0354081	FBgn0003996/FBgn0004168/FBgn0004595/FBgn0010329/FBgn0013759/FBgn0038880/FBgn0044048/FBgn0044050/FBgn0086675	9
GO:0097485	neuron projection guidance	15/185	261/7858	0.00122303	0.0423273	0.0402451	FBgn0000414/FBgn0003312/FBgn0004198/FBgn0004595/FBgn0010473/FBgn0011259/FBgn0016061/FBgn0029123/FBgn0039883/FBgn0053087/FBgn0262018/FBgn0265296/FBgn0267001/FBgn0267376/FBgn0285917	15
GO:0008049	male courtship behavior	6/185	53/7858	0.00143764	0.0476817	0.045336	FBgn0003996/FBgn0004168/FBgn0004595/FBgn0010329/FBgn0013759/FBgn0086675	6
GO:0042330	taxis	17/185	323/7858	0.00153711	0.0489416	0.046534	FBgn0000414/FBgn0003312/FBgn0003996/FBgn0004198/FBgn0004595/FBgn0010473/FBgn0011259/FBgn0016061/FBgn0029123/FBgn0039883/FBgn0053087/FBgn0262018/FBgn0265296/FBgn0267001/FBgn0267376/FBgn0283451/FBgn0285917	17

## Sheet: DownBP
ID	Description	GeneRatio	BgRatio	pvalue	p.adjust	qvalue	geneID	Count
GO:0002181	cytoplasmic translation	28/396	123/7858	8.46773e-12	7.4262e-09	7.28225e-09	FBgn0000100/FBgn0003274/FBgn0003279/FBgn0004867/FBgn0005533/FBgn0005593/FBgn0010198/FBgn0010408/FBgn0010412/FBgn0013325/FBgn0015756/FBgn0017545/FBgn0024733/FBgn0026372/FBgn0029785/FBgn0029897/FBgn0030616/FBgn0032518/FBgn0033902/FBgn0035753/FBgn0036213/FBgn0036825/FBgn0037351/FBgn0039713/FBgn0064225/FBgn0261592/FBgn0285947/FBgn0285948	28
GO:0044283	small molecule biosynthetic process	29/396	173/7858	7.91744e-09	3.4718e-06	3.4045e-06	FBgn0001145/FBgn0001208/FBgn0003141/FBgn0003162/FBgn0014031/FBgn0014930/FBgn0023129/FBgn0026602/FBgn0029823/FBgn0030041/FBgn0030362/FBgn0030367/FBgn0030482/FBgn0031703/FBgn0031713/FBgn0032726/FBgn0032727/FBgn0032820/FBgn0033817/FBgn0034999/FBgn0036752/FBgn0037146/FBgn0037513/FBgn0038074/FBgn0051523/FBgn0086687/FBgn0283427/FBgn0283680/FBgn0286198	29
GO:0005975	carbohydrate metabolic process	32/396	227/7858	9.66827e-08	2.82636e-05	2.77157e-05	FBgn0003748/FBgn0004057/FBgn0013763/FBgn0017558/FBgn0020416/FBgn0020618/FBgn0027560/FBgn0027611/FBgn0027621/FBgn0030239/FBgn0030362/FBgn0030968/FBgn0031418/FBgn0031907/FBgn0032381/FBgn0032382/FBgn0032820/FBgn0035147/FBgn0035484/FBgn0035978/FBgn0036262/FBgn0036428/FBgn0036752/FBgn0038074/FBgn0038463/FBgn0040322/FBgn0041630/FBgn0053138/FBgn0262103/FBgn0265191/FBgn0266064/FBgn0283427	32
GO:0005996	monosaccharide metabolic process	14/396	56/7858	4.51531e-07	9.89982e-05	9.70792e-05	FBgn0004057/FBgn0017558/FBgn0020618/FBgn0027611/FBgn0027621/FBgn0030362/FBgn0030968/FBgn0031418/FBgn0032820/FBgn0035147/FBgn0035484/FBgn0038074/FBgn0038463/FBgn0266064	14
GO:0016053	organic acid biosynthetic process	18/396	94/7858	7.83923e-07	0.000114583	0.000112362	FBgn0001145/FBgn0001208/FBgn0014031/FBgn0023129/FBgn0029823/FBgn0030362/FBgn0030482/FBgn0031703/FBgn0032726/FBgn0032727/FBgn0034999/FBgn0037146/FBgn0037513/FBgn0038074/FBgn0051523/FBgn0086687/FBgn0283427/FBgn0286198	18
GO:0046394	carboxylic acid biosynthetic process	18/396	94/7858	7.83923e-07	0.000114583	0.000112362	FBgn0001145/FBgn0001208/FBgn0014031/FBgn0023129/FBgn0029823/FBgn0030362/FBgn0030482/FBgn0031703/FBgn0032726/FBgn0032727/FBgn0034999/FBgn0037146/FBgn0037513/FBgn0038074/FBgn0051523/FBgn0086687/FBgn0283427/FBgn0286198	18
GO:0044262	cellular carbohydrate metabolic process	18/396	95/7858	9.23135e-07	0.000115656	0.000113414	FBgn0003748/FBgn0017558/FBgn0020618/FBgn0027560/FBgn0027621/FBgn0031907/FBgn0032820/FBgn0035484/FBgn0035978/FBgn0036262/FBgn0036428/FBgn0038074/FBgn0038463/FBgn0053138/FBgn0262103/FBgn0265191/FBgn0266064/FBgn0283427	18
GO:0006082	organic acid metabolic process	36/396	311/7858	2.13154e-06	0.00023367	0.000229141	FBgn0000527/FBgn0000565/FBgn0001145/FBgn0001208/FBgn0002719/FBgn0010516/FBgn0013772/FBgn0014031/FBgn0022774/FBgn0023129/FBgn0023507/FBgn0027621/FBgn0027780/FBgn0029588/FBgn0029823/FBgn0030362/FBgn0030482/FBgn0030653/FBgn0031703/FBgn0032726/FBgn0032727/FBgn0033949/FBgn0034276/FBgn0034999/FBgn0037146/FBgn0037513/FBgn0037548/FBgn0037801/FBgn0037818/FBgn0038074/FBgn0038803/FBgn0039697/FBgn0051523/FBg…	36
GO:1901605	alpha-amino acid metabolic process	16/396	89/7858	7.62144e-06	0.000742667	0.000728271	FBgn0000527/FBgn0001145/FBgn0001208/FBgn0014031/FBgn0022774/FBgn0023129/FBgn0029823/FBgn0030482/FBgn0030653/FBgn0032726/FBgn0032727/FBgn0034276/FBgn0037146/FBgn0037801/FBgn0038074/FBgn0286198	16
GO:0019752	carboxylic acid metabolic process	34/396	307/7858	1.09411e-05	0.000935698	0.00091756	FBgn0000527/FBgn0001145/FBgn0001208/FBgn0002719/FBgn0010516/FBgn0013772/FBgn0014031/FBgn0022774/FBgn0023129/FBgn0027621/FBgn0027780/FBgn0029588/FBgn0029823/FBgn0030362/FBgn0030482/FBgn0030653/FBgn0031703/FBgn0032726/FBgn0032727/FBgn0033949/FBgn0034276/FBgn0034999/FBgn0037146/FBgn0037513/FBgn0037548/FBgn0037801/FBgn0037818/FBgn0038074/FBgn0038803/FBgn0039697/FBgn0051523/FBgn0086687/FBgn0283427/FBg…	34
GO:0043436	oxoacid metabolic process	34/396	308/7858	1.17362e-05	0.000935698	0.00091756	FBgn0000527/FBgn0001145/FBgn0001208/FBgn0002719/FBgn0010516/FBgn0013772/FBgn0014031/FBgn0022774/FBgn0023129/FBgn0027621/FBgn0027780/FBgn0029588/FBgn0029823/FBgn0030362/FBgn0030482/FBgn0030653/FBgn0031703/FBgn0032726/FBgn0032727/FBgn0033949/FBgn0034276/FBgn0034999/FBgn0037146/FBgn0037513/FBgn0037548/FBgn0037801/FBgn0037818/FBgn0038074/FBgn0038803/FBgn0039697/FBgn0051523/FBgn0086687/FBgn0283427/FBg…	34
GO:0006575	cellular modified amino acid metabolic process	13/396	73/7858	6.04664e-05	0.00441909	0.00433343	FBgn0001149/FBgn0003162/FBgn0027590/FBgn0029823/FBgn0032726/FBgn0032727/FBgn0033817/FBgn0034276/FBgn0038020/FBgn0038074/FBgn0039109/FBgn0046114/FBgn0085453	13
GO:0031669	cellular response to nutrient levels	14/396	87/7858	0.000100603	0.00678684	0.00665528	FBgn0003256/FBgn0003997/FBgn0020618/FBgn0023001/FBgn0033782/FBgn0034140/FBgn0036397/FBgn0036752/FBgn0038074/FBgn0038197/FBgn0040491/FBgn0044047/FBgn0262103/FBgn0266064	14
GO:0006520	cellular amino acid metabolic process	19/396	146/7858	0.000124558	0.00757076	0.00742401	FBgn0000527/FBgn0001145/FBgn0001208/FBgn0014031/FBgn0022774/FBgn0023129/FBgn0027780/FBgn0029823/FBgn0030482/FBgn0030653/FBgn0032726/FBgn0032727/FBgn0034276/FBgn0037146/FBgn0037513/FBgn0037801/FBgn0037818/FBgn0038074/FBgn0286198	19
GO:0031668	cellular response to extracellular stimulus	14/396	89/7858	0.000129488	0.00757076	0.00742401	FBgn0003256/FBgn0003997/FBgn0020618/FBgn0023001/FBgn0033782/FBgn0034140/FBgn0036397/FBgn0036752/FBgn0038074/FBgn0038197/FBgn0040491/FBgn0044047/FBgn0262103/FBgn0266064	14
GO:0009267	cellular response to starvation	13/396	81/7858	0.000182311	0.0099929	0.0097992	FBgn0003256/FBgn0003997/FBgn0020618/FBgn0023001/FBgn0034140/FBgn0036397/FBgn0036752/FBgn0038074/FBgn0038197/FBgn0040491/FBgn0044047/FBgn0262103/FBgn0266064	13
GO:0071496	cellular response to external stimulus	14/396	94/7858	0.00023495	0.0121207	0.0118857	FBgn0003256/FBgn0003997/FBgn0020618/FBgn0023001/FBgn0033782/FBgn0034140/FBgn0036397/FBgn0036752/FBgn0038074/FBgn0038197/FBgn0040491/FBgn0044047/FBgn0262103/FBgn0266064	14
GO:0009636	response to toxic substance	10/396	56/7858	0.000417777	0.020355	0.0199605	FBgn0010241/FBgn0013772/FBgn0025454/FBgn0033065/FBgn0033696/FBgn0035432/FBgn0038681/FBgn0046114/FBgn0050344/FBgn0051860	10
GO:0042273	ribosomal large subunit biogenesis	10/396	58/7858	0.000559535	0.0258269	0.0253263	FBgn0000100/FBgn0005593/FBgn0024733/FBgn0026372/FBgn0028473/FBgn0029785/FBgn0032138/FBgn0036213/FBgn0036825/FBgn0064225	10
GO:0043043	peptide biosynthetic process	39/396	454/7858	0.000676349	0.0296579	0.029083	FBgn0000100/FBgn0000527/FBgn0003274/FBgn0003279/FBgn0004867/FBgn0005533/FBgn0005593/FBgn0010198/FBgn0010408/FBgn0010412/FBgn0013325/FBgn0015756/FBgn0017545/FBgn0020618/FBgn0024733/FBgn0026372/FBgn0027780/FBgn0028737/FBgn0029785/FBgn0029897/FBgn0030616/FBgn0032518/FBgn0033453/FBgn0033902/FBgn0034654/FBgn0035753/FBgn0036135/FBgn0036213/FBgn0036258/FBgn0036825/FBgn0037135/FBgn0037351/FBgn0039102/FBg…	39
GO:0042594	response to starvation	17/396	143/7858	0.000813598	0.0339774	0.0333188	FBgn0003256/FBgn0003997/FBgn0020618/FBgn0023001/FBgn0033782/FBgn0034140/FBgn0034219/FBgn0036397/FBgn0036752/FBgn0038074/FBgn0038197/FBgn0040491/FBgn0044047/FBgn0052475/FBgn0086687/FBgn0262103/FBgn0266064	17
GO:0043604	amide biosynthetic process	40/396	483/7858	0.00117786	0.043854	0.0430039	FBgn0000100/FBgn0000527/FBgn0003274/FBgn0003279/FBgn0004867/FBgn0005533/FBgn0005593/FBgn0010198/FBgn0010408/FBgn0010412/FBgn0013325/FBgn0015756/FBgn0017545/FBgn0020618/FBgn0024733/FBgn0026372/FBgn0027780/FBgn0028737/FBgn0029785/FBgn0029897/FBgn0030616/FBgn0032518/FBgn0033453/FBgn0033902/FBgn0034654/FBgn0035753/FBgn0036135/FBgn0036213/FBgn0036258/FBgn0036825/FBgn0037110/FBgn0037135/FBgn0037351/FBg…	40
GO:0044282	small molecule catabolic process	17/396	148/7858	0.00119952	0.043854	0.0430039	FBgn0001145/FBgn0001208/FBgn0010516/FBgn0014031/FBgn0022774/FBgn0029823/FBgn0030653/FBgn0031418/FBgn0034276/FBgn0035147/FBgn0036262/FBgn0036752/FBgn0037548/FBgn0037801/FBgn0038803/FBgn0039697/FBgn0286198	17
GO:0046395	carboxylic acid catabolic process	13/396	98/7858	0.00120011	0.043854	0.0430039	FBgn0001145/FBgn0001208/FBgn0010516/FBgn0014031/FBgn0022774/FBgn0029823/FBgn0030653/FBgn0034276/FBgn0037548/FBgn0037801/FBgn0038803/FBgn0039697/FBgn0286198	13
GO:0016054	organic acid catabolic process	13/396	99/7858	0.00131997	0.0463044	0.0454068	FBgn0001145/FBgn0001208/FBgn0010516/FBgn0014031/FBgn0022774/FBgn0029823/FBgn0030653/FBgn0034276/FBgn0037548/FBgn0037801/FBgn0038803/FBgn0039697/FBgn0286198	13
GO:0055086	nucleobase-containing small molecule metabolic process	22/396	218/7858	0.00140976	0.0475522	0.0466305	FBgn0000052/FBgn0000053/FBgn0002719/FBgn0004057/FBgn0014930/FBgn0020513/FBgn0026602/FBgn0027493/FBgn0027621/FBgn0029823/FBgn0030239/FBgn0033853/FBgn0034143/FBgn0035348/FBgn0035978/FBgn0036752/FBgn0037513/FBgn0038074/FBgn0041194/FBgn0261808/FBgn0262103/FBgn0263598	22
