# Supplementary material for: The E-Protein Daughterless Regulates Olfactory Learning of Adult Drosophila melanogaster
Source: eNeuro. 2026 Jan 20;13(1):ENEURO.0051-25.2025. doi: 10.1523/ENEURO.0051-25.2025 (PMC12834652; doi:10.1523/ENEURO.0051-25.2025)
Supplement: Figure 3-4 — Reactome pathways affected by Da inhibition by Emc overexpression. Gene ontology analysis was conducted on differentially expressed genes caused by Emc overexpression and Reactome pathways affected are listed. Description of the categories, genes ID-s of differentially expressed genes belonging to the categories, p values, adjusted p values and q values are shown. Download Figure 3-4, XLS file. [file eneuro-13-ENEURO.0051-25.2025-s005.xls]

## Sheet: Up
ID	Description	GeneRatio	BgRatio	pvalue	p.adjust	qvalue	geneID	Count
R-DME-112310	Neurotransmitter release cycle	7/84	54/3950	0.000120663	0.0123316	0.0120151	Syx1A/CASK/unc-13/VGAT/SLC22A/X11Lbeta/Vmat	7
R-DME-372790	Signaling by GPCR	10/84	127/3950	0.000303123	0.0123316	0.0120151	mAChR-A/5-HT1A/RSG7/Dhit/AstC-R2/CG11425/CG31140/CG34384/sif/CG43373	10
R-DME-388396	GPCR downstream signalling	9/84	104/3950	0.000305741	0.0123316	0.0120151	mAChR-A/5-HT1A/RSG7/Dhit/AstC-R2/CG31140/CG34384/sif/CG43373	9
R-DME-418594	G alpha (i) signalling events	6/84	50/3950	0.000580777	0.0175685	0.0171176	mAChR-A/5-HT1A/RSG7/Dhit/AstC-R2/CG43373	6
R-DME-112315	Transmission across Chemical Synapses	10/84	145/3950	0.000874465	0.0211621	0.020619	Syx1A/CASK/nAChRalpha3/unc-13/nAChRalpha6/VGAT/SLC22A/X11Lbeta/Vmat/CG43373	10
R-DME-112316	Neuronal System	11/84	190/3950	0.00203178	0.0409742	0.0399227	Syx1A/CASK/nAChRalpha3/unc-13/nAChRalpha6/VGAT/CG7509/SLC22A/X11Lbeta/Vmat/CG43373	11

## Sheet: Down
ID	Description	GeneRatio	BgRatio	pvalue	p.adjust	qvalue	geneID	Count
R-DME-72689	Formation of a pool of free 40S subunits	30/217	88/3950	4.04599e-17	7.24232e-15	6.431e-15	RpLP0/RpLP2/RpL4/RpS2/RpS17/RpL7/RpS15Aa/RpS9/RpS19a/RpL11/RpL9/RpS3A/RpL10/RpL23A/RpL35/RpL17/RpL37a/RpL24/eIF3m/eIF3k/RpL18/RpL10Ab/eIF3l/RpL26/RpL13A/RpS8/RpL5/RpS6/RpS10b/RpL27A	30
R-DME-72706	GTP hydrolysis and joining of the 60S ribosomal subunit	27/217	75/3950	3.50242e-16	3.13467e-14	2.78351e-14	RpLP0/RpLP2/RpL4/RpS2/RpS17/RpL7/RpS15Aa/RpS9/RpS19a/RpL11/RpL9/RpS3A/RpL10/RpL23A/RpL35/RpL17/RpL37a/RpL24/RpL18/RpL10Ab/RpL26/RpL13A/RpS8/RpL5/RpS6/RpS10b/RpL27A	27
R-DME-156827	L13a-mediated translational silencing of Ceruloplasmin expression	30/217	97/3950	8.79191e-16	5.24584e-14	4.65817e-14	RpLP0/RpLP2/RpL4/RpS2/RpS17/RpL7/RpS15Aa/RpS9/RpS19a/RpL11/RpL9/RpS3A/RpL10/RpL23A/RpL35/RpL17/RpL37a/RpL24/eIF3m/eIF3k/RpL18/RpL10Ab/eIF3l/RpL26/RpL13A/RpS8/RpL5/RpS6/RpS10b/RpL27A	30
R-DME-1799339	SRP-dependent cotranslational protein targeting to membrane	27/217	80/3950	2.30495e-15	1.03147e-13	9.15915e-14	RpLP0/RpLP2/RpL4/RpS2/RpS17/RpL7/RpS15Aa/RpS9/RpS19a/RpL11/RpL9/RpS3A/RpL10/RpL23A/RpL35/RpL17/RpL37a/RpL24/RpL18/RpL10Ab/RpL26/RpL13A/RpS8/RpL5/RpS6/RpS10b/RpL27A	27
R-DME-975956	Nonsense Mediated Decay (NMD) independent of the Exon Junction Complex (EJC)	27/217	82/3950	4.68011e-15	1.67548e-13	1.48778e-13	RpLP0/RpLP2/RpL4/RpS2/RpS17/RpL7/RpS15Aa/RpS9/RpS19a/RpL11/RpL9/RpS3A/RpL10/RpL23A/RpL35/RpL17/RpL37a/RpL24/RpL18/RpL10Ab/RpL26/RpL13A/RpS8/RpL5/RpS6/RpS10b/RpL27A	27
R-DME-72613	Eukaryotic Translation Initiation	30/217	105/3950	9.90306e-15	2.53235e-13	2.24867e-13	RpLP0/RpLP2/RpL4/RpS2/RpS17/RpL7/RpS15Aa/RpS9/RpS19a/RpL11/RpL9/RpS3A/RpL10/RpL23A/RpL35/RpL17/RpL37a/RpL24/eIF3m/eIF3k/RpL18/RpL10Ab/eIF3l/RpL26/RpL13A/RpS8/RpL5/RpS6/RpS10b/RpL27A	30
R-DME-72737	Cap-dependent Translation Initiation	30/217	105/3950	9.90306e-15	2.53235e-13	2.24867e-13	RpLP0/RpLP2/RpL4/RpS2/RpS17/RpL7/RpS15Aa/RpS9/RpS19a/RpL11/RpL9/RpS3A/RpL10/RpL23A/RpL35/RpL17/RpL37a/RpL24/eIF3m/eIF3k/RpL18/RpL10Ab/eIF3l/RpL26/RpL13A/RpS8/RpL5/RpS6/RpS10b/RpL27A	30
R-DME-927802	Nonsense-Mediated Decay (NMD)	27/217	96/3950	3.68067e-13	7.32044e-12	6.50036e-12	RpLP0/RpLP2/RpL4/RpS2/RpS17/RpL7/RpS15Aa/RpS9/RpS19a/RpL11/RpL9/RpS3A/RpL10/RpL23A/RpL35/RpL17/RpL37a/RpL24/RpL18/RpL10Ab/RpL26/RpL13A/RpS8/RpL5/RpS6/RpS10b/RpL27A	27
R-DME-975957	Nonsense Mediated Decay (NMD) enhanced by the Exon Junction Complex (EJC)	27/217	96/3950	3.68067e-13	7.32044e-12	6.50036e-12	RpLP0/RpLP2/RpL4/RpS2/RpS17/RpL7/RpS15Aa/RpS9/RpS19a/RpL11/RpL9/RpS3A/RpL10/RpL23A/RpL35/RpL17/RpL37a/RpL24/RpL18/RpL10Ab/RpL26/RpL13A/RpS8/RpL5/RpS6/RpS10b/RpL27A	27
R-DME-72766	Translation	32/217	206/3950	4.00117e-08	7.16209e-07	6.35975e-07	RpLP0/RpLP2/RpL4/RpS2/RpS17/RpL7/RpS15Aa/RpS9/RpS19a/RpL11/RpL9/RpS3A/RpL10/RpL23A/eEF1beta/RpL35/RpL17/RpL37a/RpL24/eIF3m/eIF3k/RpL18/mRpL2/RpL10Ab/eIF3l/RpL26/RpL13A/RpS8/RpL5/RpS6/RpS10b/RpL27A	32
R-DME-72702	Ribosomal scanning and start codon recognition	12/217	52/3950	1.62908e-05	0.000265095	0.000235398	RpS2/RpS17/RpS15Aa/RpS9/RpS19a/RpS3A/eIF3m/eIF3k/eIF3l/RpS8/RpS6/RpS10b	12
R-DME-72649	Translation initiation complex formation	12/217	53/3950	2.00514e-05	0.000299101	0.000265594	RpS2/RpS17/RpS15Aa/RpS9/RpS19a/RpS3A/eIF3m/eIF3k/eIF3l/RpS8/RpS6/RpS10b	12
R-DME-72662	Activation of the mRNA upon binding of the cap-binding complex and eIFs, and subsequent binding to 43S	12/217	54/3950	2.45474e-05	0.000337999	0.000300134	RpS2/RpS17/RpS15Aa/RpS9/RpS19a/RpS3A/eIF3m/eIF3k/eIF3l/RpS8/RpS6/RpS10b	12
R-DME-71291	Metabolism of amino acids and derivatives	22/217	167/3950	8.97259e-05	0.00114721	0.00101869	Gs2/Hn/Spat/Oat/aay/JhI-21/Shmt/CG1628/CG1673/CG7860/CG4991/CG6287/Sardh/CG5653/CG7888/CG7470/CG3999/Gnmt/CG4210/UK114/CG43693/LKRSDH	22
R-DME-71387	Metabolism of carbohydrates	17/217	122/3950	0.000296924	0.0035433	0.00314636	Zw/Aldh/LManII/Pfrx/CG17333/CG7322/fbp/CG18278/Gale/UGP/CG10638/Gbs-70E/CG3534/Hexo1/AGBE/Gyg/GlyS	17
R-DME-9748784	Drug ADME	15/217	105/3950	0.000515757	0.00577004	0.00512364	bw/Ugt36E1/Ugt49B1/CG10863/Spn88Ea/Ugt49C1/CG16758/CG10638/CG2767/CG6465/CG4562/rdog/Ugt302K1/Ugt35C1/Spn43Ad	15
R-DME-196071	Metabolism of steroid hormones	9/217	54/3950	0.00235341	0.02478	0.022004	Cyp4p1/CG10863/Spn88Ea/Cyp311a1/Cyp4s3/CG10638/CG2767/CG13833/Spn43Ad	9
R-DME-6798695	Neutrophil degranulation	35/217	400/3950	0.00309294	0.0304645	0.0270517	Mp20/rl/Syb/Gel/Idgf6/Ag5r/Idgf1/CREG/CG10345/Nepl21/LManII/Vha100-2/Spn88Ea/frma/CG15211/CtsB1/pes/Oatp33Ea/Sting/CG18278/Fatp3/CG2736/CG3829/CG16758/Adgf-A/CG9449/ORMDL/CG6656/Nepl14/Nepl15/Ctl2/Hexo1/Spn43Ad/Oatp26F/Gyg	35
R-DME-382551	Transport of small molecules	32/217	357/3950	0.00323366	0.0304645	0.0270517	bw/Ubi-p63E/nrv1/Drip/JhI-21/Vha100-2/CG4991/CG9664/Oatp33Ea/spict/AQP/Eglp4/Fatp3/ZnT63C/Best2/CG7888/CG10960/CG5535/CG1090/CG1213/CG4562/Irk2/Ctl2/rdog/Tret1-1/CG30344/Oatp26F/CG32091/Nha2/Vha68-2/CG43693/CG17646	32
