# Supplementary material for: The E-Protein Daughterless Regulates Olfactory Learning of Adult Drosophila melanogaster
Source: eNeuro. 2026 Jan 20;13(1):ENEURO.0051-25.2025. doi: 10.1523/ENEURO.0051-25.2025 (PMC12834652; doi:10.1523/ENEURO.0051-25.2025)
Supplement: Figure 4-1 — Da target genes. Genes that were up-regulated or down-regulated by Emc overexpression and that contained FLAG-Da ChIP peaks are listed. Gene name, average counts and counts in each genotype, log2 fold change and adjusted p values are shown. Additionally, peaks that were significantly enriched in 3xFLAG-Da samples compared to white* samples and are related to genes that were differentially expressed by Emc overexpression are listed. Genomic location, annotation, gene related to the location, normalized counts, enrichment fold, FDR and p value are shown for each enriched peak. Download Figure 4-1, XLS file. [file eneuro-13-ENEURO.0051-25.2025-s006.xls]

## Sheet: Common Up RNAseq
Geneid	gene_name	Avg_count_mean	Avg_emc_OE_counts	Avg_CTRL_counts	log2FoldChange	padj
FBgn0000414	Dab	5269.66	5727.58	4811.74	0.226791	0.00113991
FBgn0000575	emc	5313.22	5825.27	4801.17	0.259859	0.00018781
FBgn0002643	mam	3598.14	3917.71	3278.56	0.23369	0.000956641
FBgn0003884	alphaTub84B	25316.1	28243.7	22388.6	0.325169	1.36574e-11
FBgn0004198	ct	3315.19	3570.87	3059.51	0.201085	0.00810017
FBgn0004656	fs(1)h	4246.29	4651.04	3841.54	0.251999	0.000463697
FBgn0010300	brat	2088.73	2282.12	1895.35	0.227946	0.0212051
FBgn0013759	CASK	13195.6	14278.7	12112.5	0.216196	0.00145934
FBgn0016061	side	2731.54	2980.44	2482.63	0.234962	0.00346079
FBgn0027620	Acf	1189.68	1455.24	924.11	0.634264	3.1692e-13
FBgn0029123	SoxN	2832.67	3109.87	2555.47	0.258336	0.000864224
FBgn0030349	CG10353	2430.97	2818.4	2043.53	0.445583	1.74261e-10
FBgn0032026	CG7627	998.895	1083.79	914.002	0.202889	0.0481828
FBgn0032775	CG17544	909.734	1010.99	808.48	0.287985	0.00232433
FBgn0034046	tun	1914.66	2071.37	1757.95	0.203803	0.0200644
FBgn0034054	CG8366	289.595	327.143	252.047	0.289416	0.0481929
FBgn0034356	Pepck2	304.516	513.614	95.4175	2.42309	5.58516e-33
FBgn0037698	CG16779	3159.85	3466.05	2853.64	0.252623	0.00187957
FBgn0038056	CG5961	694.623	803.345	585.902	0.41601	8.86101e-05
FBgn0039685	Obp99b	432.465	654.163	210.766	1.65648	9.0224e-19
FBgn0039883	RhoGAP100F	4939.39	5339.6	4539.18	0.212034	0.00879371
FBgn0040207	kat80	1260	1386.29	1133.71	0.259364	0.00272548
FBgn0051072	Lerp	3001.29	3363.84	2638.74	0.334082	2.32248e-07
FBgn0051116	ClC-a	5640.45	6537.93	4742.98	0.442501	7.85947e-10
FBgn0051436	CG31436	323.412	410.044	236.78	0.74426	6.92256e-06
FBgn0051781	lncRNA:CR31781	494.095	579.11	409.079	0.453412	0.000625296
FBgn0052767	CG32767	2242.47	2439.12	2045.82	0.231203	0.00134676
FBgn0053087	LRP1	3178.08	3531.75	2824.4	0.293898	8.01611e-05
FBgn0053556	form3	2754.46	3003.44	2505.48	0.228798	0.00844698
FBgn0067779	dbr	854.283	980.535	728.031	0.399986	2.22109e-05
FBgn0085412	kmr	5343.01	5916.87	4769.15	0.289287	3.05413e-05
FBgn0261617	nej	3228.46	3495.06	2961.86	0.215593	0.00200799
FBgn0262535	CG43089	17.8754	33.7919	1.959	3.86954	2.2832e-06
FBgn0263599	l(3)72Ab	1281.04	1395.19	1166.9	0.219928	0.0295573
FBgn0267912	CanA-14F	5694.51	6258.97	5130.06	0.274116	1.23329e-06
FBgn0285917	sbb	4362.28	4716.05	4008.5	0.200875	0.0261268

## Sheet: Common Up ChIPseq
geneId	gene_name	transcriptId	seqnames	start	end	width	strand	annotation	geneChr	geneStart	geneEnd	geneLength	geneStrand	distanceToTSS	flank_txIds	flank_geneIds	flank_gene_distances	Conc_FLAG	Conc_WT	Fold	FDR	p.value
FBgn0000414	Dab	FBtr0305086	3L	16713488	16713888	401	*	Promoter (<=1kb)	3	16713660	16724415	10756	1	0	FBtr0305084;FBtr0305085;FBtr0330190;FBtr0305086;FBtr0330189;FBtr0333625;FBtr0333626;FBtr0075318;FBtr0075347;FBtr0075354;FBtr0075316;FBtr0075317;FBtr0344229;FBtr0075319;FBtr0345347;FBtr0299542;FBtr0075321;FBtr0075352;FBtr0075351;FBtr0075353;FBtr0075320;FBtr0333627;FBtr0075348;FBtr0100145;FBtr0075350;FBtr0306151;FBtr0306152;FBtr0304017;FBtr0333628;FBtr0345056;FBtr0345057;FBtr0345401;FBtr0346964;FBt…	FBgn0000414;FBgn0000414;FBgn0000414;FBgn0000414;FBgn0000414;FBgn0000414;FBgn0000414;FBgn0000414;FBgn0004556;FBgn0010223;FBgn0036652;FBgn0036654;FBgn0036654;FBgn0036655;FBgn0036656;FBgn0036656;FBgn0036659;FBgn0040512;FBgn0040512;FBgn0040512;FBgn0043577;FBgn0043577;FBgn0043578;FBgn0063485;FBgn0063485;FBgn0063485;FBgn0063485;FBgn0262099;FBgn0264605;FBgn0266689;FBgn0266689;FBgn0266776;FBgn0267557;FBg…	0;0;0;0;0;0;0;0;0;-45554;39524;8515;8515;-10973;12281;12281;0;-39951;-39933;-39951;-12653;-12653;14101;0;0;0;0;-41601;0;24220;24220;-42747;-12019;49585;0;29413;0	5.37614	0	4.62359	0.00641018	0.000449428
FBgn0000575	emc	FBtr0072578	3L	749270	749670	401	*	Promoter (<=1kb)	3	749400	753492	4093	1	0	FBtr0072578;FBtr0072604;FBtr0072603;FBtr0346537;FBtr0072605;FBtr0331771;FBtr0072602;FBtr0290220;FBtr0479827;FBtr0072601;FBtr0331769;FBtr0072579;FBtr0072580;FBtr0072600;FBtr0331772;FBtr0331773;FBtr0340640;FBtr0345857;FBti0020009-RA	FBgn0000575;FBgn0025676;FBgn0025676;FBgn0025676;FBgn0035158;FBgn0035158;FBgn0035159;FBgn0035159;FBgn0035159;FBgn0035160;FBgn0035160;FBgn0052480;FBgn0052481;FBgn0052482;FBgn0264310;FBgn0264310;FBgn0265707;FBgn0266960;FBti0020009	0;-38909;-38928;0;-41065;-41065;0;0;0;-9921;0;-19833;-20693;-5476;-11791;-11791;43940;-34740;-40299	5.49973	0.227983	3.94366	0.0152392	0.00192112
FBgn0000575	emc	FBtr0072578	3L	751247	751647	401	*	Promoter (1-2kb)	3	749400	753492	4093	1	1847	FBtr0072578;FBtr0072604;FBtr0072603;FBtr0346537;FBtr0072605;FBtr0331771;FBtr0072602;FBtr0290220;FBtr0479827;FBtr0072601;FBtr0331769;FBtr0072579;FBtr0072580;FBtr0072600;FBtr0331772;FBtr0331773;FBtr0340640;FBtr0345857;FBti0020009-RA	FBgn0000575;FBgn0025676;FBgn0025676;FBgn0025676;FBgn0035158;FBgn0035158;FBgn0035159;FBgn0035159;FBgn0035159;FBgn0035160;FBgn0035160;FBgn0052480;FBgn0052481;FBgn0052482;FBgn0264310;FBgn0264310;FBgn0265707;FBgn0266960;FBti0020009	0;-40886;-40905;0;-43042;-43042;0;0;0;-11898;0;-17856;-18716;-7453;-13768;-13768;45917;-36717;-38322	5.16495	0	4.34508	0.0113255	0.00118221
FBgn0002643	mam	FBtr0087598	2R	14031463	14031863	401	*	Promoter (<=1kb)	2	14031663	14058882	27220	1	0	FBtr0087596;FBtr0087597;FBtr0339956;FBtr0087598;FBtr0330626;FBtr0087603;FBtr0330627;FBtr0087605;FBtr0087604;FBtr0087606;FBtr0330625;FBtr0087595;FBtr0087599;FBtr0339764;FBtr0087601;FBtr0339763;FBtr0339765;FBtr0309640;FBtr0309641	FBgn0002643;FBgn0002643;FBgn0002643;FBgn0002643;FBgn0020620;FBgn0020620;FBgn0020620;FBgn0020620;FBgn0020620;FBgn0033890;FBgn0033891;FBgn0033891;FBgn0033893;FBgn0040752;FBgn0040752;FBgn0040752;FBgn0040752;FBgn0263539;FBtr0309641_df_nrg	0;0;0;0;-41063;-40756;-40756;-40756;-40756;0;0;47833;2843;0;0;0;0;-25457;-25482	5.38498	0	4.63503	0.00627393	0.00043066
FBgn0003884	alphaTub84B	FBtr0081639	3R	7086266	7086666	401	*	Promoter (<=1kb)	4	7086599	7088839	2241	1	0	FBtr0081639;FBtr0081642;FBtr0346967;FBtr0081617;FBtr0081616;FBtr0089741;FBtr0089742;FBtr0305962;FBtr0081627;FBtr0339932;FBtr0081628;FBtr0081631;FBtr0081633;FBtr0300904;FBtr0300905;FBtr0081645;FBtr0081634;FBtr0305315;FBtr0334667;FBtr0081643;FBtr0305316;FBtr0081635;FBtr0334668;FBtr0081636;FBtr0081637;FBtr0081638;FBtr0081641;FBtr0081640;FBtr0333326;FBtr0081563;FBtr0081611;FBtr0081567;FBtr0334670;FBt…	FBgn0003884;FBgn0010774;FBgn0014863;FBgn0014863;FBgn0014863;FBgn0019828;FBgn0019828;FBgn0019828;FBgn0024289;FBgn0024289;FBgn0026563;FBgn0037463;FBgn0037464;FBgn0037464;FBgn0037464;FBgn0037465;FBgn0037466;FBgn0037466;FBgn0037466;FBgn0037467;FBgn0037467;FBgn0037468;FBgn0037468;FBgn0037468;FBgn0037468;FBgn0037469;FBgn0037470;FBgn0037470;FBgn0037470;FBgn0037472;FBgn0037473;FBgn0037475;FBgn0037475;FBg…	0;0;0;0;0;26951;26951;26950;33931;33739;31680;25499;24091;24091;24091;-19130;0;0;0;-11814;-11814;0;0;0;0;0;0;0;0;-37882;0;0;0;-7269;-7372;0;0;0;-44894;-44894;-43198;0;0;0;0;0;0;0;0;0;0;0;0;0;0;0;0;48388;0;0;0;-4845;47688;46239;44692;-25821;0;0;-4490;-25535	6.07622	4.02321	1.92147	0.0282846	0.00535949
FBgn0004198	ct	FBtr0331733	X	7604405	7604805	401	*	Distal Intergenic	6	7608428	7678859	70432	1	-3623	FBtr0331733;FBtr0071068;FBtr0305134;FBtr0071067;FBtr0071081;FBtr0340606;FBtr0340607	FBgn0004198;FBgn0004198;FBgn0004198;FBgn0029951;FBgn0029952;FBgn0265694;FBgn0265695	0;0;0;30115;-18274;48627;-40920	5.33427	1.108	3.34147	0.0235921	0.00388947
FBgn0004198	ct	FBtr0305134	X	7626966	7627366	401	*	Intron (FBtr0331733/FBgn0004198, intron 1 of 6)	6	7632222	7678259	46038	1	-4856	FBtr0331733;FBtr0071068;FBtr0305134;FBtr0071081	FBgn0004198;FBgn0004198;FBgn0004198;FBgn0029952	0;0;0;-40835	4.98247	0	4.08131	0.0187861	0.00265888
FBgn0004656	fs(1)h	FBtr0071122	X	8056549	8056949	401	*	Promoter (<=1kb)	6	8045436	8056701	11266	2	0	FBtr0333307;FBtr0071119;FBtr0071122;FBtr0333308;FBtr0333309;FBtr0071121;FBtr0071118;FBtr0071120;FBtr0301309;FBtr0071105;FBtr0340135;FBtr0340136;FBtr0340137;FBtr0089999;FBtr0340409;FBtr0071124;FBtr0071123;FBtr0071117;FBtr0071106;FBtr0071116;FBtr0301736;FBtr0071112;FBtr0071113;FBtr0071114;FBtr0071110;FBtr0340140;FBtr0071111;FBtr0071109;FBtr0340138;FBtr0071108;FBtr0340139;FBtr0071107;FBtr0346106;FBt…	FBgn0004656;FBgn0004656;FBgn0004656;FBgn0004656;FBgn0004656;FBgn0004656;FBgn0004656;FBgn0004656;FBgn0004656;FBgn0004657;FBgn0004657;FBgn0004657;FBgn0004657;FBgn0010329;FBgn0010329;FBgn0029989;FBgn0029990;FBgn0029992;FBgn0029993;FBgn0029994;FBgn0029995;FBgn0029996;FBgn0029996;FBgn0029996;FBgn0029997;FBgn0029997;FBgn0029997;FBgn0029997;FBgn0040319;FBgn0040319;FBgn0040319;FBgn0040319;FBgn0267091;FBt…	-412;-412;0;0;0;0;0;0;0;0;0;0;0;60852;57374;-35204;-19032;0;-18928;24656;30264;0;35164;35164;43122;44505;0;0;0;49093;50865;0;-27307;-20820	4.90701	0.227983	3.33952	0.0440811	0.0116427
FBgn0004656	fs(1)h	FBtr0333309	X	8058377	8058777	401	*	Promoter (<=1kb)	6	8045436	8058358	12923	2	-19	FBtr0333307;FBtr0071119;FBtr0071122;FBtr0333308;FBtr0333309;FBtr0071121;FBtr0071118;FBtr0071120;FBtr0301309;FBtr0071105;FBtr0340135;FBtr0340136;FBtr0340137;FBtr0089999;FBtr0340409;FBtr0071124;FBtr0071123;FBtr0071117;FBtr0071106;FBtr0071116;FBtr0301736;FBtr0071112;FBtr0071113;FBtr0071114;FBtr0071110;FBtr0340140;FBtr0071111;FBtr0071109;FBtr0340138;FBtr0071108;FBtr0340139;FBtr0071107;FBtr0346106;FBt…	FBgn0004656;FBgn0004656;FBgn0004656;FBgn0004656;FBgn0004656;FBgn0004656;FBgn0004656;FBgn0004656;FBgn0004656;FBgn0004657;FBgn0004657;FBgn0004657;FBgn0004657;FBgn0010329;FBgn0010329;FBgn0029989;FBgn0029990;FBgn0029992;FBgn0029993;FBgn0029994;FBgn0029995;FBgn0029996;FBgn0029996;FBgn0029996;FBgn0029997;FBgn0029997;FBgn0029997;FBgn0029997;FBgn0040319;FBgn0040319;FBgn0040319;FBgn0040319;FBgn0267091;FBt…	-2240;-2240;0;0;0;0;0;0;0;0;0;0;0;62680;59202;-37032;-20860;0;-17100;22828;28436;0;33336;33336;41294;42677;0;0;0;47265;49037;0;-25479;-22648	5.90026	2.45473	3.08989	0.00765133	0.000598814
FBgn0004656	fs(1)h	FBtr0071118	X	8061380	8061780	401	*	Promoter (<=1kb)	6	8045436	8061436	16001	2	0	FBtr0333307;FBtr0071119;FBtr0071122;FBtr0333308;FBtr0333309;FBtr0071121;FBtr0071118;FBtr0071120;FBtr0301309;FBtr0071105;FBtr0340135;FBtr0340136;FBtr0340137;FBtr0089999;FBtr0340409;FBtr0071124;FBtr0071123;FBtr0071117;FBtr0071106;FBtr0071116;FBtr0301736;FBtr0071112;FBtr0071113;FBtr0071114;FBtr0071110;FBtr0340140;FBtr0071111;FBtr0071109;FBtr0340138;FBtr0071108;FBtr0340139;FBtr0071107;FBtr0346106;FBt…	FBgn0004656;FBgn0004656;FBgn0004656;FBgn0004656;FBgn0004656;FBgn0004656;FBgn0004656;FBgn0004656;FBgn0004656;FBgn0004657;FBgn0004657;FBgn0004657;FBgn0004657;FBgn0010329;FBgn0010329;FBgn0029989;FBgn0029990;FBgn0029992;FBgn0029993;FBgn0029994;FBgn0029995;FBgn0029996;FBgn0029996;FBgn0029996;FBgn0029997;FBgn0029997;FBgn0029997;FBgn0029997;FBgn0040319;FBgn0040319;FBgn0040319;FBgn0040319;FBgn0267091;FBt…	-5243;-5243;0;0;0;0;0;0;0;0;0;0;0;65683;62205;-40035;-23863;0;-14097;19825;25433;0;30333;30333;38291;39674;0;0;0;44262;46034;0;-22476;-25651	6.84552	3.968	2.82774	0.000790029	1.19306e-05
FBgn0010300	brat	FBtr0081159	2L	19158317	19158717	401	*	Promoter (<=1kb)	1	19158540	19172567	14028	1	0	FBtr0081153;FBtr0081154;FBtr0081166;FBtr0081167;FBtr0290291;FBtr0309835;FBtr0346428;FBtr0081165;FBtr0081164;FBtr0081155;FBtr0332572;FBtr0081228;FBtr0081158;FBtr0336627;FBtr0081159;FBtr0081160;FBtr0344846;FBtr0081194;FBtr0302561;FBtr0081195;FBtr0330209;FBtr0081233;FBtr0332578;FBtr0081162;FBtr0081163;FBtr0081156;FBtr0081157;FBtr0081161;FBtr0332577;FBtr0336628;FBtr0332576;FBtr0302890;FBtr0343847;FBt…	FBgn0000075;FBgn0000075;FBgn0000422;FBgn0000422;FBgn0000422;FBgn0002023;FBgn0002031;FBgn0002031;FBgn0002031;FBgn0002036;FBgn0010097;FBgn0010097;FBgn0010300;FBgn0010300;FBgn0010300;FBgn0010300;FBgn0010300;FBgn0010309;FBgn0010309;FBgn0015380;FBgn0015380;FBgn0032763;FBgn0086443;FBgn0086443;FBgn0086444;FBgn0086445;FBgn0086446;FBgn0086447;FBgn0086447;FBgn0086447;FBgn0265263;FBgn0265263;FBgn0266210;FBg…	48163;46476;0;0;0;0;0;0;0;0;27009;27009;0;0;0;0;0;0;0;0;0;0;0;0;0;31057;25994;-24834;0;0;24093;23931;0;0;24883;24896;25070;10892;-37008	6.00377	2.29905	3.38484	0.0115337	0.00121795
FBgn0013759	CASK	FBtr0301327	3R	21822522	21822922	401	*	Promoter (<=1kb)	4	21783400	21822674	39275	2	0	FBtr0084164;FBtr0084165;FBtr0334312;FBtr0301327;FBtr0112872;FBtr0112873;FBtr0301328;FBtr0330368;FBtr0084162;FBtr0479755;FBtr0084161;FBtr0084157;FBtr0084167;FBtr0084168;FBtr0339154;FBtr0084132;FBtr0084166;FBtr0084155;FBtr0084156;FBtr0113263;FBtr0334880;FBtr0084133;FBtr0084158;FBtr0084159;FBtr0290236;FBtr0084154;FBtr0334879;FBtr0084137;FBtr0308827;FBtr0308826;FBtr0347600;FBtr0336879;FBtr0084135;FBt…	FBgn0003867;FBgn0003867;FBgn0003867;FBgn0013759;FBgn0013759;FBgn0013759;FBgn0013759;FBgn0013759;FBgn0013759;FBgn0013759;FBgn0013759;FBgn0015229;FBgn0027575;FBgn0027575;FBgn0027575;FBgn0038902;FBgn0038903;FBgn0038909;FBgn0038909;FBgn0038909;FBgn0038909;FBgn0041229;FBgn0045468;FBgn0045469;FBgn0045470;FBgn0051174;FBgn0051174;FBgn0051431;FBgn0051431;FBgn0051431;FBgn0067317;FBgn0067317;FBgn0260940;FBg…	0;0;0;0;0;0;0;0;0;0;0;0;-46682;-46682;-46682;46384;0;44997;44997;44997;44997;-9581;23737;22343;20843;46592;46592;-47759;-47759;-48627;-45081;-45386;-42246;-24191;-23851;-22531;-36314;-770;38056;39158;-24252;-23871;-23966;-24214	6.22306	4.13894	2.01074	0.0221377	0.00346023
FBgn0016061	side	FBtr0289998	3R	27437322	27437722	401	*	Promoter (<=1kb)	4	27375088	27437482	62395	2	0	FBtr0289998;FBtr0309180;FBtr0085168;FBtr0309179;FBtr0085182;FBtr0085183;FBtr0339319;FBtr0309178;FBtr0339326;FBtr0347121	FBgn0016061;FBgn0016061;FBgn0016061;FBgn0016061;FBgn0039518;FBgn0039519;FBgn0039519;FBgn0263401;FBgn0265317;FBgn0267653	0;0;0;0;-26467;-40953;-40953;-2590;3222;25651	4.97055	0.227983	3.4099	0.0382159	0.00901057
FBgn0027620	Acf	FBtr0085845	3R	31794507	31794907	401	*	Promoter (<=1kb)	4	31793981	31799799	5819	1	526	FBtr0346611;FBtr0339146;FBtr0346150;FBtr0085859;FBtr0085844;FBtr0085843;FBtr0339188;FBtr0339189;FBtr0307548;FBtr0307547;FBtr0307550;FBtr0303376;FBtr0085861;FBtr0085839;FBtr0085840;FBtr0085841;FBtr0085845;FBtr0085837;FBtr0300915;FBtr0339190;FBtr0085860;FBtr0085842;FBtr0330113;FBtr0085857;FBtr0330114;FBtr0307551;FBtr0307552;FBtr0085856;FBtr0085855;FBtr0085846;FBtr0085847;FBtr0085848;FBtr0305131;FBt…	FBgn0000150;FBgn0000150;FBgn0000150;FBgn0003065;FBgn0005632;FBgn0005632;FBgn0005632;FBgn0005632;FBgn0005632;FBgn0005632;FBgn0005632;FBgn0017448;FBgn0017448;FBgn0022349;FBgn0022349;FBgn0022349;FBgn0027620;FBgn0039870;FBgn0039872;FBgn0039872;FBgn0039873;FBgn0039875;FBgn0039875;FBgn0039876;FBgn0039876;FBgn0039877;FBgn0039877;FBgn0039877;FBgn0039877;FBgn0039879;FBgn0039881;FBgn0039881;FBgn0039881;FBg…	0;0;0;-29735;0;0;0;0;0;0;0;-36429;-35870;0;45948;45511;0;50225;-39802;-39802;-32928;0;0;-17855;-17855;0;-1107;-779;0;-6056;0;-10757;-10772;-10772;0;0;0;0;0;0;0;0;-33096;26534;0;0;-40916;-26717;35797;35616;17211;0;0;-22659;-40963;-40917	6.39899	2.54991	3.74781	0.0021519	6.83144e-05
FBgn0029123	SoxN	FBtr0079733	2L	8825262	8825662	401	*	Promoter (<=1kb)	1	8825645	8829670	4026	1	0	FBtr0079733;FBtr0330210;FBtr0345752;FBtr0079742;FBtr0079741;FBtr0079738;FBtr0079737;FBtr0079734;FBtr0079735;FBtr0079736;FBtr0302991;FBtr0340257;FBtr0345454;FBtr0345772;FBti0019755-RA	FBgn0029123;FBgn0029123;FBgn0032068;FBgn0032068;FBgn0032069;FBgn0032072;FBgn0052983;FBgn0052986;FBgn0052987;FBgn0052988;FBgn0261627;FBgn0265587;FBgn0266798;FBgn0266905;FBti0019755	0;0;-48999;-48999;-44010;-41105;-40188;-37114;-38149;-39202;-42762;-42213;41849;27002;48386	6.21161	3.45473	2.58846	0.00610157	0.000414304
FBgn0030349	CG10353	FBtr0114451	X	11887005	11887405	401	*	Promoter (<=1kb)	6	11877737	11887162	9426	2	0	FBtr0073606;FBtr0073565;FBtr0333016;FBtr0303268;FBtr0073604;FBtr0334455;FBtr0073602;FBtr0073603;FBtr0273257;FBtr0334454;FBtr0073601;FBtr0073567;FBtr0330413;FBtr0479842;FBtr0073600;FBtr0073569;FBtr0331588;FBtr0331589;FBtr0308070;FBtr0344702;FBtr0114451;FBtr0114452;FBtr0331591;FBtr0331594;FBtr0344703;FBtr0073570;FBtr0073571;FBtr0331590;FBtr0346165;FBtr0073572;FBtr0073596;FBtr0342744;FBtr0073593;FBt…	FBgn0030338;FBgn0030339;FBgn0030339;FBgn0030340;FBgn0030341;FBgn0030341;FBgn0030342;FBgn0030342;FBgn0030343;FBgn0030343;FBgn0030344;FBgn0030345;FBgn0030345;FBgn0030345;FBgn0030346;FBgn0030347;FBgn0030347;FBgn0030348;FBgn0030349;FBgn0030349;FBgn0030349;FBgn0030349;FBgn0030349;FBgn0030349;FBgn0030349;FBgn0030350;FBgn0030351;FBgn0030351;FBgn0030352;FBgn0030352;FBgn0030354;FBgn0030354;FBgn0030356;FBg…	-48979;47397;47397;-40906;0;0;0;0;0;0;-18112;0;0;0;0;13686;13564;0;0;0;0;0;0;0;0;0;0;0;0;0;0;0;31273;0;0;0;43445;33069;33169;0;0;0;-6538;-6538;-6538;19463;32184;32252;96510;96510;97682;93771;96510;96510;96510;96510;96510;96510;96510;96510;96510;96510;96510;96510;96510;96510;49372;0;-36933;18920	5.79201	2.73407	2.78244	0.0148346	0.0018347
FBgn0032026	CG7627	FBtr0307092	2L	8362242	8362642	401	*	Promoter (<=1kb)	1	8355678	8362469	6792	2	0	FBtr0331992;FBtr0079712;FBtr0346454;FBtr0079724;FBtr0100541;FBtr0331991;FBtr0079711;FBtr0079716;FBtr0346708;FBtr0079663;FBtr0079722;FBtr0079721;FBtr0079600;FBtr0079601;FBtr0079609;FBtr0346462;FBtr0079602;FBtr0079603;FBtr0079604;FBtr0079605;FBtr0079606;FBtr0345779;FBtr0307092;FBtr0079608;FBtr0345734;FBtr0079648;FBtr0339790;FBtr0079649;FBtr0079650;FBtr0079723;FBtr0079651;FBtr0331995;FBtr0079720;FBt…	FBgn0001084;FBgn0001084;FBgn0010265;FBgn0010265;FBgn0010265;FBgn0014417;FBgn0014417;FBgn0015583;FBgn0020497;FBgn0020497;FBgn0027094;FBgn0027094;FBgn0032018;FBgn0032020;FBgn0032021;FBgn0032021;FBgn0032022;FBgn0032022;FBgn0032023;FBgn0032024;FBgn0032025;FBgn0032025;FBgn0032026;FBgn0032026;FBgn0032029;FBgn0032029;FBgn0032029;FBgn0032029;FBgn0032030;FBgn0032031;FBgn0032032;FBgn0032033;FBgn0032033;FBg…	40497;40638;0;0;0;48966;49226;30580;0;0;0;0;0;41914;0;0;34786;33194;23955;19547;15622;15622;0;0;0;0;0;-9847;0;0;0;0;0;0;0;0;0;0;0;0;0;0;0;0;-23497;-23497;-34007;-36379;0;0;31638;32298;32271;32271;33454;-27082;-37779;10055;0;0;0;0;0;0;26689;29756;-42334;-42334;21495;0;0;-31787;-17227	4.43814	0	3.48291	0.0453372	0.0122388
FBgn0032775	CG17544	FBtr0300822	2L	19398824	19399224	401	*	Promoter (<=1kb)	1	19390370	19398493	8124	2	-331	FBtr0081234;FBtr0334175;FBtr0334174;FBtr0302360;FBtr0081201;FBtr0081288;FBtr0336820;FBtr0081224;FBtr0081197;FBtr0336818;FBtr0336817;FBtr0081198;FBtr0081199;FBtr0081222;FBtr0081223;FBtr0301287;FBtr0336819;FBtr0081221;FBtr0310645;FBtr0081219;FBtr0081220;FBtr0300823;FBtr0081218;FBtr0081216;FBtr0081217;FBtr0300822;FBtr0302938;FBtr0334165;FBtr0334164;FBtr0081204;FBtr0302874;FBtr0335465;FBtr0081203;FBt…	FBgn0003346;FBgn0003346;FBgn0003346;FBgn0016675;FBgn0016675;FBgn0024230;FBgn0024245;FBgn0024245;FBgn0032770;FBgn0032770;FBgn0032770;FBgn0032771;FBgn0032772;FBgn0032773;FBgn0032773;FBgn0032773;FBgn0032773;FBgn0032774;FBgn0032774;FBgn0032774;FBgn0032774;FBgn0032774;FBgn0032775;FBgn0032775;FBgn0032775;FBgn0032775;FBgn0032779;FBgn0032779;FBgn0032779;FBgn0032779;FBgn0032779;FBgn0032780;FBgn0032780;FBg…	0;0;0;-18223;-18223;0;0;0;34449;34449;34449;28379;17894;-12619;-12619;-12619;-12619;0;0;0;0;0;0;0;0;0;0;0;0;0;-27863;0;0;0;0;39742;39742;0;0;0;0;0;0;0;0;0;0;0;0;4664;4664;-19093;-19093;-19851;-19851;4344;0;0;921;51283;53752;1347;-9462	6.03107	3.50311	2.49184	0.0211576	0.00325574
FBgn0034046	tun	FBtr0340013	2R	15801892	15802292	401	*	Intron (FBtr0340013/FBgn0034046, intron 1 of 5)	2	15794000	15853589	59590	1	7892	FBtr0087311;FBtr0329908;FBtr0308818;FBtr0087310;FBtr0308817;FBtr0340013;FBtr0087287;FBtr0308815;FBtr0308814;FBtr0087285;FBtr0340007;FBtr0301048;FBtr0329911;FBtr0392902;FBtr0100387;FBtr0100388;FBtr0111048;FBtr0301313;FBtr0310086;FBtr0310087;FBtr0310088;FBtr0329912;FBtr0329913;FBtr0329914;FBtr0329915;FBtr0329916;FBtr0342711;FBtr0392901;FBtr0087315;FBtr0302163;FBtr0392918;FBtr0329909;FBtr0329910;FBt…	FBgn0003130;FBgn0003130;FBgn0034045;FBgn0034045;FBgn0034045;FBgn0034046;FBgn0034046;FBgn0034046;FBgn0034046;FBgn0050089;FBgn0050089;FBgn0053465;FBgn0265991;FBgn0265991;FBgn0265991;FBgn0265991;FBgn0265991;FBgn0265991;FBgn0265991;FBgn0265991;FBgn0265991;FBgn0265991;FBgn0265991;FBgn0265991;FBgn0265991;FBgn0265991;FBgn0265991;FBgn0265991;FBgn0265991;FBgn0265991;FBgn0265991;FBgn0265991;FBgn0265991;FBg…	32625;32763;0;45070;45070;0;-46287;-46287;-46287;0;0;18822;0;0;0;0;0;0;0;0;0;0;0;0;0;0;0;0;0;0;0;0;0;0	4.70433	0	3.75298	0.031988	0.0065337
FBgn0034046	tun	FBtr0087287	2R	15847927	15848327	401	*	Promoter (<=1kb)	2	15848579	15853589	5011	1	-252	FBtr0087311;FBtr0329908;FBtr0112900;FBtr0087309;FBtr0087308;FBtr0087307;FBtr0308818;FBtr0087310;FBtr0308817;FBtr0340013;FBtr0087287;FBtr0308815;FBtr0308814;FBtr0308816;FBtr0087306;FBtr0479950;FBtr0301048;FBtr0330732;FBtr0330733;FBtr0330729;FBtr0330730;FBtr0330731;FBtr0330734;FBtr0100387;FBtr0100388;FBtr0111048;FBtr0301313;FBtr0310086;FBtr0310087;FBtr0310088;FBtr0329912;FBtr0329913;FBtr0329914;FBt…	FBgn0003130;FBgn0003130;FBgn0022160;FBgn0022160;FBgn0022160;FBgn0022160;FBgn0034045;FBgn0034045;FBgn0034045;FBgn0034046;FBgn0034046;FBgn0034046;FBgn0034046;FBgn0034047;FBgn0050085;FBgn0053463;FBgn0053465;FBgn0264089;FBgn0264089;FBgn0264089;FBgn0264089;FBgn0264089;FBgn0264089;FBgn0265991;FBgn0265991;FBgn0265991;FBgn0265991;FBgn0265991;FBgn0265991;FBgn0265991;FBgn0265991;FBgn0265991;FBgn0265991;FBg…	-13010;-12872;13017;13391;0;0;0;-565;-565;0;-252;-252;-252;-7634;0;48236;-26813;0;0;0;0;0;0;0;0;0;0;0;0;0;0;0;0;0;0;0;0;0;0;0;0;0;0;0;7478	5.89214	2.108	3.28735	0.00656094	0.000466658
FBgn0034054	CG8366	FBtr0087201	2R	15954834	15955234	401	*	Promoter (<=1kb)	2	15955040	15956636	1597	1	0	FBtr0087296;FBtr0087297;FBtr0300597;FBtr0300598;FBtr0340016;FBtr0300596;FBtr0087299;FBtr0087298;FBtr0087300;FBtr0340017;FBtr0087290;FBtr0087294;FBtr0306650;FBtr0087292;FBtr0087293;FBtr0087295;FBtr0302149;FBtr0306649;FBtr0306651;FBtr0087291;FBtr0114558;FBtr0087201;FBtr0087268;FBtr0087267;FBtr0087202;FBtr0087203;FBtr0340015;FBtr0087199;FBtr0309736;FBtr0330732;FBtr0330729;FBtr0330730;FBtr0330731;FBt…	FBgn0015247;FBgn0015247;FBgn0020236;FBgn0020236;FBgn0020236;FBgn0020236;FBgn0034049;FBgn0034049;FBgn0034049;FBgn0034049;FBgn0034050;FBgn0034051;FBgn0034051;FBgn0034051;FBgn0034051;FBgn0034051;FBgn0034051;FBgn0034051;FBgn0034051;FBgn0034052;FBgn0034053;FBgn0034054;FBgn0034057;FBgn0034058;FBgn0034059;FBgn0034060;FBgn0034060;FBgn0050093;FBgn0263576;FBgn0264089;FBgn0264089;FBgn0264089;FBgn0264089;FBg…	0;0;0;0;0;0;-26504;0;0;0;0;-15384;0;0;0;0;0;-15384;0;-13351;11970;0;0;0;0;0;0;10806;8947;0;0;0;0;0;-3686;0;0;0;0;0;0;0;0;13233;0;-32212;-32212;8947;8908	6.31568	3.85577	2.39211	0.00948492	0.000862551
FBgn0034356	Pepck2	FBtr0086699	2R	18527544	18527944	401	*	Promoter (<=1kb)	2	18527430	18535749	8320	1	114	FBtr0086701;FBtr0086719;FBtr0086721;FBtr0086718;FBtr0086720;FBtr0086697;FBtr0345628;FBtr0086699;FBtr0113093;FBtr0340387;FBtr0300421;FBtr0310055;FBtr0112633;FBtr0340386;FBtr0304865;FBtr0304867;FBtr0344533;FBtr0445172;FBti0018869-RA;FBti0018965-RA;FBti0059832-RA	FBgn0003067;FBgn0028496;FBgn0028496;FBgn0028496;FBgn0028496;FBgn0034354;FBgn0034354;FBgn0034356;FBgn0034356;FBgn0050115;FBgn0050115;FBgn0050115;FBgn0085419;FBgn0085419;FBgn0262476;FBgn0262476;FBgn0266488;FBgn0283428;FBti0018869;FBti0018965;FBti0059832	0;0;0;0;0;0;0;0;-4446;0;0;0;-11641;-12025;0;0;0;-13200;-47909;39668;40291	4.52644	0	3.56487	0.041166	0.0102098
FBgn0037698	CG16779	FBtr0331349	3R	9493672	9494072	401	*	Promoter (<=1kb)	4	9461084	9493677	32594	2	0	FBtr0082119;FBtr0301093;FBtr0302382;FBtr0082122;FBtr0082062;FBtr0082121;FBtr0305340;FBtr0082124;FBtr0082044;FBtr0082041;FBtr0082043;FBtr0082042;FBtr0331349;FBtr0331350;FBtr0331351;FBtr0479924;FBtr0479923;FBtr0082061;FBtr0334650;FBtr0334651;FBtr0334652;FBtr0082065;FBtr0113207;FBtr0082063;FBtr0345178;FBtr0082116;FBtr0082118;FBtr0082117;FBtr0082060;FBtr0111027;FBtr0302693;FBtr0302695;FBtr0302692;FBt…	FBgn0000244;FBgn0000244;FBgn0000244;FBgn0003205;FBgn0014022;FBgn0014023;FBgn0014380;FBgn0014380;FBgn0037696;FBgn0037697;FBgn0037697;FBgn0037697;FBgn0037698;FBgn0037698;FBgn0037698;FBgn0037698;FBgn0037698;FBgn0037700;FBgn0037702;FBgn0037702;FBgn0037702;FBgn0037702;FBgn0037702;FBgn0037703;FBgn0037703;FBgn0037705;FBgn0037705;FBgn0037705;FBgn0043791;FBgn0261552;FBgn0261552;FBgn0261552;FBgn0261552;FBg…	38939;38939;38939;0;0;0;0;0;0;-33020;-34496;-34826;0;0;0;0;0;0;0;0;0;-23039;-23039;0;-23039;0;0;0;-729;0;0;0;0;0;0;0;0;0;0;0;0;0;0;0;0;0;0;-23452;0;0;0;-23461;-23499	4.69154	0	3.73483	0.0328921	0.00682713
FBgn0038056	CG5961	FBtr0082681	3R	12459987	12460387	401	*	Promoter (<=1kb)	4	12458421	12460203	1783	2	0	FBtr0082597;FBtr0344982;FBtr0082595;FBtr0082679;FBtr0082637;FBtr0082638;FBtr0082593;FBtr0082584;FBtr0082585;FBtr0082596;FBtr0082587;FBtr0082588;FBtr0082594;FBtr0082589;FBtr0082591;FBtr0082682;FBtr0082632;FBtr0082633;FBtr0082634;FBtr0082681;FBtr0340187;FBtr0303029;FBtr0303028;FBtr0082635;FBtr0082680;FBtr0082592;FBtr0082636;FBtr0082678;FBtr0091665;FBtr0082586;FBtr0304744;FBtr0082590;FBtr0082626;FBt…	FBgn0000455;FBgn0000455;FBgn0004103;FBgn0013277;FBgn0013278;FBgn0013279;FBgn0029512;FBgn0038039;FBgn0038039;FBgn0038042;FBgn0038043;FBgn0038045;FBgn0038046;FBgn0038047;FBgn0038049;FBgn0038051;FBgn0038053;FBgn0038054;FBgn0038055;FBgn0038056;FBgn0038056;FBgn0038056;FBgn0038057;FBgn0038057;FBgn0038058;FBgn0043043;FBgn0051354;FBgn0052865;FBgn0065087;FBgn0082831;FBgn0082831;FBgn0086134;FBgn0086687;FBg…	-46432;0;0;0;-45406;-48689;-26165;0;51233;-37558;0;33409;-30705;0;0;-20848;0;7523;0;0;0;0;-27;-135;0;23739;-42123;17880;-46541;0;0;0;0;0;0;0;0;-44590;-47873;12334;-21585;-20848;11792;-40809;8925;9868;12255;17038;18363;19899;21203;22807;24866;26328;27864;29168;30772;36153;37730;38226;39803;13824;15416;16998;10535;12902;16086;19033;26998;38892;40473;36818;29827;28520;25390;21862;20555;14494;40593;-…	4.49013	0	3.44099	0.0475933	0.0133148
FBgn0039685	Obp99b	FBtr0333198	3R	29716887	29717287	401	*	Promoter (<=1kb)	4	29716254	29716896	643	2	0	FBtr0099988;FBtr0085453;FBtr0085541;FBtr0085539;FBtr0085540;FBtr0085458;FBtr0339148;FBtr0085465;FBtr0085543;FBtr0330297;FBtr0085544;FBtr0085466;FBtr0332442;FBtr0332443;FBtr0085449;FBtr0332441;FBtr0339147;FBtr0085450;FBtr0085451;FBtr0085452;FBtr0085464;FBtr0308238;FBtr0085463;FBtr0333199;FBtr0085454;FBtr0085455;FBtr0085462;FBtr0333198;FBtr0085456;FBtr0085461;FBtr0085460;FBtr0339717;FBtr0339718;FBt…	FBgn0001297;FBgn0013972;FBgn0020235;FBgn0020235;FBgn0020235;FBgn0024841;FBgn0025457;FBgn0025457;FBgn0027518;FBgn0027518;FBgn0027583;FBgn0039676;FBgn0039676;FBgn0039676;FBgn0039677;FBgn0039677;FBgn0039678;FBgn0039678;FBgn0039679;FBgn0039680;FBgn0039681;FBgn0039681;FBgn0039682;FBgn0039682;FBgn0039683;FBgn0039684;FBgn0039685;FBgn0039685;FBgn0039686;FBgn0039687;FBgn0039688;FBgn0039688;FBgn0039688;FBg…	0;0;0;0;0;0;0;0;0;0;0;-48010;-48010;-48010;47738;47738;45230;45230;44431;0;-34846;-34609;0;0;24296;0;-60;0;-1376;7663;0;0;0;0;-20988;-22556;-22556;-22556;-23064;-23064;-23064;0;0;0;-5251;-1510;-1510;0;0;41753;-3209;-2426;0;22441;-43128	5.77701	0.227983	4.22206	0.00850381	0.000718385
FBgn0039883	RhoGAP100F	FBtr0343539	3R	31812180	31812840	661	*	Promoter (<=1kb)	4	31812609	31845244	32636	1	0	FBtr0085859;FBtr0085844;FBtr0085843;FBtr0339188;FBtr0339189;FBtr0307548;FBtr0307547;FBtr0307550;FBtr0300269;FBtr0112866;FBtr0112864;FBtr0085881;FBtr0300263;FBtr0085880;FBtr0300267;FBtr0300268;FBtr0085888;FBtr0306693;FBtr0300266;FBtr0085887;FBtr0085879;FBtr0085882;FBtr0085883;FBtr0085884;FBtr0085885;FBtr0085886;FBtr0306692;FBtr0300265;FBtr0112865;FBtr0300264;FBtr0300270;FBtr0085878;FBtr0346192;FBt…	FBgn0003065;FBgn0005632;FBgn0005632;FBgn0005632;FBgn0005632;FBgn0005632;FBgn0005632;FBgn0005632;FBgn0011224;FBgn0011224;FBgn0011224;FBgn0011224;FBgn0011224;FBgn0011224;FBgn0011224;FBgn0011224;FBgn0011224;FBgn0011224;FBgn0011224;FBgn0011224;FBgn0011224;FBgn0011224;FBgn0011224;FBgn0011224;FBgn0011224;FBgn0011224;FBgn0011224;FBgn0011224;FBgn0011224;FBgn0011224;FBgn0011224;FBgn0011224;FBgn0011224;FBg…	-47408;0;0;0;0;0;0;0;0;0;0;0;0;0;0;0;0;0;0;0;0;0;0;0;0;0;0;0;0;0;0;0;0;0;0;0;-35528;-35528;0;-18780;-18452;0;11217;0;6516;6501;6501;0;0;0;0;0;0;0;0;-15163;44207;0;-44390;-62;0;0;-40332	5.24497	0	4.38725	0.0103531	0.000996984
FBgn0040207	kat80	FBtr0074247	X	16275651	16276051	401	*	Promoter (<=1kb)	6	16267007	16275917	8911	2	0	FBtr0308617;FBtr0343520;FBtr0074211;FBtr0074212;FBtr0308618;FBtr0308619;FBtr0343519;FBtr0074214;FBtr0074208;FBtr0074249;FBtr0074210;FBtr0074238;FBtr0074222;FBtr0336977;FBtr0290087;FBtr0074209;FBtr0340442;FBtr0074216;FBtr0074244;FBtr0074243;FBtr0074242;FBtr0074241;FBtr0112988;FBtr0112990;FBtr0112991;FBtr0343050;FBtr0344216;FBtr0112989;FBtr0336976;FBtr0112992;FBtr0336975;FBtr0074237;FBtr0331756;FBt…	FBgn0000536;FBgn0000536;FBgn0000536;FBgn0000536;FBgn0000536;FBgn0000536;FBgn0000536;FBgn0000536;FBgn0003920;FBgn0003933;FBgn0004066;FBgn0004432;FBgn0027521;FBgn0027521;FBgn0030729;FBgn0030731;FBgn0030731;FBgn0030733;FBgn0030734;FBgn0030734;FBgn0030734;FBgn0030734;FBgn0030735;FBgn0030735;FBgn0030735;FBgn0030735;FBgn0030735;FBgn0030735;FBgn0030738;FBgn0030738;FBgn0030739;FBgn0030740;FBgn0030740;FBg…	0;0;0;0;0;0;0;0;20979;-21534;-219;0;0;0;-9114;0;4247;0;20219;0;0;0;0;0;0;0;0;-21032;37087;37087;-37658;0;0;0;0;0;0;0;0;0;0;-49712;-30981;-12759;-12759;-12759;-12759;32342;32616;-44527;20574	6.19343	1.97712	3.7862	0.00286042	0.000116346
FBgn0051072	Lerp	FBtr0085097	3R	26862953	26863353	401	*	Promoter (<=1kb)	4	26842462	26863130	20669	2	0	FBtr0085062;FBtr0334311;FBtr0085063;FBtr0085091;FBtr0085090;FBtr0085065;FBtr0336724;FBtr0085088;FBtr0330167;FBtr0085093;FBtr0085092;FBtr0100334;FBtr0100335;FBtr0100336;FBtr0100337;FBtr0100338;FBtr0100340;FBtr0100339;FBtr0334309;FBtr0085094;FBtr0085096;FBtr0085095;FBtr0085061;FBtr0085064;FBtr0334310;FBtr0085097;FBtr0085099;FBtr0300939;FBtr0304221;FBtr0330155;FBtr0085059;FBtr0330154;FBtr0347310;FBt…	FBgn0001197;FBgn0001197;FBgn0002838;FBgn0003267;FBgn0003267;FBgn0004359;FBgn0004359;FBgn0004510;FBgn0004510;FBgn0004903;FBgn0004903;FBgn0004903;FBgn0004903;FBgn0004903;FBgn0004903;FBgn0004903;FBgn0004903;FBgn0004903;FBgn0026562;FBgn0026562;FBgn0027889;FBgn0027889;FBgn0039459;FBgn0039461;FBgn0051072;FBgn0051072;FBgn0051072;FBgn0051072;FBgn0262379;FBgn0262473;FBgn0262473;FBgn0262473;FBgn0267742;FBt…	0;0;0;0;17791;0;0;0;0;0;0;0;0;0;0;0;0;0;7214;8642;0;0;-23;0;0;0;0;0;-1546;0;0;0;15144;-1582;-1547	6.96328	2.54991	4.27225	0.000107375	4.49761e-07
FBgn0051116	ClC-a	FBtr0082527	3R	11804910	11805310	401	*	Promoter (<=1kb)	4	11797244	11804609	7366	2	-301	FBtr0082534;FBtr0082535;FBtr0082473;FBtr0082474;FBtr0334890;FBtr0347553;FBtr0082529;FBtr0082530;FBtr0333819;FBtr0082531;FBtr0082471;FBtr0301826;FBtr0082470;FBtr0082472;FBtr0082521;FBtr0082522;FBtr0082520;FBtr0082519;FBtr0082517;FBtr0299594;FBtr0082526;FBtr0082527;FBtr0082528;FBtr0113391;FBtr0300622;FBtr0301023;FBtr0334891;FBtr0089917;FBtr0089918;FBtr0089919;FBtr0110876;FBtr0305186;FBtr0307083;FBt…	FBgn0017581;FBgn0017581;FBgn0019624;FBgn0019624;FBgn0019624;FBgn0019624;FBgn0025802;FBgn0025802;FBgn0037949;FBgn0037949;FBgn0037950;FBgn0037950;FBgn0037950;FBgn0037950;FBgn0037955;FBgn0037955;FBgn0037955;FBgn0037955;FBgn0037956;FBgn0037956;FBgn0051116;FBgn0051116;FBgn0051116;FBgn0051116;FBgn0051116;FBgn0051116;FBgn0051116;FBgn0259139;FBgn0259139;FBgn0259139;FBgn0265276;FBgn0265276;FBgn0265276;FBg…	0;0;0;0;0;0;0;0;-18136;0;0;0;0;17526;16767;16931;0;0;0;0;0;0;0;0;0;0;0;13761;14029;14029;0;0;0;0;-33360;-31340;0;0;0;0;24269;40932;2473	4.58746	0	3.62788	0.0377738	0.00883891
FBgn0051116	ClC-a	FBtr0300622	3R	11812730	11813130	401	*	Promoter (<=1kb)	4	11797244	11813207	15964	2	77	FBtr0082534;FBtr0082473;FBtr0082474;FBtr0334890;FBtr0347553;FBtr0082529;FBtr0082530;FBtr0333819;FBtr0082531;FBtr0082471;FBtr0301826;FBtr0082470;FBtr0082472;FBtr0082521;FBtr0082522;FBtr0082520;FBtr0082519;FBtr0082517;FBtr0299594;FBtr0082526;FBtr0082527;FBtr0082528;FBtr0113391;FBtr0300622;FBtr0301023;FBtr0334891;FBtr0089917;FBtr0089918;FBtr0089919;FBtr0110876;FBtr0305186;FBtr0307083;FBtr0307086;FBt…	FBgn0017581;FBgn0019624;FBgn0019624;FBgn0019624;FBgn0019624;FBgn0025802;FBgn0025802;FBgn0037949;FBgn0037949;FBgn0037950;FBgn0037950;FBgn0037950;FBgn0037950;FBgn0037955;FBgn0037955;FBgn0037955;FBgn0037955;FBgn0037956;FBgn0037956;FBgn0051116;FBgn0051116;FBgn0051116;FBgn0051116;FBgn0051116;FBgn0051116;FBgn0051116;FBgn0259139;FBgn0259139;FBgn0259139;FBgn0265276;FBgn0265276;FBgn0265276;FBgn0265276;FBg…	0;0;0;0;0;0;0;-25956;0;0;0;0;25346;8947;9111;0;0;0;0;0;0;0;0;0;0;0;5941;6209;6209;0;0;0;0;-41180;-39160;0;0;0;0;32089;33112;-4947	6.16107	1.65064	3.88967	0.00200443	5.84435e-05
FBgn0051436	CG31436	FBtr0084830	3R	25305847	25306247	401	*	Promoter (1-2kb)	4	25304137	25305651	1515	1	1710	FBtr0089982;FBtr0336806;FBtr0336805;FBtr0089983;FBtr0089984;FBtr0089985;FBtr0089987;FBtr0336804;FBtr0084866;FBtr0084832;FBtr0300735;FBtr0084813;FBtr0304692;FBtr0084814;FBtr0347395;FBtr0084867;FBtr0084815;FBtr0084816;FBtr0084817;FBtr0344492;FBtr0100614;FBtr0472598;FBtr0472597;FBtr0084821;FBtr0114505;FBtr0084864;FBtr0089645;FBtr0089644;FBtr0273361;FBtr0084827;FBtr0084828;FBtr0084857;FBtr0084858;FBt…	FBgn0004509;FBgn0004509;FBgn0004509;FBgn0004509;FBgn0004509;FBgn0004509;FBgn0004509;FBgn0004509;FBgn0027090;FBgn0027376;FBgn0028647;FBgn0039302;FBgn0039302;FBgn0039303;FBgn0039303;FBgn0039304;FBgn0039305;FBgn0039306;FBgn0039307;FBgn0039308;FBgn0039308;FBgn0039309;FBgn0039309;FBgn0039310;FBgn0039311;FBgn0039312;FBgn0039313;FBgn0039313;FBgn0039315;FBgn0039316;FBgn0039319;FBgn0039321;FBgn0039321;FBg…	0;0;0;0;0;0;0;0;0;-34005;0;0;0;0;0;0;0;0;37186;35638;35638;35638;34018;32010;-28635;-26001;24299;24186;18373;15958;4956;0;0;0;0;11864;13854;16510;0;0;0;0;7586;7586;-8069;0;4696;0;0;20374;-6290;22227;3383;0;40674;37838;-35840;0;22680	5.03625	0	4.1377	0.0168284	0.00223452
FBgn0051781	lncRNA:CR31781	FBtr0308928	2L	16873797	16874197	401	*	Intron (FBtr0346590/FBgn0051781, intron 1 of 2)	1	16870490	16878300	7811	1	3307	FBtr0080915;FBtr0080916;FBtr0080917;FBtr0347182;FBtr0080930;FBtr0080956;FBtr0304931;FBtr0080929;FBtr0331624;FBtr0080928;FBtr0345747;FBtr0332334;FBtr0080927;FBtr0080926;FBtr0332333;FBtr0080923;FBtr0080947;FBtr0340171;FBtr0080957;FBtr0345447;FBtr0080959;FBtr0080919;FBtr0479831;FBtr0331622;FBtr0346590;FBtr0308925;FBtr0308926;FBtr0308927;FBtr0308929;FBtr0308928;FBtr0273383;FBtr0304932;FBtr0340176;FBt…	FBgn0004797;FBgn0004797;FBgn0004797;FBgn0004797;FBgn0022213;FBgn0026150;FBgn0026150;FBgn0032612;FBgn0032612;FBgn0032613;FBgn0032614;FBgn0032614;FBgn0032614;FBgn0032614;FBgn0032614;FBgn0032615;FBgn0032618;FBgn0032618;FBgn0032620;FBgn0040985;FBgn0040985;FBgn0051739;FBgn0051739;FBgn0051739;FBgn0051781;FBgn0051781;FBgn0051781;FBgn0051781;FBgn0051781;FBgn0051781;FBgn0051805;FBgn0051805;FBgn0051805;FBg…	0;0;0;0;0;36221;36221;-39799;-39295;-36539;-25081;-26600;-26600;-25081;-25081;-12308;0;0;28021;13769;13769;0;46438;46438;0;0;0;0;0;0;26276;26276;26276;-15235;0;-21429;0;0;0;-15711;0;0;0;0;0;0;12300;0;35825;35206;35206;35825;35206;33660;33660;17999;18362;18803;16719;0;18729	5.78568	0	5.13559	0.00193814	5.49055e-05
FBgn0052767	CG32767	FBtr0331758	X	5082793	5083193	401	*	Promoter (<=1kb)	6	5071027	5083025	11999	2	0	FBtr0070738;FBtr0301914;FBtr0070739;FBtr0100408;FBtr0070740;FBtr0070741;FBtr0344669;FBtr0331758;FBtr0300995;FBtr0302118;FBtr0302119;FBtr0331757;FBtr0300994;FBtr0343542;FBtr0344650;FBtr0344647;FBtr0344648;FBtr0344649;FBtr0344651;FBtr0344652;FBti0019578-RA	FBgn0003028;FBgn0003028;FBgn0003028;FBgn0003028;FBgn0003028;FBgn0029745;FBgn0029746;FBgn0052767;FBgn0052767;FBgn0052767;FBgn0052767;FBgn0052767;FBgn0052767;FBgn0266096;FBgn0266098;FBgn0266098;FBgn0266098;FBgn0266098;FBgn0266098;FBgn0266098;FBti0019578	0;0;18949;18560;18560;-48705;0;0;0;0;0;0;0;0;0;0;0;0;0;0;20644	5.43439	2.54991	2.84766	0.0474744	0.0132471
FBgn0053087	LRP1	FBtr0344893	2R	8173884	8174284	401	*	Promoter (<=1kb)	2	8174165	8226438	52274	1	0	FBtr0088786;FBtr0088785;FBtr0339296;FBtr0088814;FBtr0088813;FBtr0088811;FBtr0088812;FBtr0088790;FBtr0331379;FBtr0345935;FBtr0088788;FBtr0088783;FBtr0100668;FBtr0344881;FBtr0088784;FBtr0339297;FBtr0088816;FBtr0088809;FBtr0307066;FBtr0307067;FBtr0088807;FBtr0088789;FBtr0088805;FBtr0088804;FBtr0088787;FBtr0088806;FBtr0345936;FBtr0303310;FBtr0344893;FBtr0344894;FBtr0114297;FBtr0300660;FBtr0300661;FBt…	FBgn0005648;FBgn0005648;FBgn0010504;FBgn0010504;FBgn0010504;FBgn0010504;FBgn0010504;FBgn0011659;FBgn0011659;FBgn0021995;FBgn0021995;FBgn0033264;FBgn0033265;FBgn0033265;FBgn0033266;FBgn0033268;FBgn0033268;FBgn0033271;FBgn0033271;FBgn0033271;FBgn0033272;FBgn0033273;FBgn0033274;FBgn0033275;FBgn0050297;FBgn0050373;FBgn0050373;FBgn0050374;FBgn0053087;FBgn0053087;FBgn0086021;FBgn0260390;FBgn0260390;FBg…	0;0;-25306;-24713;-24449;0;0;3610;3610;0;0;0;-46642;-46642;0;-38569;-38797;-12649;-12319;-12319;0;5936;-271;0;15429;0;0;-15970;0;0;7934;0;0;0;0;0;0;0;0;0;0;-31486;-31429;0;0;0;0;0;16723;16723;27141	5.42022	0.227983	3.87517	0.0174651	0.00236603
FBgn0053556	form3	FBtr0091533	3L	7094752	7095152	401	*	Promoter (<=1kb)	3	7094818	7123297	28480	1	0	FBtr0076926;FBtr0076915;FBtr0076916;FBtr0100141;FBtr0302044;FBtr0333373;FBtr0333376;FBtr0076931;FBtr0076906;FBtr0076908;FBtr0076905;FBtr0076929;FBtr0076928;FBtr0076909;FBtr0076912;FBtr0076925;FBtr0076913;FBtr0345590;FBtr0392917;FBtr0091533;FBtr0113469;FBtr0100085;FBtr0076914;FBtr0301218;FBtr0299641;FBtr0333374;FBtr0333375;FBtr0299640;FBtr0301105;FBtr0301108;FBtr0301111;FBtr0301113;FBtr0301114;FBt…	FBgn0002775;FBgn0010387;FBgn0010387;FBgn0023001;FBgn0023001;FBgn0023001;FBgn0035733;FBgn0035733;FBgn0035734;FBgn0035734;FBgn0035734;FBgn0035735;FBgn0035736;FBgn0035737;FBgn0035741;FBgn0035742;FBgn0035743;FBgn0035743;FBgn0052391;FBgn0053556;FBgn0053556;FBgn0054030;FBgn0250836;FBgn0250836;FBgn0259173;FBgn0259173;FBgn0259173;FBgn0259173;FBgn0260660;FBgn0260660;FBgn0260660;FBgn0260660;FBgn0260660;FBg…	0;-36711;-37485;0;0;0;0;0;0;0;0;-8144;-5965;1548;-30753;33112;-33751;-33751;0;0;0;-19505;-35722;-35813;0;0;0;0;0;0;0;0;0;0;0;0;0;0;0;0;0;0;0;46162;34984	5.22523	0.977122	3.26372	0.0376813	0.0087018
FBgn0067779	dbr	FBtr0306536	2L	66693	67093	401	*	Promoter (<=1kb)	1	67043	71081	4039	1	0	FBtr0078170;FBtr0078171;FBtr0078166;FBtr0078167;FBtr0078168;FBtr0078169;FBtr0306589;FBtr0306590;FBtr0306591;FBtr0306592;FBtr0330655;FBtr0290323;FBtr0330637;FBtr0089437;FBtr0308091;FBtr0089428;FBtr0089429;FBtr0330656;FBtr0089432;FBtr0089430;FBtr0089431;FBtr0089433;FBtr0089434;FBtr0089435;FBtr0089436;FBtr0301452;FBtr0113008;FBtr0306540;FBtr0078101;FBtr0302164;FBtr0331680;FBtr0301733;FBtr0306541;FBt…	FBgn0002121;FBgn0002121;FBgn0002121;FBgn0002121;FBgn0002121;FBgn0002121;FBgn0002121;FBgn0002121;FBgn0002121;FBgn0002121;FBgn0002121;FBgn0002931;FBgn0002931;FBgn0005278;FBgn0005278;FBgn0005278;FBgn0005278;FBgn0005278;FBgn0005278;FBgn0005278;FBgn0005278;FBgn0005278;FBgn0005278;FBgn0005278;FBgn0005278;FBgn0026787;FBgn0031209;FBgn0031213;FBgn0031213;FBgn0031213;FBgn0031213;FBgn0031213;FBgn0031214;FBg…	0;0;0;0;0;0;0;0;0;0;0;0;0;0;0;0;0;0;0;0;0;0;0;0;-42501;0;0;0;0;-6392;-6392;-7036;-9255;-27646;0;0;49089;49395;0;0;0;0;0;0;0;0;0;0;0;0;0;0;0;0;0;0;0;0;0;0;0;0;44741;0;0;0;0;11876;19179;2377;42457;-38905;6453;6030;-995;-49425	5.15667	1.22798	3.22339	0.0401423	0.00973912
FBgn0085412	kmr	FBtr0112623	3R	13715016	13715416	401	*	Promoter (<=1kb)	4	13715207	13761638	46432	1	0	FBtr0082820;FBtr0082801;FBtr0082802;FBtr0082803;FBtr0300586;FBtr0300588;FBtr0308195;FBtr0308196;FBtr0308197;FBtr0082804;FBtr0082806;FBtr0082817;FBtr0344783;FBtr0114604;FBtr0112939;FBtr0082847;FBtr0334527;FBtr0334528;FBtr0334529;FBtr0082846;FBtr0112937;FBtr0112938;FBtr0334526;FBtr0334492;FBtr0334493;FBtr0334494;FBtr0301654;FBtr0082849;FBtr0082812;FBtr0082808;FBtr0082809;FBtr0082810;FBtr0082811;FBt…	FBgn0002937;FBgn0004587;FBgn0004587;FBgn0004587;FBgn0004587;FBgn0004587;FBgn0004587;FBgn0004587;FBgn0004587;FBgn0004587;FBgn0004587;FBgn0024555;FBgn0024555;FBgn0024555;FBgn0028487;FBgn0028487;FBgn0028487;FBgn0028487;FBgn0028487;FBgn0028487;FBgn0028487;FBgn0028487;FBgn0028487;FBgn0038165;FBgn0038165;FBgn0038165;FBgn0038165;FBgn0038166;FBgn0038167;FBgn0038167;FBgn0038167;FBgn0038167;FBgn0038167;FBg…	0;53705;53705;53705;53705;53705;53705;53705;53705;53428;53428;0;0;0;-16447;0;0;0;0;0;0;0;0;-40474;-40474;-40474;-40474;0;0;0;0;0;0;0;0;0;0;-31825;-31825;0;20963;-9614;8259;0;0;0;-5077;-812;0;0;0;0;0;0;0;0;0;0;2760;2885;18590;19217	4.786	0	3.83485	0.0280184	0.00526943
FBgn0261617	nej	FBtr0071402	X	9684772	9685172	401	*	Promoter (<=1kb)	6	9669515	9685667	16153	2	495	FBtr0071379;FBtr0071381;FBtr0273354;FBtr0331335;FBtr0310290;FBtr0071407;FBtr0303558;FBtr0100193;FBtr0100192;FBtr0303559;FBtr0333427;FBtr0071406;FBtr0071405;FBtr0071404;FBtr0346168;FBtr0071403;FBtr0344595;FBtr0302723;FBtr0333521;FBtr0071402;FBtr0302722;FBtr0309530;FBtr0334321;FBti0063327-RA;FBti0063331-RA	FBgn0000233;FBgn0020378;FBgn0020378;FBgn0020378;FBgn0020378;FBgn0028341;FBgn0028341;FBgn0028341;FBgn0028341;FBgn0028341;FBgn0028341;FBgn0028341;FBgn0028341;FBgn0028341;FBgn0030148;FBgn0030148;FBgn0261522;FBgn0261617;FBgn0261617;FBgn0261617;FBgn0261617;FBgn0263509;FBgn0264786;FBti0063327;FBti0063331	0;0;0;0;0;0;0;0;0;0;0;0;0;0;0;0;-3017;0;0;0;0;43316;7245;-5615;-6133	5.74608	1.22798	3.83847	0.00915939	0.000811745
FBgn0262535	CG43089	FBtr0340708	3L	3718979	3719379	401	*	Exon (FBtr0308639/FBgn0052264, exon 9 of 11)	3	3714027	3714717	691	1	4952	FBtr0303094;FBtr0308639;FBtr0073188;FBtr0303097;FBtr0308638;FBtr0073187;FBtr0113430;FBtr0332986;FBtr0308637;FBtr0332987;FBtr0308636;FBtr0340708;FBtr0309508;FBtr0309509;FBtr0309510;FBtr0346406	FBgn0035458;FBgn0052264;FBgn0052264;FBgn0052264;FBgn0052264;FBgn0052264;FBgn0052264;FBgn0052264;FBgn0052264;FBgn0052264;FBgn0262535;FBgn0262535;FBgn0263495;FBgn0263495;FBgn0263496;FBgn0267235	35822;0;0;0;0;0;0;0;0;0;4952;4952;30193;30193;-24752;10416	4.69014	0	3.73852	0.0327738	0.0067773
FBgn0262535	CG43089	FBtr0340708	3L	3724852	3725252	401	*	Intron (FBtr0308639/FBgn0052264, intron 5 of 10)	3	3714027	3714717	691	1	10825	FBtr0303094;FBtr0308639;FBtr0073188;FBtr0303097;FBtr0308638;FBtr0073187;FBtr0113430;FBtr0332986;FBtr0308637;FBtr0332987;FBtr0308636;FBtr0340708;FBtr0309508;FBtr0309509;FBtr0309510;FBtr0346406	FBgn0035458;FBgn0052264;FBgn0052264;FBgn0052264;FBgn0052264;FBgn0052264;FBgn0052264;FBgn0052264;FBgn0052264;FBgn0052264;FBgn0262535;FBgn0262535;FBgn0263495;FBgn0263495;FBgn0263496;FBgn0267235	29949;0;0;0;0;0;0;0;0;0;10825;10825;36066;36066;-30625;16289	4.49734	0	3.54978	0.0418495	0.0105777
FBgn0262535	CG43089	FBtr0340708	3L	3727106	3727506	401	*	Intron (FBtr0308639/FBgn0052264, intron 5 of 10)	3	3714027	3714717	691	1	13079	FBtr0303094;FBtr0308639;FBtr0073188;FBtr0303097;FBtr0308638;FBtr0073187;FBtr0113430;FBtr0332986;FBtr0308637;FBtr0332987;FBtr0308636;FBtr0340708;FBtr0309508;FBtr0309509;FBtr0309510;FBtr0346406	FBgn0035458;FBgn0052264;FBgn0052264;FBgn0052264;FBgn0052264;FBgn0052264;FBgn0052264;FBgn0052264;FBgn0052264;FBgn0052264;FBgn0262535;FBgn0262535;FBgn0263495;FBgn0263495;FBgn0263496;FBgn0267235	27695;0;0;0;0;0;0;0;0;0;13079;13079;38320;38320;-32879;18543	5.80459	1.22798	3.89901	0.00770858	0.000604145
FBgn0263599	l(3)72Ab	FBtr0075527	3L	15967791	15968191	401	*	Promoter (<=1kb)	3	15960836	15967872	7037	2	0	FBtr0075517;FBtr0075526;FBtr0075523;FBtr0075524;FBtr0075525;FBtr0330160;FBtr0333580;FBtr0075529;FBtr0075528;FBtr0089527;FBtr0334070;FBtr0334071;FBtr0075509;FBtr0273189;FBtr0333572;FBtr0075511;FBtr0333574;FBtr0075512;FBtr0075513;FBtr0333575;FBtr0075514;FBtr0302493;FBtr0075515;FBtr0333576;FBtr0075516;FBtr0075521;FBtr0333579;FBtr0075519;FBtr0075518;FBtr0330161;FBtr0333577;FBtr0075527;FBtr0075522;FBt…	FBgn0000115;FBgn0000212;FBgn0000212;FBgn0000212;FBgn0000212;FBgn0000212;FBgn0000212;FBgn0000489;FBgn0000489;FBgn0036544;FBgn0036544;FBgn0036544;FBgn0036545;FBgn0036545;FBgn0036545;FBgn0036547;FBgn0036547;FBgn0036549;FBgn0036550;FBgn0036551;FBgn0036551;FBgn0036552;FBgn0036552;FBgn0036553;FBgn0036553;FBgn0036556;FBgn0036556;FBgn0036557;FBgn0259824;FBgn0259824;FBgn0259824;FBgn0263599;FBgn0263600;FBg…	0;0;0;0;0;0;0;0;0;0;0;0;0;0;0;0;0;-13;0;0;0;0;0;0;0;0;0;-37002;0;0;0;0;19624;42118;0;50126;0;-49346;-49346;0;0;-29451	6.20272	3.2356	2.74999	0.00496629	0.000287349
FBgn0267912	CanA-14F	FBtr0305198	X	16584155	16584555	401	*	Promoter (2-3kb)	6	16560684	16586665	25982	2	2110	FBtr0112868;FBtr0310673;FBtr0074295;FBtr0309793;FBtr0305593;FBtr0074294;FBtr0074290;FBtr0074285;FBtr0340152;FBtr0074286;FBtr0340151;FBtr0340153;FBtr0074297;FBtr0334035;FBtr0074296;FBtr0074282;FBtr0074289;FBtr0330409;FBtr0310319;FBtr0074288;FBtr0074287;FBtr0074284;FBtr0299587;FBtr0340158;FBtr0309637;FBtr0344087;FBtr0074283;FBtr0340157;FBtr0305198;FBtr0074293;FBtr0332870;FBtr0074292;FBtr0473390;FBt…	FBgn0011742;FBgn0011742;FBgn0011742;FBgn0011826;FBgn0011826;FBgn0011826;FBgn0015615;FBgn0025743;FBgn0026181;FBgn0026181;FBgn0026181;FBgn0026181;FBgn0030756;FBgn0030757;FBgn0030757;FBgn0030759;FBgn0030761;FBgn0030761;FBgn0030761;FBgn0030763;FBgn0030764;FBgn0061200;FBgn0061200;FBgn0061200;FBgn0263538;FBgn0266352;FBgn0267384;FBgn0267384;FBgn0267912;FBgn0267912;FBgn0267912;FBgn0267912;FBgn0286040;FBg…	0;0;0;0;0;0;8884;0;0;0;0;51112;-43303;0;0;-3318;13941;13941;0;0;47680;-14686;-14686;-14686;-21553;-47935;0;0;0;0;0;0;-28222;48653;42673;0;-21570;-21606	4.36419	0	3.42176	0.0490928	0.0140103
FBgn0267912	CanA-14F	FBtr0074292	X	16586999	16587399	401	*	Promoter (<=1kb)	6	16565473	16587172	21700	2	0	FBtr0112868;FBtr0310673;FBtr0074295;FBtr0309793;FBtr0305593;FBtr0074294;FBtr0074290;FBtr0074285;FBtr0340152;FBtr0074286;FBtr0340151;FBtr0340153;FBtr0074297;FBtr0334035;FBtr0074296;FBtr0074282;FBtr0074289;FBtr0330409;FBtr0310319;FBtr0074288;FBtr0074287;FBtr0074284;FBtr0299587;FBtr0340158;FBtr0309637;FBtr0344087;FBtr0074283;FBtr0340157;FBtr0305198;FBtr0074293;FBtr0332870;FBtr0074292;FBtr0473390;FBt…	FBgn0011742;FBgn0011742;FBgn0011742;FBgn0011826;FBgn0011826;FBgn0011826;FBgn0015615;FBgn0025743;FBgn0026181;FBgn0026181;FBgn0026181;FBgn0026181;FBgn0030756;FBgn0030757;FBgn0030757;FBgn0030759;FBgn0030761;FBgn0030761;FBgn0030761;FBgn0030763;FBgn0030764;FBgn0061200;FBgn0061200;FBgn0061200;FBgn0263538;FBgn0266352;FBgn0267384;FBgn0267384;FBgn0267912;FBgn0267912;FBgn0267912;FBgn0267912;FBgn0286040;FBg…	0;0;0;0;0;0;6040;0;0;0;0;48268;-46147;0;0;-474;11097;11097;0;0;44836;-11842;-11842;-11842;-18709;-45091;0;0;0;0;0;0;-25378;45809;45517;0;-18726;-18762	4.76863	0	3.82979	0.0283051	0.00537273
FBgn0285917	sbb	FBtr0301550	2R	18351646	18352046	401	*	Intron (FBtr0301550/FBgn0285917, intron 2 of 11)	2	18278198	18357296	79099	2	5250	FBtr0086664;FBtr0110803;FBtr0307186;FBtr0086729;FBtr0086662;FBtr0086663;FBtr0086728;FBtr0300844;FBtr0086669;FBtr0086727;FBtr0086667;FBtr0086666;FBtr0340328;FBtr0086665;FBtr0086763;FBtr0086671;FBtr0086670;FBtr0086726;FBtr0344195;FBtr0086668;FBtr0340530;FBtr0306078;FBtr0310489;FBtr0301550;FBtr0301547;FBtr0329997;FBtr0301548;FBtr0301549;FBti0059691-RA;FBti0059830-RA	FBgn0025583;FBgn0034327;FBgn0034327;FBgn0034328;FBgn0034329;FBgn0034330;FBgn0034331;FBgn0034331;FBgn0034335;FBgn0040733;FBgn0040734;FBgn0040735;FBgn0040736;FBgn0040736;FBgn0040737;FBgn0063497;FBgn0063498;FBgn0063499;FBgn0063499;FBgn0064237;FBgn0261700;FBgn0262838;FBgn0263770;FBgn0285917;FBgn0285917;FBgn0285917;FBgn0285917;FBgn0285917;FBti0059691;FBti0059830	-34556;-47669;-47669;31189;-31903;-32521;33543;33543;0;38583;-37913;-36949;0;0;39824;0;-47440;45480;0;-41620;-25441;29798;-49800;0;0;0;0;0;20544;19203	5.44801	1.97712	3.09417	0.0325432	0.00668299
FBgn0285917	sbb	FBtr0301550	2R	18357240	18357640	401	*	Promoter (<=1kb)	2	18278198	18357296	79099	2	0	FBtr0086664;FBtr0086729;FBtr0086662;FBtr0086663;FBtr0086728;FBtr0300844;FBtr0086669;FBtr0086727;FBtr0086667;FBtr0086666;FBtr0340328;FBtr0086665;FBtr0086763;FBtr0086675;FBtr0086674;FBtr0086673;FBtr0086672;FBtr0086671;FBtr0086670;FBtr0086726;FBtr0344195;FBtr0086668;FBtr0340530;FBtr0306078;FBtr0310489;FBtr0310490;FBtr0301550;FBtr0301547;FBtr0329997;FBtr0301548;FBtr0301549;FBti0059691-RA;FBti0059830-…	FBgn0025583;FBgn0034328;FBgn0034329;FBgn0034330;FBgn0034331;FBgn0034331;FBgn0034335;FBgn0040733;FBgn0040734;FBgn0040735;FBgn0040736;FBgn0040736;FBgn0040737;FBgn0063493;FBgn0063494;FBgn0063495;FBgn0063496;FBgn0063497;FBgn0063498;FBgn0063499;FBgn0063499;FBgn0064237;FBgn0261700;FBgn0262838;FBgn0263770;FBgn0263771;FBgn0285917;FBgn0285917;FBgn0285917;FBgn0285917;FBgn0285917;FBti0059691;FBti0059830	-28962;25595;-26309;-26927;27949;27949;0;32989;-32319;-31355;0;0;45418;-49284;-48371;-46965;-45608;0;-41846;39886;0;-36026;-19847;24204;-44206;-44834;0;0;0;0;0;14950;13609	5.7452	2.78448	2.94267	0.0270189	0.00494989

## Sheet: Common Down RNAseq
Geneid	gene_name	Avg_count_mean	Avg_emc_OE_counts	Avg_CTRL_counts	log2FoldChange	padj
FBgn0000406	Cyt-b5-r	5624.49	5130.54	6118.44	-0.205933	0.0443896
FBgn0000504	dsx	325.982	280.915	371.048	-0.318069	0.0274379
FBgn0000565	MsrA	1944.09	1696.43	2191.76	-0.340597	7.09619e-05
FBgn0001145	Gs2	43602.3	39411.3	47793.3	-0.26664	2.86527e-07
FBgn0001149	GstD1	3457.91	2901.01	4014.82	-0.454506	1.30591e-10
FBgn0002719	Men	6070.75	5516.6	6624.91	-0.243861	0.000315668
FBgn0003274	RpLP2	14955.4	13117.9	16793	-0.32761	0.000189627
FBgn0003499	sr	742.801	494.417	991.185	-1.03285	2.11181e-14
FBgn0003997	hid	344.495	293.817	395.173	-0.354346	0.0116402
FBgn0004569	aos	543.651	411.715	675.588	-0.680156	2.75717e-07
FBgn0005593	RpL7	11935.4	10918.5	12952.3	-0.225416	0.00119606
FBgn0005612	Sox14	1648.64	1438.48	1858.8	-0.322741	0.0023161
FBgn0010482	l(2)01289	635.828	524.796	746.859	-0.433688	0.00588667
FBgn0012036	Aldh	13921.1	12296.1	15546.1	-0.311861	8.64415e-06
FBgn0013325	RpL11	8527.32	7859.92	9194.72	-0.208338	0.00145527
FBgn0014380	RhoL	343.739	256.614	430.864	-0.710069	5.72413e-07
FBgn0015776	nrv1	3641.55	3308.52	3974.58	-0.238252	0.0039077
FBgn0016926	Pino	2630.48	2366.94	2894.02	-0.267862	0.000492579
FBgn0017558	Pdk	3317.24	3054.19	3580.28	-0.205772	0.005141
FBgn0023001	melt	233.171	198.351	267.992	-0.330556	0.0384341
FBgn0023214	edl	239.434	181.714	297.153	-0.628955	0.000514888
FBgn0025456	CREG	1797.42	1549.44	2045.41	-0.323805	0.00396274
FBgn0026372	RpL23A	14527.2	13021.5	16032.9	-0.288579	1.56772e-08
FBgn0026602	Ady43A	2144.45	1706.22	2582.69	-0.583012	1.84171e-14
FBgn0026619	Taz	2304.46	2075.91	2533.01	-0.262871	0.000315668
FBgn0027493	AdSS	2099.6	1889.58	2309.63	-0.266968	0.00043011
FBgn0027590	GstE12	4248.77	3829.59	4667.95	-0.268157	4.18469e-05
FBgn0027621	Pfrx	2876.33	2596.17	3156.48	-0.252829	0.00359951
FBgn0028473	Non1	4321.59	3555.35	5087.84	-0.499403	1.68715e-15
FBgn0028670	Vha100-2	1280.87	1143.64	1418.1	-0.258786	0.0150754
FBgn0030362	regucalcin	2571.49	2250.25	2892.74	-0.318732	0.00108039
FBgn0030521	CtsB1	6003.92	5403.19	6604.65	-0.265653	0.000190725
FBgn0030616	RpL37a	10021.8	9249.49	10794.1	-0.200164	0.00824437
FBgn0031418	CG3609	2543.28	2249.57	2836.99	-0.264337	0.0280929
FBgn0031703	CG12512	518.16	449.401	586.919	-0.327287	0.0108541
FBgn0031835	CG11319	7357.87	6177.89	8537.86	-0.456203	1.5857e-13
FBgn0031969	pes	1478.65	1316.88	1640.42	-0.288268	0.0010271
FBgn0032218	CG5381	514.247	450.546	577.948	-0.280784	0.0378533
FBgn0032451	spict	594.777	533.414	656.14	-0.239636	0.0410422
FBgn0033079	Fmo-2	606.564	521.632	691.496	-0.357341	0.00416876
FBgn0033402	Myd88	845.798	728.118	963.477	-0.366885	0.000561516
FBgn0033807	AQP	145.577	110.842	180.312	-0.501935	0.0320858
FBgn0034796	CG3700	333.779	258.531	409.028	-0.612441	0.000163693
FBgn0034885	Eglp4	2285.35	2031	2539.71	-0.27752	0.00292736
FBgn0035173	CG13907	6352.96	5232.91	7473.01	-0.474545	6.60466e-06
FBgn0035346	CG1146	472.877	416.055	529.7	-0.270956	0.0481828
FBgn0035425	CG17746	3771.87	3421.16	4122.58	-0.231119	0.00689814
FBgn0035978	UGP	3910.69	3488.76	4332.62	-0.288679	0.00059619
FBgn0036502	CG7841	795.19	725.689	864.692	-0.208841	0.0473275
FBgn0036790	AstC-R1	537.277	379.135	695.418	-0.851445	1.32555e-15
FBgn0037135	CG7414	3204	2958.37	3449.63	-0.200625	0.00879371
FBgn0037163	laza	1570.83	1264.16	1877.5	-0.556106	4.32255e-14
FBgn0037265	spartin	324.826	113.076	536.575	-2.22986	1.29893e-58
FBgn0037351	RpL13A	9366.36	8533.79	10198.9	-0.23078	0.00346079
FBgn0037468	CG1943	2552.42	2348.46	2756.38	-0.202076	0.0150322
FBgn0037632	CCT7	761.549	659.137	863.961	-0.353511	0.00102456
FBgn0037874	Tctp	8296.26	7584.92	9007.61	-0.228406	0.000941831
FBgn0038074	Gnmt	166.105	112.005	220.204	-0.605181	0.0378162
FBgn0038197	foxo	969.385	857.811	1080.96	-0.298151	0.00251309
FBgn0038679	CG6040	2798.35	2384.71	3211.99	-0.413693	8.77803e-08
FBgn0038803	CG5191	2033.47	1837.01	2229.92	-0.258424	0.000449573
FBgn0039109	CG10365	1140.97	1043.66	1238.28	-0.204557	0.0438341
FBgn0039266	CG11791	1186.59	1050.36	1322.81	-0.30211	0.000841295
FBgn0039594	snu	3416.41	3101.71	3731.12	-0.245038	0.00351805
FBgn0039637	Ctl2	2814.32	2212.08	3416.56	-0.609498	1.66633e-14
FBgn0039697	CG7834	1835.32	1659.48	2011.15	-0.25291	0.00118092
FBgn0039713	RpS8	15407.2	13951.8	16862.5	-0.25797	1.3935e-05
FBgn0041194	Prat2	1146.74	1021.26	1272.22	-0.278113	0.0157648
FBgn0043364	cbt	1177.32	1012.51	1342.12	-0.379089	0.000319567
FBgn0046114	Gclm	1255.63	1134.98	1376.27	-0.23698	0.0159964
FBgn0050055	lncRNA:CR30055	824.344	741.111	907.577	-0.238913	0.040429
FBgn0050285	CG30285	433.497	321.917	545.078	-0.656859	0.0020046
FBgn0050371	CG30371	41.439	17.7294	65.1485	-1.54387	0.000669574
FBgn0051102	CG31102	368.827	321.786	415.867	-0.293291	0.039944
FBgn0053138	AGBE	3957.54	3305.84	4609.24	-0.436729	4.59246e-05
FBgn0053170	CG33170	711.939	617.554	806.325	-0.323687	0.0191286
FBgn0053208	Mical	11321.2	9003.06	13639.4	-0.581382	1.24439e-14
FBgn0082582	tmod	21691.3	19129.8	24252.8	-0.291741	0.00275587
FBgn0086687	Desat1	13706.5	12494.3	14918.7	-0.216117	0.0109089
FBgn0087035	AGO2	4022.57	3577.49	4467.65	-0.305336	2.7421e-07
FBgn0259985	Mppe	3634.38	3107.56	4161.21	-0.404037	2.23671e-10
FBgn0261261	plx	4296.16	3557.97	5034.34	-0.482677	4.48974e-09
FBgn0261808	cu	1034.01	945.923	1122.11	-0.210195	0.0323473
FBgn0265191	Gyg	1862.45	1708.15	2016.76	-0.205479	0.0266209
FBgn0265991	Zasp52	2361.74	2133.11	2590.37	-0.245007	0.00493297
FBgn0266064	GlyS	5192.57	4773.6	5611.55	-0.203651	0.0198696
FBgn0283427	FASN1	13206	11981.9	14430.1	-0.236809	0.00198802
FBti0059796		157.372	101.431	213.312	-1.00851	3.83751e-07

## Sheet: Common Down ChIPseq
geneId	gene_name	transcriptId	seqnames	start	end	width	strand	annotation	geneChr	geneStart	geneEnd	geneLength	geneStrand	distanceToTSS	flank_txIds	flank_geneIds	flank_gene_distances	Conc_FLAG	Conc_WT	Fold	FDR	p.value
FBgn0000406	Cyt-b5-r	FBtr0331931	2L	16781569	16781969	401	*	Intron (FBtr0080906/FBgn0264695, intron 12 of 18)	1	16788774	16790721	1948	2	8752	FBtr0331931;FBtr0080932;FBtr0080915;FBtr0080916;FBtr0080917;FBtr0347182;FBtr0080935;FBtr0080930;FBtr0335142;FBtr0080936;FBtr0080891;FBtr0080892;FBtr0080893;FBtr0343767;FBtr0113041;FBtr0308802;FBtr0308803;FBtr0329944;FBtr0329945;FBtr0080894;FBtr0343768;FBtr0080933;FBtr0343769;FBtr0080908;FBtr0331619;FBtr0331625;FBtr0080931;FBtr0080911;FBtr0080912;FBtr0344850;FBtr0080910;FBtr0080909;FBtr0331620;FBt…	FBgn0000406;FBgn0000406;FBgn0004797;FBgn0004797;FBgn0004797;FBgn0004797;FBgn0015391;FBgn0022213;FBgn0032596;FBgn0032596;FBgn0032597;FBgn0032598;FBgn0032600;FBgn0032600;FBgn0032600;FBgn0032600;FBgn0032600;FBgn0032600;FBgn0032600;FBgn0032601;FBgn0032601;FBgn0032602;FBgn0032602;FBgn0032603;FBgn0032603;FBgn0032609;FBgn0032609;FBgn0040260;FBgn0040260;FBgn0040260;FBgn0040261;FBgn0040262;FBgn0040262;FBg…	8752;8752;0;0;0;0;0;0;0;0;49019;42719;38164;38164;38164;38164;38164;38164;38164;0;0;-21431;-21015;0;0;22108;0;-17056;-17056;-17799;-14626;-12242;-12242;0;-45390;-45390;-22915;-25347;0;0;0;0;0;0;0;0;0;0;0;0;0;0;0;0;0;0;0;0;0;0;0;0	5.20032	0	4.3367	0.0113255	0.00117449
FBgn0000504	dsx	FBtr0330073	3R	7962606	7963006	401	*	Promoter (<=1kb)	4	7924323	7962786	38464	2	0	FBtr0330073;FBtr0081759;FBtr0330074;FBtr0339710;FBtr0081761;FBtr0081760;FBtr0081758;FBtr0300320;FBtr0300321;FBtr0331341;FBtr0081763;FBtr0339712;FBtr0081757;FBtr0304703;FBtr0304704;FBtr0300685;FBtr0339711;FBtr0081824;FBtr0331344;FBtr0331342;FBtr0479743;FBtr0081823;FBtr0335224;FBtr0081783;FBtr0081784;FBtr0308075;FBtr0335225;FBtr0335226;FBtr0335228;FBtr0308076;FBtr0335227;FBtr0081822;FBtr0081785;FBt…	FBgn0000504;FBgn0000504;FBgn0000504;FBgn0000504;FBgn0000504;FBgn0000504;FBgn0002542;FBgn0010401;FBgn0010401;FBgn0010401;FBgn0014930;FBgn0014930;FBgn0014931;FBgn0014931;FBgn0037531;FBgn0037531;FBgn0037531;FBgn0037533;FBgn0037533;FBgn0037533;FBgn0037533;FBgn0037534;FBgn0037535;FBgn0037535;FBgn0037536;FBgn0037536;FBgn0037536;FBgn0037536;FBgn0037536;FBgn0037536;FBgn0037536;FBgn0037537;FBgn0037538;FBg…	0;0;0;0;0;0;0;-15953;-15953;-15953;0;0;48755;48755;0;-42495;-42495;0;0;0;0;0;0;-37015;0;0;0;0;0;0;0;0;0;0;46066;0;0;0;17316;40654;38303;38303;35346;0;0;11366;46778;3224;0	5.98235	4.12355	1.76054	0.0443722	0.0117925
FBgn0000565	MsrA	FBtr0330176	3L	15511630	15512030	401	*	Promoter (<=1kb)	3	15511889	15513202	1314	1	0	FBtr0075552;FBtr0075553;FBtr0075554;FBtr0330177;FBtr0303531;FBtr0330176;FBtr0091757;FBtr0334082;FBtr0346516;FBtr0075549;FBtr0303786;FBtr0075602;FBtr0334084;FBtr0075557;FBtr0075558;FBtr0075605;FBtr0091756;FBtr0075617;FBtr0332815;FBtr0075616;FBtr0075544;FBtr0075546;FBtr0075547;FBtr0075548;FBtr0334085;FBtr0075604;FBtr0075603;FBtr0075556;FBtr0075599;FBtr0075600;FBtr0075596;FBtr0075606;FBtr0113333;FBt…	FBgn0000565;FBgn0000565;FBgn0000565;FBgn0000565;FBgn0000565;FBgn0000565;FBgn0001099;FBgn0001099;FBgn0001099;FBgn0004052;FBgn0004228;FBgn0004228;FBgn0004228;FBgn0004396;FBgn0004396;FBgn0026738;FBgn0028377;FBgn0036496;FBgn0036496;FBgn0036497;FBgn0036498;FBgn0036499;FBgn0036500;FBgn0036501;FBgn0036502;FBgn0036502;FBgn0036503;FBgn0036504;FBgn0036505;FBgn0036505;FBgn0036509;FBgn0040805;FBgn0040805;FBg…	0;0;0;0;0;0;0;0;0;0;7562;6431;6755;0;0;0;0;-37520;-37520;-26228;15056;0;0;0;-3378;-3378;5026;-8590;0;0;51035;-17353;-16626;-16081;-16081;17213;14782;0;0;0;-44793;16166;15486;9524;18940;19443;-42944;41601;41920	5.91014	0	5.2943	0.00132467	2.72277e-05
FBgn0001145	Gs2	FBtr0073495	X	11423498	11423898	401	*	Promoter (<=1kb)	6	11423957	11429992	6036	1	-59	FBtr0073494;FBtr0343561;FBtr0073495;FBtr0073496;FBtr0343562;FBtr0343563;FBtr0073483;FBtr0073491;FBtr0073492;FBtr0333263;FBtr0073488;FBtr0073490;FBtr0112813;FBtr0302114;FBtr0073484;FBtr0301288;FBtr0112812;FBtr0073485;FBtr0073487;FBtr0073489;FBtr0330390;FBtr0308089;FBtr0333261;FBtr0073486;FBtr0301289;FBtr0333262;FBtr0308088;FBtr0300849;FBtr0309222;FBtr0073550;FBtr0346792;FBtr0073497;FBtr0073498;FBt…	FBgn0001145;FBgn0001145;FBgn0001145;FBgn0001145;FBgn0001145;FBgn0001145;FBgn0001624;FBgn0001624;FBgn0001624;FBgn0001624;FBgn0001624;FBgn0001624;FBgn0001624;FBgn0001624;FBgn0001624;FBgn0001624;FBgn0001624;FBgn0001624;FBgn0001624;FBgn0001624;FBgn0001624;FBgn0001624;FBgn0001624;FBgn0001624;FBgn0001624;FBgn0001624;FBgn0001624;FBgn0030296;FBgn0030296;FBgn0030297;FBgn0030298;FBgn0030300;FBgn0030300;FBg…	0;0;0;0;0;0;0;0;0;0;0;0;0;0;0;0;0;0;0;0;0;0;0;0;0;0;0;13551;13551;-10308;-6076;0;-19279;-30888;-30888;-30888;-6076;0;0;0;0;0;0	5.97124	0.227983	4.42445	0.00535993	0.00032377
FBgn0001145	Gs2	FBtr0343563	X	11427188	11427588	401	*	Intron (FBtr0073494/FBgn0001145, intron 2 of 4)	6	11423957	11430197	6241	1	3231	FBtr0073494;FBtr0343561;FBtr0073495;FBtr0073496;FBtr0343562;FBtr0343563;FBtr0073483;FBtr0073491;FBtr0073492;FBtr0333263;FBtr0073488;FBtr0073490;FBtr0112813;FBtr0302114;FBtr0073484;FBtr0301288;FBtr0112812;FBtr0073485;FBtr0073487;FBtr0073489;FBtr0330390;FBtr0308089;FBtr0333261;FBtr0073486;FBtr0301289;FBtr0333262;FBtr0308088;FBtr0300849;FBtr0309222;FBtr0073550;FBtr0346792;FBtr0073497;FBtr0073498;FBt…	FBgn0001145;FBgn0001145;FBgn0001145;FBgn0001145;FBgn0001145;FBgn0001145;FBgn0001624;FBgn0001624;FBgn0001624;FBgn0001624;FBgn0001624;FBgn0001624;FBgn0001624;FBgn0001624;FBgn0001624;FBgn0001624;FBgn0001624;FBgn0001624;FBgn0001624;FBgn0001624;FBgn0001624;FBgn0001624;FBgn0001624;FBgn0001624;FBgn0001624;FBgn0001624;FBgn0001624;FBgn0030296;FBgn0030296;FBgn0030297;FBgn0030298;FBgn0030300;FBgn0030300;FBg…	0;0;0;0;0;0;0;0;0;0;0;0;0;0;0;0;0;0;0;0;0;0;0;0;0;0;0;17241;17241;-13998;-9766;0;-15589;-27198;-27198;-27198;-49470;-49470;-9766;0;0;0;0;0;0	6.10597	2.108	3.54115	0.00250347	9.16174e-05
FBgn0001149	GstD1	FBtr0082607	3R	12369217	12369617	401	*	Promoter (<=1kb)	4	12367817	12369268	1452	2	0	FBtr0082597;FBtr0344982;FBtr0082607;FBtr0100410;FBtr0082569;FBtr0082570;FBtr0082571;FBtr0082572;FBtr0082573;FBtr0082574;FBtr0082575;FBtr0082567;FBtr0082614;FBtr0082615;FBtr0473577;FBtr0082611;FBtr0082568;FBtr0082610;FBtr0344388;FBtr0082608;FBtr0344263;FBtr0344387;FBtr0082606;FBtr0082576;FBtr0114565;FBtr0347003;FBtr0347002;FBtr0082604;FBtr0082603;FBtr0347004;FBtr0344386;FBtr0100525;FBtr0472646;FBt…	FBgn0000455;FBgn0000455;FBgn0001149;FBgn0001149;FBgn0010038;FBgn0010039;FBgn0010040;FBgn0010041;FBgn0010042;FBgn0010043;FBgn0010044;FBgn0038012;FBgn0038013;FBgn0038013;FBgn0038014;FBgn0038016;FBgn0038017;FBgn0038018;FBgn0038018;FBgn0038020;FBgn0038020;FBgn0038028;FBgn0038028;FBgn0038029;FBgn0038029;FBgn0038032;FBgn0038032;FBgn0038032;FBgn0038032;FBgn0038033;FBgn0038033;FBgn0038033;FBgn0038034;FBg…	43938;0;0;0;-2354;-3451;-4483;-6116;-7511;-8883;-10391;45696;0;0;0;0;9209;-4537;-4537;-1653;-1653;0;13074;0;-14713;23394;26363;23394;26363;26363;26363;26363;29312;0;0;0;-39137;-3482;-3482;-46583;0;0;-17948;0;0;43829;6301;0;0;0;0;0;33293;27543;39897;41870;-890;0;-5559;1890	6.39355	3.39791	3.24179	0.0100914	0.000957334
FBgn0002719	Men	FBtr0330025	3R	12719614	12720014	401	*	Promoter (<=1kb)	4	12713103	12719792	6690	2	0	FBtr0082666;FBtr0302563;FBtr0330025;FBtr0082661;FBtr0082660;FBtr0082662;FBtr0082665;FBtr0082652;FBtr0082654;FBtr0082655;FBtr0082668;FBtr0310613;FBtr0335030;FBtr0335032;FBtr0300769;FBtr0335028;FBtr0335029;FBtr0335031;FBtr0335033;FBtr0082651;FBtr0082667;FBtr0082663;FBtr0113227;FBtr0113228;FBtr0113226;FBtr0114499;FBtr0114500;FBtr0114501;FBtr0082656;FBtr0082657;FBtr0302379;FBtr0473583;FBtr0082664;FBt…	FBgn0001296;FBgn0001296;FBgn0002719;FBgn0002719;FBgn0002719;FBgn0002905;FBgn0005355;FBgn0011745;FBgn0016693;FBgn0016693;FBgn0026207;FBgn0038073;FBgn0038073;FBgn0038073;FBgn0038073;FBgn0038073;FBgn0038073;FBgn0038073;FBgn0038073;FBgn0038074;FBgn0038076;FBgn0038078;FBgn0038079;FBgn0038079;FBgn0038079;FBgn0038079;FBgn0038079;FBgn0038079;FBgn0038080;FBgn0038082;FBgn0038083;FBgn0038084;FBgn0051347;FBg…	0;0;0;0;0;0;0;0;0;0;0;56783;56783;56783;55438;52785;51734;51734;51734;0;-38239;-24772;24485;24485;24485;23616;23616;23616;14520;-19628;23666;0;0;-43354;-7745;-47613;-47613;47454;25374	4.8223	0.227983	3.25963	0.0493279	0.0142071
FBgn0003274	RpLP2	FBtr0087105	2R	16585639	16586039	401	*	Promoter (<=1kb)	2	16586129	16586732	604	1	-90	FBtr0087105;FBtr0087102;FBtr0087103;FBtr0345340;FBtr0087104;FBtr0340063;FBtr0087093;FBtr0087094;FBtr0087095;FBtr0087097;FBtr0087125;FBtr0330002;FBtr0087098;FBtr0087099;FBtr0087100;FBtr0340062;FBtr0087123;FBtr0087124;FBtr0100547;FBtr0087122;FBtr0306005;FBtr0306006;FBtr0087121;FBtr0087120;FBtr0340064;FBtr0340065;FBtr0087107;FBtr0087108;FBtr0306249;FBtr0306250;FBtr0302206;FBtr0302205;FBtr0331926;FBt…	FBgn0003274;FBgn0016131;FBgn0016131;FBgn0016131;FBgn0016131;FBgn0016131;FBgn0034135;FBgn0034135;FBgn0034135;FBgn0034135;FBgn0034136;FBgn0034136;FBgn0034137;FBgn0034137;FBgn0034137;FBgn0034137;FBgn0034138;FBgn0034138;FBgn0034139;FBgn0034140;FBgn0034140;FBgn0034140;FBgn0034141;FBgn0034142;FBgn0034143;FBgn0034143;FBgn0034144;FBgn0034145;FBgn0034145;FBgn0034145;FBgn0034145;FBgn0034145;FBgn0040505;FBg…	-90;0;0;0;0;0;0;0;31052;31052;-20401;-20401;0;0;0;0;0;0;13557;0;0;0;0;0;18199;18334;-12709;0;0;-23089;-25837;-31997;0;51936;50696;50696;0;45946	6.26871	3.45473	2.64471	0.00537727	0.000327086
FBgn0003499	sr	FBtr0083542	3R	18089387	18089787	401	*	Promoter (1-2kb)	4	18090803	18133749	42947	1	-1016	FBtr0083542;FBtr0330050;FBtr0083543;FBtr0301615;FBtr0344633;FBtr0083549;FBtr0083550;FBtr0083548;FBtr0083541;FBtr0083544;FBtr0083545;FBti0019396-RA;FBti0019397-RA;FBti0062882-RA;FBti0062885-RA	FBgn0003499;FBgn0003499;FBgn0003499;FBgn0003499;FBgn0003499;FBgn0010389;FBgn0010389;FBgn0010389;FBgn0038566;FBgn0051242;FBgn0051518;FBti0019396;FBti0019397;FBti0062882;FBti0062885	0;0;0;0;0;0;0;0;8339;-18850;-19206;56555;-26242;4965;-49127	6.0049	0	5.40379	0.000954162	1.61972e-05
FBgn0003499	sr	FBtr0330050	3R	18094841	18095241	401	*	Intron (FBtr0083542/FBgn0003499, intron 1 of 4)	4	18090803	18133749	42947	1	4038	FBtr0083542;FBtr0330050;FBtr0083543;FBtr0301615;FBtr0344633;FBtr0083549;FBtr0083550;FBtr0083548;FBtr0083541;FBtr0083544;FBtr0083545;FBti0019397-RA;FBti0062882-RA;FBti0062885-RA	FBgn0003499;FBgn0003499;FBgn0003499;FBgn0003499;FBgn0003499;FBgn0010389;FBgn0010389;FBgn0010389;FBgn0038566;FBgn0051242;FBgn0051518;FBti0019397;FBti0062882;FBti0062885	0;0;0;0;0;0;0;0;13793;-13396;-13752;-31696;10419;-43673	5.19983	0	4.34515	0.0111287	0.00114833
FBgn0003499	sr	FBtr0083543	3R	18121377	18121777	401	*	Promoter (<=1kb)	4	18122061	18133749	11689	1	-284	FBtr0083542;FBtr0330050;FBtr0083543;FBtr0301615;FBtr0344633;FBtr0083551;FBtr0083541;FBtr0083546;FBtr0083547;FBtr0344646;FBtr0083623;FBtr0100620;FBtr0100619;FBtr0100283;FBtr0300247;FBtr0083552;FBtr0083553;FBtr0290321;FBtr0290320;FBtr0290319;FBtr0336466;FBtr0336467;FBtr0305032;FBtr0305033;FBtr0306646;FBtr0305034;FBtr0083554;FBtr0083544;FBtr0083545;FBtr0344670;FBtr0344671;FBti0062882-RA;FBti0062885-…	FBgn0003499;FBgn0003499;FBgn0003499;FBgn0003499;FBgn0003499;FBgn0022943;FBgn0038566;FBgn0038567;FBgn0038568;FBgn0038569;FBgn0038569;FBgn0038570;FBgn0038570;FBgn0038571;FBgn0038571;FBgn0042693;FBgn0042693;FBgn0042693;FBgn0042693;FBgn0042693;FBgn0042693;FBgn0042693;FBgn0042693;FBgn0042693;FBgn0042693;FBgn0042693;FBgn0042693;FBgn0051242;FBgn0051518;FBgn0266564;FBgn0266565;FBti0062882;FBti0062885	0;0;0;0;0;-42884;40329;-30343;0;0;0;44721;0;0;0;0;0;0;0;0;0;0;0;0;0;0;0;12740;12384;-35916;0;36955;-17137	5.94365	2.108	3.36014	0.00511285	0.000301828
FBgn0003997	hid	FBtr0332862	3L	18185787	18186187	401	*	Promoter (<=1kb)	3	18169573	18185641	16069	2	-146	FBtr0075133;FBtr0332862;FBtr0075126;FBtr0075127;FBtr0332861;FBtr0075134;FBtr0310156;FBtr0342748;FBtr0345394;FBtr0347042;FBtr0347044;FBti0020146-RA	FBgn0003997;FBgn0003997;FBgn0020300;FBgn0036780;FBgn0036780;FBgn0036781;FBgn0036782;FBgn0265880;FBgn0266769;FBgn0267597;FBgn0267599;FBti0020146	0;0;0;36864;36864;-23265;-15307;-49556;-9985;-44442;0;-3457	5.4001	0	4.4837	0.00820041	0.000675232
FBgn0004569	aos	FBtr0075408	3L	16482447	16482847	401	*	Promoter (<=1kb)	3	16470386	16483650	13265	2	803	FBtr0075391;FBtr0075408;FBtr0075390;FBtr0300657;FBtr0300655;FBtr0300656;FBtr0075409;FBtr0307367;FBtr0307368;FBti0020123-RA;FBti0020124-RA;FBti0020125-RA	FBgn0003515;FBgn0004569;FBgn0053158;FBgn0260388;FBgn0260388;FBgn0260388;FBgn0261799;FBgn0263131;FBgn0263131;FBti0020123;FBti0020124;FBti0020125	-14804;0;0;0;0;0;-30489;0;0;38545;11642;-40489	4.95469	0	3.36627	0.0427843	0.0109272
FBgn0005593	RpL7	FBtr0343653	2L	10200834	10201234	401	*	Promoter (<=1kb)	1	10201004	10202321	1318	1	0	FBtr0300982;FBtr0302378;FBtr0080087;FBtr0079975;FBtr0079976;FBtr0343653;FBtr0079946;FBtr0080088;FBtr0303904;FBtr0333412;FBtr0303907;FBtr0079957;FBtr0303905;FBtr0303906;FBtr0343608;FBtr0343610;FBtr0343609;FBtr0452144;FBtr0079943;FBtr0079944;FBtr0301684;FBtr0079962;FBtr0079960;FBtr0079959;FBtr0079958;FBtr0445415;FBtr0079947;FBtr0445414;FBtr0079949;FBtr0079950;FBtr0343607;FBtr0079955;FBtr0079956;FBt…	FBgn0000229;FBgn0000229;FBgn0000229;FBgn0004419;FBgn0004419;FBgn0005593;FBgn0005593;FBgn0024248;FBgn0024248;FBgn0024248;FBgn0024320;FBgn0024320;FBgn0024320;FBgn0024320;FBgn0024320;FBgn0024320;FBgn0024320;FBgn0028675;FBgn0032187;FBgn0032187;FBgn0032188;FBgn0032189;FBgn0032191;FBgn0032192;FBgn0032193;FBgn0032194;FBgn0032194;FBgn0032194;FBgn0032195;FBgn0032195;FBgn0032196;FBgn0032196;FBgn0032196;FBg…	48366;48508;0;0;-38705;0;0;0;0;0;19718;19718;19718;19718;19718;19718;0;0;56058;56058;28132;0;0;8510;0;-9909;-9936;-9936;-21423;-21423;0;0;0;0;0;0;0;0;-49559;37083;37083;-9338;0;0;0;0;0;-7507;-7766;-41451;-37045;19270	6.3616	4.70335	1.58727	0.0338943	0.00718834
FBgn0005612	Sox14	FBtr0343282	2R	23978331	23978731	401	*	Promoter (<=1kb)	2	23978801	23985177	6377	1	-70	FBtr0072142;FBtr0072143;FBtr0072144;FBtr0301411;FBtr0343279;FBtr0072156;FBtr0072152;FBtr0343282;FBtr0072157;FBtr0072158;FBtr0343340;FBtr0072164;FBtr0343341;FBtr0072151;FBtr0072141;FBtr0072148;FBtr0330254;FBtr0343280;FBtr0072210;FBtr0072209;FBtr0345932;FBtr0331981;FBtr0072145;FBtr0331980;FBtr0072146;FBtr0072208;FBtr0072147;FBtr0072207;FBtr0306797;FBtr0072150;FBtr0343289;FBtr0072205;FBtr0072154;FBt…	FBgn0001123;FBgn0001123;FBgn0001123;FBgn0001123;FBgn0001123;FBgn0002791;FBgn0003008;FBgn0005612;FBgn0005612;FBgn0005612;FBgn0011695;FBgn0011695;FBgn0011695;FBgn0020764;FBgn0023477;FBgn0029105;FBgn0029105;FBgn0034933;FBgn0034933;FBgn0034935;FBgn0034935;FBgn0034935;FBgn0034936;FBgn0034936;FBgn0034937;FBgn0034938;FBgn0034939;FBgn0034940;FBgn0034942;FBgn0034943;FBgn0034945;FBgn0034945;FBgn0034946;FBg…	0;0;0;0;34354;5900;0;0;0;0;0;0;0;0;0;20489;20489;0;0;-29715;-29715;-29255;0;0;27684;0;0;0;-15754;0;0;0;0;0;0;0;-10007;0;0;38467;38467;-38690;0;0;0;-7884;33291;33291;0;0;0;0;0;0;0;14383;0;0;0;0;0;0;0;0;0;0;0;0;0;14345	7.44061	4.56743	2.77014	4.28333e-05	1.13316e-07
FBgn0005612	Sox14	FBtr0072158	2R	23979433	23979833	401	*	Promoter (<=1kb)	2	23979895	23985177	5283	1	-62	FBtr0072142;FBtr0072143;FBtr0072144;FBtr0301411;FBtr0343279;FBtr0072156;FBtr0072152;FBtr0343282;FBtr0072157;FBtr0072158;FBtr0343340;FBtr0072164;FBtr0343341;FBtr0072151;FBtr0072141;FBtr0072148;FBtr0330254;FBtr0343280;FBtr0072210;FBtr0072209;FBtr0345932;FBtr0331981;FBtr0072145;FBtr0331980;FBtr0072146;FBtr0072208;FBtr0072147;FBtr0072207;FBtr0306797;FBtr0072150;FBtr0343289;FBtr0072205;FBtr0072154;FBt…	FBgn0001123;FBgn0001123;FBgn0001123;FBgn0001123;FBgn0001123;FBgn0002791;FBgn0003008;FBgn0005612;FBgn0005612;FBgn0005612;FBgn0011695;FBgn0011695;FBgn0011695;FBgn0020764;FBgn0023477;FBgn0029105;FBgn0029105;FBgn0034933;FBgn0034933;FBgn0034935;FBgn0034935;FBgn0034935;FBgn0034936;FBgn0034936;FBgn0034937;FBgn0034938;FBgn0034939;FBgn0034940;FBgn0034942;FBgn0034943;FBgn0034945;FBgn0034945;FBgn0034946;FBg…	0;0;0;0;35456;7002;0;0;0;0;0;0;0;0;0;21591;21591;0;0;-30817;-30817;-30357;0;0;28786;0;0;0;-16856;0;0;0;0;0;0;0;-8905;0;0;37365;37365;-37588;0;0;0;-49484;-6782;32189;32189;0;0;0;0;0;0;0;13281;0;0;0;0;0;0;0;0;0;0;0;0;0;13243	4.90641	0.227983	3.33217	0.0446352	0.0119323
FBgn0010482	l(2)01289	FBtr0086137	2R	6735630	6736030	401	*	Intron (FBtr0086137/FBgn0010482, intron 4 of 25)	2	6721101	6740672	19572	2	4642	FBtr0086133;FBtr0086137;FBtr0301421;FBtr0301423;FBtr0301424;FBtr0308840;FBtr0086136;FBtr0301420;FBtr0308841;FBtr0308842;FBtr0336658;FBtr0086124;FBtr0086127;FBtr0086131;FBtr0300285;FBtr0086129;FBtr0332939;FBtr0086130;FBtr0086125;FBtr0086120;FBtr0086121;FBtr0306112;FBtr0086123;FBtr0302166;FBtr0336659;FBtr0086140;FBtr0086139;FBtr0306802;FBtr0332940;FBtr0086135;FBtr0086134;FBtr0086126;FBtr0086142;FBt…	FBgn0000473;FBgn0010482;FBgn0010482;FBgn0010482;FBgn0010482;FBgn0010482;FBgn0010482;FBgn0010482;FBgn0010482;FBgn0010482;FBgn0014009;FBgn0014009;FBgn0027066;FBgn0027066;FBgn0027066;FBgn0027066;FBgn0027066;FBgn0027066;FBgn0028579;FBgn0033092;FBgn0033092;FBgn0033092;FBgn0033093;FBgn0033095;FBgn0033095;FBgn0033095;FBgn0033096;FBgn0033097;FBgn0033100;FBgn0033100;FBgn0033101;FBgn0042083;FBgn0050446;FBg…	45461;0;0;0;0;0;0;0;0;0;0;0;0;0;0;0;-15614;-16039;0;0;0;55484;0;0;0;0;-17923;-16097;0;0;0;0;-45656;0;33728;0;0;0;0;-28357;28324;27185;0;0;0;25932;-14707;5204;-11034;-28383	5.77227	0	5.12391	0.00200277	5.80609e-05
FBgn0010482	l(2)01289	FBtr0086137	2R	6738300	6738700	401	*	Promoter (1-2kb)	2	6721101	6740672	19572	2	1972	FBtr0086133;FBtr0086137;FBtr0301421;FBtr0301423;FBtr0301424;FBtr0308840;FBtr0086136;FBtr0301420;FBtr0308841;FBtr0308842;FBtr0336658;FBtr0086124;FBtr0086127;FBtr0086131;FBtr0300285;FBtr0086129;FBtr0332939;FBtr0086130;FBtr0086125;FBtr0086120;FBtr0086121;FBtr0306112;FBtr0086123;FBtr0302166;FBtr0336659;FBtr0086140;FBtr0086139;FBtr0306802;FBtr0332940;FBtr0086135;FBtr0086134;FBtr0086126;FBtr0086142;FBt…	FBgn0000473;FBgn0010482;FBgn0010482;FBgn0010482;FBgn0010482;FBgn0010482;FBgn0010482;FBgn0010482;FBgn0010482;FBgn0010482;FBgn0014009;FBgn0014009;FBgn0027066;FBgn0027066;FBgn0027066;FBgn0027066;FBgn0027066;FBgn0027066;FBgn0028579;FBgn0033092;FBgn0033092;FBgn0033092;FBgn0033093;FBgn0033095;FBgn0033095;FBgn0033095;FBgn0033096;FBgn0033097;FBgn0033100;FBgn0033100;FBgn0033101;FBgn0042083;FBgn0050446;FBg…	42791;0;0;0;0;0;0;0;0;0;0;0;0;0;0;0;-12944;-13369;0;0;0;58154;0;0;0;0;-20593;-18767;0;0;0;0;-48326;0;31058;0;0;0;0;-31027;30994;29855;0;0;0;28602;-17377;2534;-8364;-31053	5.3655	0	3.86513	0.0174409	0.00236083
FBgn0012036	Aldh	FBtr0332597	2L	9387936	9388336	401	*	Promoter (<=1kb)	1	9387559	9391567	4009	1	377	FBtr0343428;FBtr0079808;FBtr0343429;FBtr0079821;FBtr0079809;FBtr0079806;FBtr0332597;FBtr0079800;FBtr0079801;FBtr0303876;FBtr0479804;FBtr0479805;FBtr0079802;FBtr0079803;FBtr0336625;FBtr0079805;FBtr0303900;FBtr0079813;FBtr0079807;FBtr0303896;FBtr0303897;FBtr0346623;FBtr0343431;FBtr0079811;FBtr0079810;FBtr0112374;FBtr0112375;FBtr0332598;FBtr0308029;FBtr0303932;FBtr0307098;FBtr0336626;FBtr0342858;FBt…	FBgn0000640;FBgn0000640;FBgn0000640;FBgn0002973;FBgn0011232;FBgn0012036;FBgn0012036;FBgn0026439;FBgn0026439;FBgn0026439;FBgn0026439;FBgn0026439;FBgn0026439;FBgn0032110;FBgn0032110;FBgn0032111;FBgn0032115;FBgn0032115;FBgn0032116;FBgn0032116;FBgn0032116;FBgn0032117;FBgn0032117;FBgn0032117;FBgn0032119;FBgn0085210;FBgn0085211;FBgn0085395;FBgn0085395;FBgn0262036;FBgn0263082;FBgn0263082;FBgn0263323;FBg…	-38448;-38524;-38535;0;0;0;0;0;0;0;0;0;50130;45104;45104;37466;9652;9652;0;0;0;42716;41664;42716;-47063;20296;0;0;0;-39534;38390;38390;23639;15834;-38724;8126	6.42282	2.108	3.87571	0.000589046	7.3371e-06
FBgn0013325	RpL11	FBtr0086533	2R	19442096	19442496	401	*	Promoter (<=1kb)	2	19442342	19443518	1177	1	0	FBtr0086461;FBtr0086530;FBtr0086529;FBtr0112869;FBtr0340532;FBtr0086533;FBtr0340533;FBtr0086544;FBtr0086542;FBtr0086543;FBtr0114605;FBtr0301882;FBtr0301883;FBtr0086462;FBtr0086526;FBtr0086551;FBtr0086534;FBtr0340534;FBtr0086535;FBtr0086502;FBtr0086501;FBtr0086531;FBtr0086527;FBtr0086528;FBtr0113515;FBtr0330243;FBtr0100390;FBtr0301505;FBtr0086450;FBtr0330245;FBtr0330244;FBtr0100393;FBtr0086457;FBt…	FBgn0002716;FBgn0012051;FBgn0012051;FBgn0012051;FBgn0012051;FBgn0013325;FBgn0013325;FBgn0020440;FBgn0020440;FBgn0020440;FBgn0020440;FBgn0020440;FBgn0020440;FBgn0026378;FBgn0028981;FBgn0034443;FBgn0034446;FBgn0034446;FBgn0034447;FBgn0034451;FBgn0034452;FBgn0040273;FBgn0050225;FBgn0050326;FBgn0082987;FBgn0260934;FBgn0260934;FBgn0260934;FBgn0260934;FBgn0260934;FBgn0260934;FBgn0260934;FBgn0260934;FBg…	-13674;0;0;0;0;0;0;0;0;0;0;0;0;-49591;0;0;-1683;-1683;0;0;0;4613;0;0;-631;0;0;0;0;0;0;0;0;0;0;0;0;0;0;42327;-30600;0;0;0;0;0;0;0;0;0;0;0;0;-30735;0;0;-27606;0;0;0;7103;0	5.87065	3.54991	2.72236	0.0412631	0.0102703
FBgn0014380	RhoL	FBtr0305340	3R	9496737	9497137	401	*	Promoter (1-2kb)	4	9497101	9498509	1409	2	1372	FBtr0082119;FBtr0301093;FBtr0302382;FBtr0082122;FBtr0082062;FBtr0082121;FBtr0305340;FBtr0082124;FBtr0082044;FBtr0082041;FBtr0082043;FBtr0082042;FBtr0331349;FBtr0331350;FBtr0331351;FBtr0479924;FBtr0479923;FBtr0082061;FBtr0334650;FBtr0334651;FBtr0334652;FBtr0082065;FBtr0113207;FBtr0082063;FBtr0345178;FBtr0082116;FBtr0082118;FBtr0082117;FBtr0082060;FBtr0111027;FBtr0302693;FBtr0302695;FBtr0302692;FBt…	FBgn0000244;FBgn0000244;FBgn0000244;FBgn0003205;FBgn0014022;FBgn0014023;FBgn0014380;FBgn0014380;FBgn0037696;FBgn0037697;FBgn0037697;FBgn0037697;FBgn0037698;FBgn0037698;FBgn0037698;FBgn0037698;FBgn0037698;FBgn0037700;FBgn0037702;FBgn0037702;FBgn0037702;FBgn0037702;FBgn0037702;FBgn0037703;FBgn0037703;FBgn0037705;FBgn0037705;FBgn0037705;FBgn0043791;FBgn0261552;FBgn0261552;FBgn0261552;FBgn0261552;FBg…	35874;35874;35874;0;0;0;0;0;0;-36085;-37561;-37891;0;0;0;0;0;0;0;0;0;-19974;-19974;0;-19974;0;0;0;1936;0;0;0;0;0;0;0;0;0;0;0;0;0;0;0;0;0;0;-20387;0;0;0;-20396;-20434	5.63427	0	4.18073	0.00810394	0.000664609
FBgn0014380	RhoL	FBtr0082124	3R	9502292	9502692	401	*	Promoter (<=1kb)	4	9497195	9502581	5387	2	0	FBtr0082119;FBtr0301093;FBtr0302382;FBtr0082122;FBtr0082062;FBtr0082121;FBtr0305340;FBtr0082124;FBtr0082044;FBtr0082041;FBtr0082043;FBtr0082042;FBtr0331349;FBtr0331350;FBtr0331351;FBtr0479924;FBtr0479923;FBtr0082061;FBtr0334650;FBtr0334651;FBtr0334652;FBtr0082065;FBtr0113207;FBtr0082063;FBtr0345178;FBtr0082116;FBtr0082118;FBtr0082117;FBtr0082066;FBtr0082060;FBtr0301248;FBtr0301249;FBtr0301250;FBt…	FBgn0000244;FBgn0000244;FBgn0000244;FBgn0003205;FBgn0014022;FBgn0014023;FBgn0014380;FBgn0014380;FBgn0037696;FBgn0037697;FBgn0037697;FBgn0037697;FBgn0037698;FBgn0037698;FBgn0037698;FBgn0037698;FBgn0037698;FBgn0037700;FBgn0037702;FBgn0037702;FBgn0037702;FBgn0037702;FBgn0037702;FBgn0037703;FBgn0037703;FBgn0037705;FBgn0037705;FBgn0037705;FBgn0037707;FBgn0043791;FBgn0260722;FBgn0260722;FBgn0260722;FBg…	30319;30319;30319;0;0;0;0;0;0;-41640;-43116;-43446;0;0;0;0;0;0;0;0;0;-14419;-14419;0;-14419;0;0;0;-49342;7491;48665;0;0;0;0;0;0;-14832;0;0;0;-14841;-14879	4.44064	0	3.45254	0.0469644	0.0130198
FBgn0015776	nrv1	FBtr0332370	2L	6787208	6787608	401	*	Promoter (<=1kb)	1	6778824	6786861	8038	2	-347	FBtr0079384;FBtr0332370;FBtr0079382;FBtr0079383;FBtr0100381;FBtr0100382;FBtr0332369;FBtr0079381;FBtr0079305;FBtr0079303;FBtr0339237;FBtr0290242;FBtr0331216;FBtr0331221;FBtr0331220;FBtr0331218;FBtr0290295;FBtr0331217;FBtr0331219;FBtr0301972;FBtr0331222;FBtr0079336;FBtr0332335;FBtr0079337;FBtr0345445;FBtr0079377;FBtr0309814;FBtr0309815;FBtr0079339;FBtr0309812;FBtr0334841;FBtr0300821;FBtr0309813;FBt…	FBgn0015776;FBgn0015776;FBgn0015777;FBgn0015777;FBgn0015777;FBgn0015777;FBgn0015777;FBgn0015777;FBgn0031854;FBgn0031855;FBgn0031855;FBgn0031856;FBgn0031857;FBgn0031857;FBgn0031857;FBgn0031857;FBgn0031857;FBgn0031857;FBgn0031857;FBgn0031857;FBgn0031857;FBgn0031858;FBgn0031858;FBgn0031858;FBgn0031859;FBgn0031859;FBgn0031859;FBgn0031859;FBgn0031860;FBgn0031860;FBgn0031861;FBgn0031861;FBgn0031861;FBg…	0;0;0;0;0;0;0;0;-47020;0;0;-27580;0;0;0;0;0;0;0;0;0;0;11496;11496;15232;15181;15181;15181;-15403;-15403;18184;18184;18184;13226;13226;13286;-12136;0;0;-41586;42208;-11588;-25032;-39294	6.92301	3.16924	3.60388	0.000153727	7.62535e-07
FBgn0016926	Pino	FBtr0077988	2L	1118892	1119292	401	*	Promoter (<=1kb)	1	1114654	1119031	4378	2	0	FBtr0077993;FBtr0077994;FBtr0077952;FBtr0077988;FBtr0332272;FBtr0077987;FBtr0304710;FBtr0077980;FBtr0344015;FBtr0077953;FBtr0332569;FBtr0332570;FBtr0332571;FBtr0077954;FBtr0077955;FBtr0077956;FBtr0077986;FBtr0077957;FBtr0332271;FBtr0077958;FBtr0077985;FBtr0077960;FBtr0077961;FBtr0331287;FBtr0077981;FBtr0077982;FBtr0331289;FBtr0077962;FBtr0077964;FBtr0100023;FBtr0332274;FBtr0100022;FBtr0332273;FBt…	FBgn0003310;FBgn0003310;FBgn0015905;FBgn0016926;FBgn0016926;FBgn0016926;FBgn0024314;FBgn0024314;FBgn0024314;FBgn0031298;FBgn0031298;FBgn0031299;FBgn0031299;FBgn0031301;FBgn0031302;FBgn0031304;FBgn0031305;FBgn0031306;FBgn0031306;FBgn0031307;FBgn0031309;FBgn0031310;FBgn0031312;FBgn0031312;FBgn0031313;FBgn0031313;FBgn0031313;FBgn0031314;FBgn0031315;FBgn0261458;FBgn0261458;FBgn0261458;FBgn0261938;FBg…	0;0;0;0;0;0;0;0;0;0;0;0;0;0;5951;-10024;14806;0;0;-23909;0;0;-39369;-39369;44594;44594;44594;0;0;37019;37019;0;0;0;40063;0;-28530	5.5704	2.04404	2.97812	0.0226475	0.00359234
FBgn0016926	Pino	FBtr0077987	2L	1125384	1125784	401	*	Intron (FBtr0077987/FBgn0016926, intron 2 of 4)	1	1114654	1128953	14300	2	3169	FBtr0077993;FBtr0077994;FBtr0077952;FBtr0077988;FBtr0332272;FBtr0077987;FBtr0304710;FBtr0077980;FBtr0344015;FBtr0077953;FBtr0332569;FBtr0332570;FBtr0332571;FBtr0077954;FBtr0077955;FBtr0077956;FBtr0077986;FBtr0077957;FBtr0332271;FBtr0077958;FBtr0077985;FBtr0077960;FBtr0077961;FBtr0331287;FBtr0077981;FBtr0077982;FBtr0331289;FBtr0077962;FBtr0077964;FBtr0077979;FBtr0077966;FBtr0331288;FBtr0077965;FBt…	FBgn0003310;FBgn0003310;FBgn0015905;FBgn0016926;FBgn0016926;FBgn0016926;FBgn0024314;FBgn0024314;FBgn0024314;FBgn0031298;FBgn0031298;FBgn0031299;FBgn0031299;FBgn0031301;FBgn0031302;FBgn0031304;FBgn0031305;FBgn0031306;FBgn0031306;FBgn0031307;FBgn0031309;FBgn0031310;FBgn0031312;FBgn0031312;FBgn0031313;FBgn0031313;FBgn0031313;FBgn0031314;FBgn0031315;FBgn0031317;FBgn0031318;FBgn0031318;FBgn0051922;FBg…	0;0;0;0;0;0;0;0;0;0;0;0;0;0;12443;-3532;8314;0;0;-17417;0;0;-32877;-32877;38102;38102;38102;0;0;0;0;0;-44397;30527;30527;0;0;0;33571;0;-22038	5.37179	0	4.58935	0.00680826	0.000501521
FBgn0017558	Pdk	FBtr0088508	2R	9426256	9426656	401	*	Promoter (<=1kb)	2	9426439	9433300	6862	1	0	FBtr0302504;FBtr0332999;FBtr0088553;FBtr0088552;FBtr0306111;FBtr0088505;FBtr0088508;FBtr0306807;FBtr0112892;FBtr0333004;FBtr0300649;FBtr0088554;FBtr0088550;FBtr0088548;FBtr0088549;FBtr0339384;FBtr0306808;FBtr0332997;FBtr0332996;FBtr0088555;FBtr0088551;FBtr0300293;FBtr0333003;FBtr0088506;FBtr0339380;FBtr0091758;FBtr0091759;FBtr0091775;FBtr0345669;FBtr0299845;FBtr0300527;FBtr0301766;FBtr0339382;FBt…	FBgn0010549;FBgn0010549;FBgn0016078;FBgn0016078;FBgn0016078;FBgn0016970;FBgn0017558;FBgn0017558;FBgn0017558;FBgn0017558;FBgn0028473;FBgn0028473;FBgn0029092;FBgn0029092;FBgn0029092;FBgn0029092;FBgn0029092;FBgn0033405;FBgn0033405;FBgn0033408;FBgn0033412;FBgn0033413;FBgn0033413;FBgn0041087;FBgn0041087;FBgn0053757;FBgn0053758;FBgn0053774;FBgn0266860;FBgn0287478;FBgn0287478;FBgn0287478;FBgn0287478;FBg…	36091;36091;0;0;0;27176;0;0;0;0;0;0;0;0;0;0;0;0;0;-30050;-2568;0;0;11914;11914;28292;27399;-25927;19128;0;0;0;0;-31229;-31229;-37572;-24806;-5310;26248	6.55816	2.73407	3.56595	0.000492861	5.4871e-06
FBgn0023001	melt	FBtr0100141	3L	7134367	7134767	401	*	Promoter (<=1kb)	3	7134516	7143074	8559	1	0	FBtr0076926;FBtr0076915;FBtr0076916;FBtr0100141;FBtr0302044;FBtr0333373;FBtr0076929;FBtr0076928;FBtr0076909;FBtr0076912;FBtr0076925;FBtr0076913;FBtr0345590;FBtr0076918;FBtr0273402;FBtr0091533;FBtr0113469;FBtr0076914;FBtr0301218;FBtr0299641;FBtr0333374;FBtr0333375;FBtr0299640;FBtr0299551;FBtr0339133;FBtr0299549;FBtr0330335;FBtr0330336;FBtr0330337;FBtr0339134;FBtr0346856;FBtr0302123;FBtr0299550;FBt…	FBgn0002775;FBgn0010387;FBgn0010387;FBgn0023001;FBgn0023001;FBgn0023001;FBgn0035735;FBgn0035736;FBgn0035737;FBgn0035741;FBgn0035742;FBgn0035743;FBgn0035743;FBgn0040837;FBgn0040837;FBgn0053556;FBgn0053556;FBgn0250836;FBgn0250836;FBgn0259173;FBgn0259173;FBgn0259173;FBgn0259173;FBgn0265296;FBgn0265296;FBgn0265296;FBgn0265296;FBgn0265296;FBgn0265296;FBgn0265296;FBgn0265296;FBgn0265296;FBgn0265296;FBg…	0;2504;1730;0;0;0;-47759;-45580;41163;8462;-6103;5464;5464;-23332;-23333;0;0;3493;3402;0;0;0;0;0;0;0;0;0;0;0;0;0;0;0;0;0;0;0;-4231	5.43856	0	4.6823	0.0055779	0.000353537
FBgn0023214	edl	FBtr0086652	2R	18671403	18671803	401	*	Promoter (1-2kb)	2	18667527	18673536	6010	2	1733	FBtr0086710;FBtr0345422;FBtr0086659;FBtr0086652;FBtr0086708;FBtr0086711;FBtr0086712;FBtr0345423;FBtr0086661;FBtr0340394;FBtr0345424;FBtr0301862;FBtr0301861;FBtr0086658;FBtr0086657;FBtr0340392;FBtr0086655;FBtr0086654;FBtr0086605;FBtr0086607;FBtr0340389;FBtr0086647;FBtr0086660;FBtr0300923;FBtr0300924;FBtr0086603;FBtr0340391;FBtr0086653;FBtr0340390;FBtr0086608;FBtr0345672;FBtr0091953;FBtr0340393;FBt…	FBgn0000566;FBgn0000566;FBgn0011868;FBgn0023214;FBgn0034365;FBgn0034366;FBgn0034366;FBgn0034368;FBgn0034368;FBgn0034368;FBgn0034368;FBgn0034371;FBgn0034371;FBgn0034371;FBgn0034371;FBgn0034372;FBgn0034372;FBgn0034372;FBgn0034377;FBgn0034379;FBgn0034379;FBgn0034380;FBgn0050122;FBgn0050122;FBgn0050122;FBgn0050227;FBgn0053136;FBgn0053136;FBgn0053136;FBgn0053147;FBgn0053147;FBgn0062961;FBgn0259202;FBg…	0;0;-31607;0;49862;0;0;0;0;0;0;0;0;0;0;0;0;0;-24782;0;0;0;0;0;0;31846;-5611;-5611;-5611;0;0;-39588;0;0;0;0;0;0;0;0;0;0;31209;-48366;14972;12395;9367;12395;0;-48395;-48432	6.19442	1.81295	3.96714	0.00261635	9.94875e-05
FBgn0023214	edl	FBtr0086652	2R	18673313	18673713	401	*	Promoter (<=1kb)	2	18667527	18673536	6010	2	0	FBtr0086710;FBtr0345422;FBtr0086659;FBtr0086652;FBtr0086711;FBtr0086712;FBtr0345423;FBtr0086661;FBtr0340394;FBtr0345424;FBtr0301862;FBtr0301861;FBtr0086658;FBtr0086657;FBtr0340392;FBtr0086655;FBtr0086654;FBtr0086605;FBtr0086607;FBtr0340389;FBtr0086647;FBtr0086660;FBtr0300923;FBtr0300924;FBtr0086603;FBtr0340391;FBtr0086653;FBtr0340390;FBtr0086608;FBtr0345672;FBtr0091953;FBtr0340393;FBtr0299689;FBt…	FBgn0000566;FBgn0000566;FBgn0011868;FBgn0023214;FBgn0034366;FBgn0034366;FBgn0034368;FBgn0034368;FBgn0034368;FBgn0034368;FBgn0034371;FBgn0034371;FBgn0034371;FBgn0034371;FBgn0034372;FBgn0034372;FBgn0034372;FBgn0034377;FBgn0034379;FBgn0034379;FBgn0034380;FBgn0050122;FBgn0050122;FBgn0050122;FBgn0050227;FBgn0053136;FBgn0053136;FBgn0053136;FBgn0053147;FBgn0053147;FBgn0062961;FBgn0259202;FBgn0259202;FBg…	0;0;-33517;0;0;0;0;0;0;0;0;0;0;0;0;0;0;-22872;0;0;0;0;0;0;33756;-7521;-7521;-7521;0;0;-37678;0;0;0;0;0;0;0;0;0;0;33119;-46456;13062;10485;7457;10485;0;-46485;-46522	5.23312	0	4.43419	0.00957195	0.000877851
FBgn0025456	CREG	FBtr0089897	3R	17394468	17394868	401	*	Promoter (<=1kb)	4	17393272	17394640	1369	2	0	FBtr0089895;FBtr0089897;FBtr0305991;FBtr0089896;FBtr0083436;FBtr0339170;FBtr0083453;FBtr0083452;FBtr0302317;FBtr0083448;FBtr0083447;FBtr0339531;FBtr0339532;FBtr0083437;FBtr0083438;FBtr0083439;FBtr0303755;FBtr0083446;FBtr0113244;FBtr0083442;FBtr0083441;FBtr0112474;FBtr0333932;FBtr0112476;FBtr0332163;FBtr0303731;FBtr0303828;FBtr0303829;FBtr0303831;FBtr0303830;FBtr0303853;FBtr0303854;FBtr0344657;FBt…	FBgn0025456;FBgn0025456;FBgn0025456;FBgn0025456;FBgn0028992;FBgn0038498;FBgn0038498;FBgn0038499;FBgn0038499;FBgn0038504;FBgn0038504;FBgn0038504;FBgn0038504;FBgn0038505;FBgn0038506;FBgn0038507;FBgn0038508;FBgn0038509;FBgn0038510;FBgn0038511;FBgn0053333;FBgn0085308;FBgn0085308;FBgn0085309;FBgn0261932;FBgn0261932;FBgn0262003;FBgn0262004;FBgn0262005;FBgn0262006;FBgn0262023;FBgn0262024;FBgn0262825;FBg…	-159;0;0;-159;0;-48135;-28349;0;0;0;0;0;0;-13008;-14751;-16240;-20871;27334;45860;-30900;-22599;0;0;0;-11810;-12116;0;-19033;10241;11643;-23891;-25770;-11701;0;0;0;0;39562;0;-22711;23151;-34894;-37513;-46233	4.8577	0	3.94056	0.0238788	0.00399559
FBgn0026372	RpL23A	FBtr0474640	3L	1668552	1668952	401	*	Promoter (<=1kb)	3	1666288	1668654	2367	2	0	FBtr0331462;FBtr0331461;FBtr0300894;FBtr0306578;FBtr0072815;FBtr0072819;FBtr0300893;FBtr0302310;FBtr0072758;FBtr0330180;FBtr0072760;FBtr0346593;FBtr0072761;FBtr0072811;FBtr0072812;FBtr0474640;FBtr0072805;FBtr0072798;FBtr0072799;FBtr0334080;FBtr0309845;FBtr0334078;FBtr0334079;FBtr0072755;FBtr0072754;FBtr0302024;FBtr0072821;FBtr0072822;FBtr0072813;FBtr0072814;FBtr0072759;FBtr0072810;FBtr0072809;FBt…	FBgn0013342;FBgn0013342;FBgn0013342;FBgn0013342;FBgn0013342;FBgn0013342;FBgn0013342;FBgn0013342;FBgn0013753;FBgn0013753;FBgn0013755;FBgn0025712;FBgn0025712;FBgn0025725;FBgn0025725;FBgn0026372;FBgn0026372;FBgn0027594;FBgn0027594;FBgn0027594;FBgn0027594;FBgn0027594;FBgn0027594;FBgn0035244;FBgn0035244;FBgn0035245;FBgn0035245;FBgn0035246;FBgn0035247;FBgn0035247;FBgn0035248;FBgn0035249;FBgn0035251;FBg…	0;0;0;0;0;0;0;0;0;0;20683;0;0;0;0;0;0;0;0;0;0;0;0;0;0;-42862;0;0;-29317;-29317;23085;0;0;0;0;0;0;0;0;0;0;0;0;0;0;3775;-25665;33455;33455;0;0;0;-2030;-1807;-1588;-1245;0;0;-1305	6.37845	3.80392	2.49209	0.0350704	0.00767279
FBgn0026602	Ady43A	FBtr0089050	2R	7241456	7241856	401	*	Distal Intergenic	2	7243024	7245776	2753	2	3920	FBtr0089042;FBtr0089043;FBtr0089044;FBtr0332461;FBtr0332462;FBtr0089051;FBtr0089050;FBtr0089049;FBtr0089022;FBtr0345370;FBtr0089021;FBtr0344892;FBtr0336908;FBtr0088961;FBtr0345539;FBti0018914-RA;FBti0018985-RA;FBti0019015-RA;FBti0019975-RA;FBti0061091-RA	FBgn0003090;FBgn0003090;FBgn0003090;FBgn0003174;FBgn0003174;FBgn0026389;FBgn0026602;FBgn0033153;FBgn0033154;FBgn0033155;FBgn0033155;FBgn0260991;FBgn0260991;FBgn0260991;FBgn0266818;FBti0018914;FBti0018985;FBti0019015;FBti0019975;FBti0061091	0;0;0;0;0;-6543;0;0;19413;0;0;-36611;-36750;-36750;-12746;-40120;5581;-23871;27381;31678	5.1328	0	4.29579	0.0124857	0.00138318
FBgn0026602	Ady43A	FBtr0089050	2R	7245605	7246005	401	*	Promoter (<=1kb)	2	7243024	7245776	2753	2	0	FBtr0089042;FBtr0089043;FBtr0089044;FBtr0332461;FBtr0332462;FBtr0089051;FBtr0089050;FBtr0089049;FBtr0089022;FBtr0345370;FBtr0089021;FBtr0344892;FBtr0336908;FBtr0088961;FBtr0345539;FBti0018914-RA;FBti0018985-RA;FBti0019015-RA;FBti0019975-RA;FBti0061091-RA	FBgn0003090;FBgn0003090;FBgn0003090;FBgn0003174;FBgn0003174;FBgn0026389;FBgn0026602;FBgn0033153;FBgn0033154;FBgn0033155;FBgn0033155;FBgn0260991;FBgn0260991;FBgn0260991;FBgn0266818;FBti0018914;FBti0018985;FBti0019015;FBti0019975;FBti0061091	0;0;0;0;0;-10692;0;0;15264;0;0;-32462;-32601;-32601;-8597;-44269;9730;-28020;23232;35827	6.63231	0.227983	4.95412	0.00179036	4.79561e-05
FBgn0026619	Taz	FBtr0087862	2R	12756114	12756514	401	*	Promoter (<=1kb)	2	12753026	12756414	3389	2	0	FBtr0087855;FBtr0087856;FBtr0087861;FBtr0087853;FBtr0339705;FBtr0087863;FBtr0087862;FBtr0302455;FBtr0087864;FBtr0087852;FBtr0087865;FBtr0087854;FBtr0345195;FBtr0087860;FBtr0087859;FBtr0087858;FBtr0302644;FBtr0302645;FBtr0310576;FBtr0344918;FBtr0345477;FBti0019021-RA;FBti0019022-RA	FBgn0003326;FBgn0003326;FBgn0011227;FBgn0020930;FBgn0020930;FBgn0026619;FBgn0026619;FBgn0026619;FBgn0026619;FBgn0026741;FBgn0033773;FBgn0033774;FBgn0086904;FBgn0086904;FBgn0086904;FBgn0086904;FBgn0261545;FBgn0261545;FBgn0261545;FBgn0266630;FBgn0266804;FBti0019021;FBti0019022	0;0;0;0;0;-711;0;-937;-1219;0;-3178;-5599;4010;0;0;0;0;0;0;42745;-20810;48543;41140	5.72331	1.81295	3.50289	0.0134	0.0015657
FBgn0027493	AdSS	FBtr0083991	3R	20829744	20830144	401	*	Promoter (<=1kb)	4	20824667	20830580	5914	2	436	FBtr0083964;FBtr0083991;FBtr0083971;FBtr0334711;FBtr0334715;FBtr0473514;FBtr0473515;FBtr0083958;FBtr0113256;FBtr0334713;FBtr0334716;FBtr0334720;FBtr0083959;FBtr0083960;FBtr0334718;FBtr0334714;FBtr0083961;FBtr0083962;FBtr0334717;FBtr0473516;FBtr0334712;FBtr0334719;FBtr0083963;FBtr0083995;FBtr0083994;FBtr0334723;FBtr0110823;FBtr0083993;FBtr0083992;FBtr0083967;FBtr0083968;FBtr0346148;FBtr0083969;FBt…	FBgn0019936;FBgn0027493;FBgn0028396;FBgn0038826;FBgn0038826;FBgn0038826;FBgn0038826;FBgn0038826;FBgn0038826;FBgn0038826;FBgn0038826;FBgn0038826;FBgn0038826;FBgn0038826;FBgn0038826;FBgn0038826;FBgn0038826;FBgn0038826;FBgn0038826;FBgn0038826;FBgn0038826;FBgn0038826;FBgn0038826;FBgn0038827;FBgn0038828;FBgn0038828;FBgn0038829;FBgn0038829;FBgn0038830;FBgn0038832;FBgn0038833;FBgn0038834;FBgn0038834;FBg…	0;0;-40892;0;0;0;0;0;0;0;0;0;0;0;0;0;0;0;0;0;0;0;0;-13554;0;0;0;0;0;-11996;-16924;0;0;-20690;0;-43794;-47592;-42844;-983;0;0;0;6818;7134;29801;23214;0;0;49240;-24402;-10266;-41996;15468;23183	6.54419	3.68741	3.22663	0.00899634	0.000785637
FBgn0027590	GstE12	FBtr0072436	2R	24767854	24768254	401	*	Promoter (<=1kb)	2	24766718	24768172	1455	2	0	FBtr0072378;FBtr0300076;FBtr0072379;FBtr0072427;FBtr0305671;FBtr0072425;FBtr0072430;FBtr0072436;FBtr0305309;FBtr0343496;FBtr0305310;FBtr0072426;FBtr0072370;FBtr0072371;FBtr0300130;FBtr0072433;FBtr0072434;FBtr0072435;FBtr0308684;FBtr0072374;FBtr0072429;FBtr0072375;FBtr0072376;FBtr0072377;FBtr0339275;FBtr0345679;FBtr0072437;FBtr0310371;FBtr0072428;FBtr0305672;FBtr0343495;FBtr0072369;FBtr0343494;FBt…	FBgn0000157;FBgn0000157;FBgn0000157;FBgn0015801;FBgn0015801;FBgn0023181;FBgn0025578;FBgn0027590;FBgn0027590;FBgn0027590;FBgn0027590;FBgn0028738;FBgn0035056;FBgn0035057;FBgn0035059;FBgn0035060;FBgn0035060;FBgn0035060;FBgn0035060;FBgn0035063;FBgn0035064;FBgn0035065;FBgn0035068;FBgn0035069;FBgn0035069;FBgn0035069;FBgn0040666;FBgn0040666;FBgn0041205;FBgn0041205;FBgn0050421;FBgn0050421;FBgn0050421;FBg…	0;0;0;0;0;0;0;0;0;-147;0;27228;10476;7190;0;0;0;0;0;0;0;0;-29671;-30544;-30544;-30544;0;0;0;0;0;0;0;0;0;0;-41071;0;0;-28477;4188;39915	6.14555	2.77405	3.19488	0.00537727	0.000327976
FBgn0027621	Pfrx	FBtr0074716	X	19498091	19498491	401	*	Promoter (<=1kb)	6	19498373	19508902	10530	1	0	FBtr0302082;FBtr0074784;FBtr0307904;FBtr0336668;FBtr0074780;FBtr0074713;FBtr0074714;FBtr0074715;FBtr0307192;FBtr0074716;FBtr0074717;FBtr0339440;FBtr0074718;FBtr0074719;FBtr0074720;FBtr0307193;FBtr0307194;FBtr0339439;FBtr0074707;FBtr0074708;FBtr0309223;FBtr0309224;FBtr0074710;FBtr0346014;FBtr0074711;FBtr0074712;FBtr0074783;FBtr0074721;FBtr0307195;FBtr0307196;FBtr0074779;FBtr0300214;FBtr0074785;FBt…	FBgn0020261;FBgn0020261;FBgn0027291;FBgn0027291;FBgn0027291;FBgn0027621;FBgn0027621;FBgn0027621;FBgn0027621;FBgn0027621;FBgn0027621;FBgn0027621;FBgn0027621;FBgn0027621;FBgn0027621;FBgn0027621;FBgn0027621;FBgn0027621;FBgn0031016;FBgn0031016;FBgn0031016;FBgn0031016;FBgn0031018;FBgn0031020;FBgn0031020;FBgn0031021;FBgn0031022;FBgn0031023;FBgn0031023;FBgn0031023;FBgn0031026;FBgn0040890;FBgn0044030;FBg…	-6080;-6080;0;0;0;0;0;0;0;0;0;0;0;0;0;0;0;0;0;0;0;0;23028;0;0;0;-3690;0;-11277;-11277;33251;-3099;-18174;0;48991;48991;48991;-18772;-18680;0;0;0;0;0;0;0;0;0;-29871;-12668;-2195;-25405;11942;-3984	5.64744	0.227983	4.07386	0.0117631	0.00125869
FBgn0028473	Non1	FBtr0300649	2R	9398605	9399005	401	*	Promoter (<=1kb)	2	9396265	9398734	2470	2	0	FBtr0302504;FBtr0332999;FBtr0088553;FBtr0088552;FBtr0306111;FBtr0088505;FBtr0088508;FBtr0306807;FBtr0112892;FBtr0333004;FBtr0300649;FBtr0088554;FBtr0088550;FBtr0088548;FBtr0088549;FBtr0339384;FBtr0306808;FBtr0088558;FBtr0088503;FBtr0332997;FBtr0332996;FBtr0088555;FBtr0088551;FBtr0300293;FBtr0333003;FBtr0088557;FBtr0088506;FBtr0339380;FBtr0091775;FBtr0345669;FBtr0299845;FBtr0300527;FBtr0301766;FBt…	FBgn0010549;FBgn0010549;FBgn0016078;FBgn0016078;FBgn0016078;FBgn0016970;FBgn0017558;FBgn0017558;FBgn0017558;FBgn0017558;FBgn0028473;FBgn0028473;FBgn0029092;FBgn0029092;FBgn0029092;FBgn0029092;FBgn0029092;FBgn0033403;FBgn0033404;FBgn0033405;FBgn0033405;FBgn0033408;FBgn0033412;FBgn0033413;FBgn0033413;FBgn0040775;FBgn0041087;FBgn0041087;FBgn0053774;FBgn0266860;FBgn0287478;FBgn0287478;FBgn0287478;FBg…	8440;8440;0;0;0;-75;0;0;0;0;0;0;0;0;0;0;0;0;53256;0;0;-2399;24683;0;0;-35699;-15337;-15337;1324;46779;0;0;0;0;-37235;2445;21941	6.01436	3.50311	2.47412	0.0226078	0.00357358
FBgn0028670	Vha100-2	FBtr0083657	3R	18393226	18393626	401	*	5' UTR	4	18390323	18396928	6606	2	3302	FBtr0083584;FBtr0083585;FBtr0330042;FBtr0083644;FBtr0083641;FBtr0083650;FBtr0083640;FBtr0083645;FBtr0330040;FBtr0083652;FBtr0083651;FBtr0083649;FBtr0083648;FBtr0083642;FBtr0083643;FBtr0301284;FBtr0083646;FBtr0083647;FBtr0083657;FBtr0083656;FBtr0302308;FBtr0345256;FBtr0083576;FBtr0083586;FBtr0302307;FBtr0339976;FBtr0083577;FBtr0344551;FBtr0083581;FBtr0083582;FBtr0083583;FBtr0344550;FBtr0083580;FBt…	FBgn0004618;FBgn0004618;FBgn0004618;FBgn0004652;FBgn0004652;FBgn0004652;FBgn0004652;FBgn0004652;FBgn0004652;FBgn0004652;FBgn0004652;FBgn0004652;FBgn0004652;FBgn0004652;FBgn0004652;FBgn0004652;FBgn0004652;FBgn0004652;FBgn0028670;FBgn0028670;FBgn0038606;FBgn0038606;FBgn0038607;FBgn0038608;FBgn0038608;FBgn0038608;FBgn0038609;FBgn0038610;FBgn0038610;FBgn0038610;FBgn0038610;FBgn0038610;FBgn0038611;FBg…	-20488;-20488;-20488;0;0;0;0;0;0;0;0;0;0;0;0;0;0;0;0;0;0;0;31232;-27064;-27064;-27064;0;0;0;0;0;0;0;7398;-3421;0;0;0;18005;0;0;0;0;0;0;-9400;-9597;-9597;-9696;18690;32243;-46497;-15249	5.46967	0.227983	3.93226	0.0152573	0.00192902
FBgn0030362	regucalcin	FBtr0073578	X	12014849	12015249	401	*	Promoter (<=1kb)	6	12015483	12017058	1576	1	-234	FBtr0347416;FBtr0332308;FBtr0332309;FBtr0332310;FBtr0112806;FBtr0342733;FBtr0073580;FBtr0073582;FBtr0073581;FBtr0073574;FBtr0339626;FBtr0346737;FBtr0073579;FBtr0073575;FBtr0073576;FBtr0073578;FBtr0073577;FBtr0073621;FBtr0073622;FBtr0073641;FBtr0342732;FBtr0073640;FBtr0073623;FBtr0073638;FBtr0339625;FBtr0073642;FBtr0342741;FBtr0307315;FBtr0307320;FBtr0307325;FBtr0332391;FBtr0307313;FBtr0307314;FBt…	FBgn0000808;FBgn0000808;FBgn0000808;FBgn0000808;FBgn0001083;FBgn0001083;FBgn0001083;FBgn0003865;FBgn0030359;FBgn0030360;FBgn0030360;FBgn0030361;FBgn0030361;FBgn0030362;FBgn0030362;FBgn0030362;FBgn0030362;FBgn0030364;FBgn0030365;FBgn0030366;FBgn0030366;FBgn0030367;FBgn0030369;FBgn0030370;FBgn0043001;FBgn0043001;FBgn0052656;FBgn0263111;FBgn0263111;FBgn0263111;FBgn0263111;FBgn0263111;FBgn0263111;FBg…	-27085;-27085;-27085;-27085;-16349;-12542;0;-25901;-22081;0;0;0;0;0;0;-234;-234;0;0;0;0;0;0;41386;2712;2712;-44546;-30934;-30934;-29762;-33673;-30934;-30934;-30934;-30934;-30934;-30934;-30934;-30934;-30934;-30934;-30934;-30934;-30934;-30934;-28449;-28449;0	5.78646	1.22798	3.78129	0.0113255	0.00118223
FBgn0030521	CtsB1	FBtr0346091	X	13782120	13782520	401	*	Promoter (<=1kb)	6	13779847	13782170	2324	2	0	FBtr0331710;FBtr0331709;FBtr0073842;FBtr0073841;FBtr0331717;FBtr0340289;FBtr0301532;FBtr0301533;FBtr0301534;FBtr0301535;FBtr0073822;FBtr0100194;FBtr0100195;FBtr0331716;FBtr0073823;FBtr0073821;FBtr0346090;FBtr0073820;FBtr0073828;FBtr0331708;FBtr0073818;FBtr0073819;FBtr0331719;FBtr0112981;FBtr0331711;FBtr0331712;FBtr0073840;FBtr0346091;FBtr0073838;FBtr0479736;FBtr0073837;FBtr0073836;FBtr0073827;FBt…	FBgn0001087;FBgn0001087;FBgn0001087;FBgn0001612;FBgn0003218;FBgn0003218;FBgn0003218;FBgn0003218;FBgn0003218;FBgn0003218;FBgn0003218;FBgn0003218;FBgn0003218;FBgn0003218;FBgn0003218;FBgn0004047;FBgn0004047;FBgn0020909;FBgn0027537;FBgn0030518;FBgn0030518;FBgn0030519;FBgn0030519;FBgn0030520;FBgn0030520;FBgn0030520;FBgn0030520;FBgn0030521;FBgn0030521;FBgn0030522;FBgn0030524;FBgn0030525;FBgn0030528;FBg…	-46431;0;0;0;0;0;0;0;0;0;0;0;0;0;14456;0;0;0;-40306;44178;43981;0;0;0;0;0;0;0;0;0;8591;15118;0;0;0;0;0;0;0;-25294;0;53845;55578;55578;55578;55578;0;0;0;0;0;0;0;0;0;0;0;0;0	5.81019	2.45473	2.99365	0.0106493	0.00104944
FBgn0030616	RpL37a	FBtr0074027	X	15139252	15139652	401	*	Promoter (<=1kb)	6	15137870	15139367	1498	2	0	FBtr0307210;FBtr0452148;FBtr0307207;FBtr0307208;FBtr0307209;FBtr0330400;FBtr0330401;FBtr0346798;FBtr0452146;FBtr0452147;FBtr0074029;FBtr0074028;FBtr0074027;FBtr0330403;FBtr0074026;FBtr0112984;FBtr0330402;FBtr0340410;FBtr0100009;FBtr0330259;FBtr0330260	FBgn0030613;FBgn0030613;FBgn0030613;FBgn0030613;FBgn0030613;FBgn0030613;FBgn0030613;FBgn0030613;FBgn0030613;FBgn0030613;FBgn0030614;FBgn0030615;FBgn0030616;FBgn0030616;FBgn0030617;FBgn0030617;FBgn0030617;FBgn0030617;FBgn0260006;FBgn0263994;FBgn0263994	0;0;0;0;0;0;0;0;0;0;-43210;0;0;0;23573;23573;23573;23573;0;0;0	5.7257	3.55601	1.96705	0.0487875	0.0138909
FBgn0031418	CG3609	FBtr0077791	2L	2374421	2374821	401	*	Promoter (<=1kb)	1	2372455	2374627	2173	2	0	FBtr0077797;FBtr0077796;FBtr0330670;FBtr0077798;FBtr0077795;FBtr0330668;FBtr0077794;FBtr0330669;FBtr0077793;FBtr0100648;FBtr0333226;FBtr0077799;FBtr0344662;FBtr0344663;FBtr0077792;FBtr0330667;FBtr0303027;FBtr0331441;FBtr0077791;FBtr0077764;FBtr0331438;FBtr0077765;FBtr0077766;FBtr0331437;FBtr0077768;FBtr0077790;FBtr0331439;FBtr0331440;FBtr0077769;FBtr0307078;FBtr0307079;FBtr0077770;FBtr0335462;FBt…	FBgn0014010;FBgn0014010;FBgn0014010;FBgn0014010;FBgn0014010;FBgn0014010;FBgn0014010;FBgn0014010;FBgn0014010;FBgn0031413;FBgn0031413;FBgn0031413;FBgn0031414;FBgn0031414;FBgn0031417;FBgn0031417;FBgn0031418;FBgn0031418;FBgn0031418;FBgn0031419;FBgn0031420;FBgn0031420;FBgn0031420;FBgn0031420;FBgn0031422;FBgn0031423;FBgn0031423;FBgn0031423;FBgn0031424;FBgn0031424;FBgn0031426;FBgn0031428;FBgn0031428;FBg…	-10917;-9700;-12566;-11640;-9700;-9700;-9467;-9467;0;0;0;0;0;0;0;0;-684;-360;0;0;0;0;0;0;-8381;10971;10971;10971;-25474;-25930;40501;0;0;41899;41835;44983;45192;43144;0;0;0;8827;15868;15868;0;0;-49976;761;-16839	5.22301	1.56208	3.07249	0.0404446	0.00991054
FBgn0031703	CG12512	FBtr0079077	2L	5342273	5342673	401	*	Promoter (<=1kb)	1	5339132	5342234	3103	2	-39	FBtr0079072;FBtr0307035;FBtr0307034;FBtr0342936;FBtr0079070;FBtr0300020;FBtr0079071;FBtr0346579;FBtr0304843;FBtr0300012;FBtr0343224;FBtr0347408;FBtr0347409;FBtr0329970;FBtr0079082;FBtr0307041;FBtr0329969;FBtr0307040;FBtr0343227;FBtr0079080;FBtr0307036;FBtr0079073;FBtr0079079;FBtr0307038;FBtr0307039;FBtr0343226;FBtr0079078;FBtr0307037;FBtr0079077;FBtr0342943;FBtr0342944;FBtr0342942;FBtr0344050;FBt…	FBgn0015031;FBgn0015031;FBgn0015031;FBgn0016076;FBgn0016076;FBgn0016076;FBgn0016076;FBgn0016076;FBgn0016920;FBgn0016920;FBgn0016920;FBgn0016920;FBgn0016920;FBgn0031697;FBgn0031697;FBgn0031698;FBgn0031698;FBgn0031698;FBgn0031700;FBgn0031700;FBgn0031701;FBgn0031701;FBgn0031702;FBgn0031702;FBgn0031702;FBgn0031702;FBgn0031702;FBgn0031702;FBgn0031703;FBgn0262097;FBgn0262097;FBgn0265958;FBgn0266320;FBg…	15046;15046;14984;0;0;0;0;0;-3527;0;0;0;0;0;0;0;0;0;-13429;-13394;12416;12416;-6103;-6103;-6103;-6103;-4200;-4200;0;38401;38401;-44878;0;-44345;2469	5.23571	1.108	3.17531	0.0338823	0.00717833
FBgn0031835	CG11319	FBtr0089641	2L	6601017	6601417	401	*	Promoter (<=1kb)	1	6568400	6601068	32669	2	0	FBtr0479839;FBtr0343157;FBtr0079288;FBtr0079289;FBtr0343162;FBtr0079332;FBtr0343163;FBtr0343161;FBtr0079330;FBtr0089641;FBtr0343160;FBtr0343159;FBtr0079291;FBtr0079292;FBtr0079293;FBtr0113026;FBtr0079327;FBtr0331187;FBtr0331191;FBtr0113410;FBtr0331192;FBtr0331189;FBtr0331190;FBtr0079326;FBtr0331188;FBtr0112553;FBtr0079290;FBtr0343158;FBtr0343156;FBtr0343863;FBtr0303224;FBtr0079295;FBtr0343864	FBgn0031829;FBgn0031830;FBgn0031830;FBgn0031831;FBgn0031832;FBgn0031832;FBgn0031832;FBgn0031834;FBgn0031834;FBgn0031835;FBgn0031835;FBgn0031835;FBgn0031836;FBgn0031836;FBgn0031836;FBgn0031837;FBgn0051634;FBgn0051635;FBgn0051635;FBgn0051635;FBgn0051635;FBgn0051635;FBgn0051635;FBgn0051635;FBgn0051635;FBgn0085374;FBgn0263916;FBgn0263916;FBgn0266002;FBgn0266218;FBgn0286898;FBgn0286898;FBgn0286898	0;43217;43217;41586;-39357;-39357;0;0;0;0;0;0;0;0;0;20283;30990;0;0;0;0;0;0;0;0;-21695;0;0;49163;-17663;0;0;0	4.67652	0	3.72314	0.0335748	0.00703915
FBgn0031969	pes	FBtr0300183	2L	7994008	7994408	401	*	Promoter (<=1kb)	1	7986786	7994184	7399	2	0	FBtr0300185;FBtr0300184;FBtr0079531;FBtr0306336;FBtr0300183;FBtr0331674;FBtr0344861;FBtr0344860;FBtr0114550;FBtr0331673;FBtr0344063;FBtr0305574;FBtr0079551;FBtr0343382;FBtr0079532;FBtr0079550;FBtr0343384;FBtr0079549;FBtr0343383;FBtr0300761;FBtr0079533;FBtr0079534;FBtr0301129;FBtr0301128;FBtr0306002;FBtr0079535;FBtr0333095;FBtr0079540;FBtr0345332;FBtr0079546;FBtr0344788;FBtr0344789;FBtr0306000;FBt…	FBgn0031968;FBgn0031968;FBgn0031968;FBgn0031968;FBgn0031969;FBgn0031969;FBgn0031969;FBgn0031969;FBgn0031969;FBgn0031969;FBgn0031970;FBgn0031970;FBgn0031970;FBgn0031971;FBgn0031971;FBgn0031972;FBgn0031972;FBgn0031973;FBgn0031974;FBgn0031974;FBgn0031975;FBgn0031975;FBgn0031976;FBgn0031976;FBgn0031976;FBgn0031977;FBgn0031977;FBgn0031979;FBgn0031980;FBgn0031980;FBgn0031981;FBgn0031981;FBgn0044323;FBg…	0;0;0;0;0;-2428;-792;-431;0;-2428;0;3296;3743;0;0;0;0;0;15069;15069;0;-18364;33971;0;0;0;0;-46698;48501;48451;0;0;0;0;0;0;0;0;0;0;47942;0;0;0;0;-390;34913;0;-19261;-24452	5.45888	1.81295	3.24442	0.0275502	0.00512618
FBgn0032218	CG5381	FBtr0080060	2L	10321432	10321832	401	*	Promoter (<=1kb)	1	10317497	10321802	4306	2	0	FBtr0080001;FBtr0332190;FBtr0080078;FBtr0343612;FBtr0080065;FBtr0343611;FBtr0080059;FBtr0079994;FBtr0080063;FBtr0331670;FBtr0332198;FBtr0080054;FBtr0080074;FBtr0080073;FBtr0080070;FBtr0080072;FBtr0080071;FBtr0345746;FBtr0080066;FBtr0344857;FBtr0080064;FBtr0079987;FBtr0331669;FBtr0080061;FBtr0079988;FBtr0080060;FBtr0331666;FBtr0331668;FBtr0331667;FBtr0079989;FBtr0079990;FBtr0079991;FBtr0331665;FBt…	FBgn0003087;FBgn0003087;FBgn0003751;FBgn0005322;FBgn0005322;FBgn0005322;FBgn0011703;FBgn0019932;FBgn0027491;FBgn0027491;FBgn0027568;FBgn0027568;FBgn0032208;FBgn0032209;FBgn0032210;FBgn0032210;FBgn0032210;FBgn0032211;FBgn0032211;FBgn0032213;FBgn0032213;FBgn0032214;FBgn0032216;FBgn0032216;FBgn0032217;FBgn0032218;FBgn0032218;FBgn0032218;FBgn0032218;FBgn0032219;FBgn0032219;FBgn0032219;FBgn0032219;FBg…	0;0;-49108;0;0;0;6111;0;-10658;-10476;40875;40875;0;-26047;-21585;-23165;-21585;-19414;-19414;0;0;0;0;0;6640;0;0;0;0;-644;-644;-1654;-1667;9284;9284;0;0;0;0;0;0;-22610;34765;0;0;0;0;0;52068;0;0;0;30259;30259;32073;0;-44271;0;0;0;51381;23702;23702;0;-22737	4.98475	0	4.1025	0.0181979	0.00251493
FBgn0032451	spict	FBtr0080397	2L	12704477	12704877	401	*	Promoter (<=1kb)	1	12704725	12706683	1959	1	0	FBtr0340540;FBtr0340539;FBtr0080392;FBtr0080393;FBtr0340546;FBtr0080412;FBtr0080411;FBtr0080394;FBtr0340541;FBtr0300273;FBtr0080395;FBtr0340543;FBtr0080396;FBtr0340544;FBtr0340542;FBtr0080409;FBtr0080408;FBtr0340545;FBtr0329925;FBtr0080407;FBtr0080397;FBtr0329924;FBtr0080406;FBtr0080398;FBtr0080405;FBtr0332410;FBtr0089908;FBtr0301163;FBtr0090015;FBtr0090019;FBtr0090022;FBtr0090023;FBtr0090025;FBt…	FBgn0004394;FBgn0004394;FBgn0004394;FBgn0004394;FBgn0032442;FBgn0032442;FBgn0032444;FBgn0032445;FBgn0032445;FBgn0032446;FBgn0032447;FBgn0032447;FBgn0032447;FBgn0032447;FBgn0032447;FBgn0032448;FBgn0032449;FBgn0032449;FBgn0032450;FBgn0032450;FBgn0032451;FBgn0032451;FBgn0032452;FBgn0032453;FBgn0032454;FBgn0032454;FBgn0032455;FBgn0032455;FBgn0032456;FBgn0032456;FBgn0032456;FBgn0032456;FBgn0032456;FBg…	47312;46755;46653;25873;-35123;-34763;0;0;0;0;0;0;8641;8641;8285;-7154;-3833;-3731;-26;-26;0;0;0;0;0;0;0;0;0;0;0;0;0;0;0;0;0;-17396;-17400;-17400;-17400;-17400;-17400;-17400;-17400;-17400;-20080;24283;-26248;39070;48777;-20080;-20126	6.35963	3.55601	2.62189	0.00347902	0.000159295
FBgn0033079	Fmo-2	FBtr0086148	2R	6645250	6645650	401	*	Promoter (<=1kb)	2	6642418	6645098	2681	2	-152	FBtr0336663;FBtr0086110;FBtr0336666;FBtr0086149;FBtr0086108;FBtr0305958;FBtr0086148;FBtr0336665;FBtr0086147;FBtr0086114;FBtr0086115;FBtr0086116;FBtr0330253;FBtr0086145;FBtr0302190;FBtr0086118;FBtr0086119;FBtr0307502;FBtr0086144;FBtr0086122;FBtr0086120;FBtr0086121;FBtr0306112;FBtr0086123;FBtr0086107;FBtr0086109;FBtr0086142;FBtr0091923;FBtr0114365;FBtr0114364;FBtr0332950;FBtr0301636;FBtr0086141;FBt…	FBgn0013732;FBgn0013732;FBgn0026761;FBgn0026761;FBgn0029131;FBgn0033076;FBgn0033079;FBgn0033081;FBgn0033081;FBgn0033085;FBgn0033086;FBgn0033086;FBgn0033086;FBgn0033087;FBgn0033087;FBgn0033088;FBgn0033088;FBgn0033089;FBgn0033089;FBgn0033090;FBgn0033092;FBgn0033092;FBgn0033092;FBgn0033093;FBgn0042085;FBgn0050443;FBgn0050446;FBgn0053919;FBgn0086655;FBgn0086655;FBgn0086655;FBgn0086655;FBgn0259483;FBg…	-11676;-11676;-9163;-8988;0;-44272;-152;0;0;0;0;0;0;0;0;-27954;-27954;30155;0;-37536;0;0;-34496;0;0;-7567;44324;-20673;0;0;0;0;0;0;34741;0;0;0;0;-36146;38099;16335;16468;18545;0;0;0;0;29498;23050;-18584;-35631;-1003	5.68664	1.56208	3.5434	0.0125345	0.0013921
FBgn0033402	Myd88	FBtr0345024	2R	9303206	9303606	401	*	3' UTR	2	9303678	9308388	4711	2	4782	FBtr0088605;FBtr0112897;FBtr0301511;FBtr0302604;FBtr0088603;FBtr0088604;FBtr0088601;FBtr0433506;FBtr0302603;FBtr0306585;FBtr0088602;FBtr0308206;FBtr0339290;FBtr0339291;FBtr0339292;FBtr0339293;FBtr0088599;FBtr0088597;FBtr0304798;FBtr0332998;FBtr0112930;FBtr0088600;FBtr0088595;FBtr0088596;FBtr0333000;FBtr0345024;FBtr0088598;FBtr0088558;FBtr0088503;FBtr0332997;FBtr0332996;FBtr0088594;FBtr0308205;FBt…	FBgn0020621;FBgn0020621;FBgn0020621;FBgn0020621;FBgn0020621;FBgn0020621;FBgn0020621;FBgn0020621;FBgn0020621;FBgn0020621;FBgn0020621;FBgn0020621;FBgn0020621;FBgn0020621;FBgn0020621;FBgn0020621;FBgn0026326;FBgn0028408;FBgn0028408;FBgn0028408;FBgn0028408;FBgn0033400;FBgn0033401;FBgn0033401;FBgn0033402;FBgn0033402;FBgn0033402;FBgn0033403;FBgn0033404;FBgn0033405;FBgn0033405;FBgn0050343;FBgn0050343;FBg…	0;0;0;0;0;0;0;0;0;0;0;0;0;0;0;0;0;0;0;0;0;0;0;0;0;4782;0;0;-41743;0;0;0;0;-40110;-39235;-39235;-39235;9510;0;9631;57764;9496;9452	4.42979	0	3.46378	0.0463558	0.0127642
FBgn0033402	Myd88	FBtr0333000	2R	9308562	9308962	401	*	Promoter (<=1kb)	2	9302823	9308722	5900	2	0	FBtr0112897;FBtr0301511;FBtr0302604;FBtr0088603;FBtr0088604;FBtr0088601;FBtr0433506;FBtr0302603;FBtr0306585;FBtr0088602;FBtr0308206;FBtr0339290;FBtr0339291;FBtr0339292;FBtr0339293;FBtr0088599;FBtr0088597;FBtr0304798;FBtr0332998;FBtr0112930;FBtr0088600;FBtr0088595;FBtr0088596;FBtr0333000;FBtr0345024;FBtr0088598;FBtr0088558;FBtr0088503;FBtr0332997;FBtr0332996;FBtr0301077;FBtr0301076;FBtr0301512;FBt…	FBgn0020621;FBgn0020621;FBgn0020621;FBgn0020621;FBgn0020621;FBgn0020621;FBgn0020621;FBgn0020621;FBgn0020621;FBgn0020621;FBgn0020621;FBgn0020621;FBgn0020621;FBgn0020621;FBgn0020621;FBgn0026326;FBgn0028408;FBgn0028408;FBgn0028408;FBgn0028408;FBgn0033400;FBgn0033401;FBgn0033401;FBgn0033402;FBgn0033402;FBgn0033402;FBgn0033403;FBgn0033404;FBgn0033405;FBgn0033405;FBgn0083977;FBgn0083977;FBgn0083977;FBg…	0;0;0;0;0;0;0;0;0;0;0;0;0;0;0;0;0;0;0;0;0;0;0;0;-174;0;0;-36387;0;0;-45466;-44591;-44591;-44591;4154;0;4275;52408;4140;4096	6.21933	3.2356	2.74994	0.00512506	0.000303368
FBgn0033807	AQP	FBtr0300286	2R	13214456	13214856	401	*	Promoter (<=1kb)	2	13212405	13214496	2092	2	0	FBtr0087745;FBtr0345532;FBtr0087769;FBtr0087768;FBtr0087740;FBtr0333149;FBtr0087741;FBtr0087734;FBtr0333148;FBtr0087735;FBtr0344198;FBtr0100501;FBtr0310155;FBtr0087772;FBtr0310151;FBtr0310152;FBtr0310153;FBtr0310154;FBtr0310499;FBtr0339516;FBtr0087771;FBtr0334468;FBtr0344197;FBtr0087736;FBtr0087737;FBtr0087766;FBtr0300286;FBtr0087738;FBtr0087765;FBtr0333151;FBtr0345470;FBtr0087764;FBtr0087761;FBt…	FBgn0002789;FBgn0002789;FBgn0005654;FBgn0005654;FBgn0011763;FBgn0011763;FBgn0011763;FBgn0027079;FBgn0027079;FBgn0027079;FBgn0028991;FBgn0028991;FBgn0033799;FBgn0033799;FBgn0033799;FBgn0033799;FBgn0033799;FBgn0033799;FBgn0033802;FBgn0033802;FBgn0033802;FBgn0033802;FBgn0033802;FBgn0033806;FBgn0033806;FBgn0033807;FBgn0033807;FBgn0033808;FBgn0033809;FBgn0033809;FBgn0033810;FBgn0033810;FBgn0033812;FBg…	0;0;-9119;0;0;0;-10466;15606;15606;15516;-24370;-24370;0;0;0;0;0;0;-29344;-29344;-28644;-24370;-24370;0;0;-345;0;0;0;0;0;0;0;-15727;0;0;-21124;0;-24873;36868;36868;39481;-41731;-41731;-41731;-43030;0;0;0;-3060;-2219;39061;0;-24370;-25203;-24370;0;0;-2219;-3641;-3060;-2219;0;0;0;0;0;0;-47629;-47629;-47629;-47629;9606;40640;0;30189;17967;-44643	5.58506	1.81295	3.39261	0.019072	0.00273929
FBgn0034796	CG3700	FBtr0071904	2R	22894151	22894551	401	*	Promoter (<=1kb)	2	22894435	22895745	1311	1	0	FBtr0071909;FBtr0305132;FBtr0071898;FBtr0071897;FBtr0071996;FBtr0303785;FBtr0071910;FBtr0343182;FBtr0071899;FBtr0071900;FBtr0290095;FBtr0304921;FBtr0304922;FBtr0304923;FBtr0339762;FBtr0071907;FBtr0332910;FBtr0071906;FBtr0304924;FBtr0071902;FBtr0332909;FBtr0071903;FBtr0071904;FBtr0071942;FBtr0071943;FBtr0304795;FBtr0071995;FBtr0303465;FBtr0303464;FBtr0071994;FBtr0071951;FBtr0302895;FBtr0071993;FBt…	FBgn0001263;FBgn0001263;FBgn0004896;FBgn0010078;FBgn0010660;FBgn0034785;FBgn0034786;FBgn0034786;FBgn0034788;FBgn0034789;FBgn0034789;FBgn0034789;FBgn0034789;FBgn0034789;FBgn0034789;FBgn0034791;FBgn0034792;FBgn0034792;FBgn0034792;FBgn0034793;FBgn0034793;FBgn0034795;FBgn0034796;FBgn0034797;FBgn0034797;FBgn0034797;FBgn0034800;FBgn0034800;FBgn0034802;FBgn0034802;FBgn0034803;FBgn0034803;FBgn0034804;FBg…	-35357;-35357;25992;0;30191;48174;-40423;-40324;0;0;0;0;0;0;0;0;0;-8103;-8103;0;0;0;0;0;0;0;38972;39526;0;0;0;0;46395;46618;24239;24239;0;0;0;0;0;0;0;0;0;0;0;0;0;-47326;-48635;0;0;-49172	4.34975	0	3.42067	0.0491656	0.0140636
FBgn0034885	Eglp4	FBtr0072102	2R	23614700	23615100	401	*	Promoter (<=1kb)	2	23607592	23614710	7119	2	0	FBtr0340029;FBtr0072072;FBtr0072073;FBtr0340031;FBtr0340030;FBtr0072066;FBtr0072067;FBtr0072068;FBtr0072069;FBtr0072070;FBtr0332926;FBtr0072071;FBtr0072107;FBtr0336928;FBtr0306160;FBtr0336929;FBtr0306384;FBtr0072105;FBtr0072102;FBtr0072103;FBtr0072104;FBtr0072065;FBtr0343266;FBtr0091694;FBtr0072109;FBtr0301258;FBtr0301259;FBtr0301260;FBtr0301263;FBtr0301262;FBtr0306121;FBtr0344180;FBtr0344181;FBt…	FBgn0004795;FBgn0004795;FBgn0004795;FBgn0004795;FBgn0004795;FBgn0015903;FBgn0015903;FBgn0015903;FBgn0015903;FBgn0015903;FBgn0015903;FBgn0034882;FBgn0034883;FBgn0034883;FBgn0034884;FBgn0034885;FBgn0034885;FBgn0034885;FBgn0034885;FBgn0034885;FBgn0034885;FBgn0050184;FBgn0067903;FBgn0067903;FBgn0260455;FBgn0260761;FBgn0260761;FBgn0260761;FBgn0260762;FBgn0260762;FBgn0262845;FBgn0266377;FBgn0266377;FBg…	0;0;0;0;0;0;0;0;0;0;18108;12115;-9522;0;-8046;-5758;-5597;-5159;0;0;0;0;-13501;-12927;-12927;-13913;-13913;-13913;-14644;-13913;-12244;0;0;0;0;0;23994	7.00141	3.60116	3.25632	8.8401e-05	3.41053e-07
FBgn0035173	CG13907	FBtr0072593	3L	883281	883681	401	*	Promoter (1-2kb)	3	877291	882013	4723	2	-1268	FBtr0072592;FBtr0072597;FBtr0331404;FBtr0072596;FBtr0331403;FBtr0072583;FBtr0072584;FBtr0304797;FBtr0345588;FBtr0300712;FBtr0331402;FBtr0331401;FBtr0344991;FBtr0072585;FBtr0332752;FBtr0072586;FBtr0072587;FBtr0072594;FBtr0300345;FBtr0304699;FBtr0339892;FBtr0345005;FBtr0072593;FBtr0289973;FBtr0072589;FBtr0333267;FBtr0333266;FBtr0100833;FBtr0100834;FBtr0100835;FBtr0301252;FBtr0301253;FBtr0309760;FBt…	FBgn0028999;FBgn0035162;FBgn0035162;FBgn0035164;FBgn0035164;FBgn0035165;FBgn0035165;FBgn0035165;FBgn0035165;FBgn0035166;FBgn0035166;FBgn0035167;FBgn0035167;FBgn0035167;FBgn0035168;FBgn0035168;FBgn0035169;FBgn0035170;FBgn0035171;FBgn0035171;FBgn0035171;FBgn0035173;FBgn0035173;FBgn0035176;FBgn0052479;FBgn0052479;FBgn0052479;FBgn0054056;FBgn0054057;FBgn0054057;FBgn0260755;FBgn0260756;FBgn0263461;FBg…	-25431;-49896;-49896;0;0;0;0;0;0;-41921;-41921;41830;41830;41830;39355;39013;0;0;17885;16781;16781;-2236;0;-19217;0;0;-4337;0;-13699;-13699;49188;47598;-7569;-6589;0;0;0;0;0;-18207;-16803;-41550;9407	5.55251	0	4.85777	0.0038368	0.000181489
FBgn0035346	CG1146	FBtr0072921	3L	2486715	2487115	401	*	Promoter (1-2kb)	3	2488804	2492613	3810	1	-1689	FBtr0304619;FBtr0304614;FBtr0304620;FBtr0304613;FBtr0304615;FBtr0304616;FBtr0304617;FBtr0304618;FBtr0304621;FBtr0345046;FBtr0345047;FBtr0072968;FBtr0072967;FBtr0072921;FBtr0072922;FBtr0072923;FBtr0344219;FBtr0072965;FBtr0072966;FBtr0072963;FBtr0072964;FBtr0306577;FBtr0331414;FBtr0072962;FBtr0345045;FBtr0345102;FBtr0345110;FBtr0345109;FBtr0345112;FBtr0345111;FBtr0345088;FBtr0345093;FBtr0345087;FBt…	FBgn0010905;FBgn0010905;FBgn0010905;FBgn0010905;FBgn0010905;FBgn0010905;FBgn0010905;FBgn0010905;FBgn0010905;FBgn0010905;FBgn0010905;FBgn0035343;FBgn0035344;FBgn0035346;FBgn0035346;FBgn0035346;FBgn0035346;FBgn0035348;FBgn0035348;FBgn0035348;FBgn0035348;FBgn0035348;FBgn0035348;FBgn0260480;FBgn0266680;FBgn0266696;FBgn0266696;FBgn0266696;FBgn0266696;FBgn0266696;FBgn0266696;FBgn0266696;FBgn0266696;FBg…	0;0;0;0;0;0;0;0;0;0;0;-11101;-8267;0;0;0;0;15700;15700;16491;16491;16491;16491;39858;-30046;0;0;0;0;0;0;0;0;0;0;0;0;0;0;0;0;0;0;0;0;0;0;0;25737;23854;0;0;0;-16674;39155	5.67001	0.977122	3.72304	0.0134823	0.00158294
FBgn0035346	CG1146	FBtr0072922	3L	2489230	2489630	401	*	Promoter (<=1kb)	3	2488804	2492613	3810	1	426	FBtr0304619;FBtr0304614;FBtr0304620;FBtr0304613;FBtr0304615;FBtr0304616;FBtr0304617;FBtr0304618;FBtr0304621;FBtr0345046;FBtr0345047;FBtr0072968;FBtr0072967;FBtr0072921;FBtr0072922;FBtr0072923;FBtr0344219;FBtr0072965;FBtr0072966;FBtr0072963;FBtr0072964;FBtr0306577;FBtr0331414;FBtr0072962;FBtr0345045;FBtr0345102;FBtr0345110;FBtr0345109;FBtr0345112;FBtr0345111;FBtr0345088;FBtr0345093;FBtr0345087;FBt…	FBgn0010905;FBgn0010905;FBgn0010905;FBgn0010905;FBgn0010905;FBgn0010905;FBgn0010905;FBgn0010905;FBgn0010905;FBgn0010905;FBgn0010905;FBgn0035343;FBgn0035344;FBgn0035346;FBgn0035346;FBgn0035346;FBgn0035346;FBgn0035348;FBgn0035348;FBgn0035348;FBgn0035348;FBgn0035348;FBgn0035348;FBgn0260480;FBgn0266680;FBgn0266696;FBgn0266696;FBgn0266696;FBgn0266696;FBgn0266696;FBgn0266696;FBgn0266696;FBgn0266696;FBg…	0;0;0;0;0;0;0;0;0;0;0;-13616;-10782;0;0;0;0;13185;13185;13976;13976;13976;13976;37343;-27531;0;0;0;0;0;0;0;0;0;0;0;0;0;0;0;0;0;0;0;0;0;0;0;28252;26369;0;0;0;-14159;41670	5.9509	0.977122	4.07826	0.00477537	0.000264245
FBgn0035425	CG17746	FBtr0073093	3L	3239432	3239832	401	*	Promoter (<=1kb)	3	3236947	3239578	2632	2	0	FBtr0332873;FBtr0073040;FBtr0073039;FBtr0073109;FBtr0073108;FBtr0302302;FBtr0346807;FBtr0073043;FBtr0073095;FBtr0073098;FBtr0302300;FBtr0306567;FBtr0302301;FBtr0073097;FBtr0073044;FBtr0073045;FBtr0308061;FBtr0073046;FBtr0073094;FBtr0073093;FBtr0073092;FBtr0308063;FBtr0331458;FBtr0331457;FBtr0073050;FBtr0073051;FBtr0073052;FBtr0308311;FBtr0308312;FBtr0308313;FBtr0073106;FBtr0073107;FBtr0332871;FBt…	FBgn0001233;FBgn0001233;FBgn0035413;FBgn0035414;FBgn0035415;FBgn0035420;FBgn0035420;FBgn0035421;FBgn0035422;FBgn0035422;FBgn0035422;FBgn0035422;FBgn0035422;FBgn0035422;FBgn0035423;FBgn0035424;FBgn0035424;FBgn0035424;FBgn0035425;FBgn0035425;FBgn0035426;FBgn0035426;FBgn0035427;FBgn0035427;FBgn0035427;FBgn0035428;FBgn0035429;FBgn0035429;FBgn0035429;FBgn0035429;FBgn0047135;FBgn0047135;FBgn0052269;FBg…	0;0;49454;0;0;0;0;0;0;-17137;-16930;0;0;0;16091;0;0;13379;-59;0;4462;4462;-18046;-18046;-18323;-31204;-40407;-40407;-40407;-40407;0;0;-31289;-30447;-30447;-36270;-33983;-34984;-33069;-28629;-18005;-17585;-17316;-17103;-16891;-49685;-49685;-11190;-8183;0;0;0;-5074;-5164;0;-41671;38852;-11206;-11249	5.9876	0.977122	4.03867	0.00587945	0.000385324
FBgn0035978	UGP	FBtr0076500	3L	9358741	9359141	401	*	Promoter (<=1kb)	3	9351480	9358935	7456	2	0	FBtr0100558;FBtr0100559;FBtr0076453;FBtr0309504;FBtr0076496;FBtr0346539;FBtr0076454;FBtr0346541;FBtr0076495;FBtr0303474;FBtr0303473;FBtr0100653;FBtr0100655;FBtr0076497;FBtr0076499;FBtr0333886;FBtr0346530;FBtr0076498;FBtr0303475;FBtr0076493;FBtr0076492;FBtr0076490;FBtr0076491;FBtr0333884;FBtr0076487;FBtr0076488;FBtr0076489;FBtr0333885;FBtr0076434;FBtr0076435;FBtr0333882;FBtr0076432;FBtr0076433;FBt…	FBgn0001223;FBgn0001223;FBgn0001224;FBgn0001224;FBgn0001225;FBgn0001225;FBgn0001226;FBgn0001226;FBgn0001227;FBgn0001228;FBgn0001228;FBgn0001228;FBgn0001228;FBgn0001229;FBgn0004379;FBgn0004379;FBgn0004379;FBgn0011769;FBgn0011769;FBgn0015218;FBgn0015218;FBgn0015218;FBgn0015218;FBgn0015218;FBgn0015218;FBgn0015218;FBgn0015218;FBgn0015218;FBgn0035975;FBgn0035975;FBgn0035975;FBgn0035975;FBgn0035975;FBg…	-13790;-14856;-22741;-22741;18234;18286;0;0;20393;-13581;-13581;-13790;-13790;13356;7810;7810;7905;0;0;42664;42996;43084;43084;43084;0;0;0;0;0;0;0;0;0;0;0;0;0;0;0;0;14541;14541;14541;0;0;0;0;0;-5209;0;0;0;0;0;-45656;0;0;0;0;0;4708;0;-2967;-19019;-19019;-21218;-26971;26971;-33389	4.9702	0	4.05155	0.0196217	0.00288529
FBgn0036502	CG7841	FBtr0075604	3L	15508276	15508676	401	*	Promoter (<=1kb)	3	15505439	15508252	2814	2	-24	FBtr0075552;FBtr0075553;FBtr0075554;FBtr0330177;FBtr0303531;FBtr0330176;FBtr0091757;FBtr0334082;FBtr0346516;FBtr0075549;FBtr0303786;FBtr0075602;FBtr0334084;FBtr0075557;FBtr0075558;FBtr0075605;FBtr0091756;FBtr0075617;FBtr0332815;FBtr0075616;FBtr0075544;FBtr0075546;FBtr0075547;FBtr0075548;FBtr0334085;FBtr0075604;FBtr0075603;FBtr0075556;FBtr0075599;FBtr0075600;FBtr0075606;FBtr0113333;FBtr0300758;FBt…	FBgn0000565;FBgn0000565;FBgn0000565;FBgn0000565;FBgn0000565;FBgn0000565;FBgn0001099;FBgn0001099;FBgn0001099;FBgn0004052;FBgn0004228;FBgn0004228;FBgn0004228;FBgn0004396;FBgn0004396;FBgn0026738;FBgn0028377;FBgn0036496;FBgn0036496;FBgn0036497;FBgn0036498;FBgn0036499;FBgn0036500;FBgn0036501;FBgn0036502;FBgn0036502;FBgn0036503;FBgn0036504;FBgn0036505;FBgn0036505;FBgn0040805;FBgn0040805;FBgn0040805;FBg…	0;0;0;0;0;0;0;0;0;0;10916;9785;10109;0;0;0;0;-34166;-34166;-22874;11702;0;0;0;-24;-24;8380;-11944;0;0;-13999;-13272;-12727;-12727;20567;18136;0;0;0;-48147;19520;18840;12878;22294;22797;50323;-46298;44955;45274	5.16966	0	4.31111	0.0119595	0.00129587
FBgn0036790	AstC-R1	FBtr0089578	3L	18559868	18560268	401	*	Promoter (<=1kb)	3	18560258	18576326	16069	1	0	FBtr0075112;FBtr0089578;FBtr0075101;FBtr0344517;FBtr0344518;FBtr0344519;FBtr0304702;FBtr0300052;FBtr0100555;FBtr0344520;FBtr0075099;FBtr0300051;FBtr0300049;FBtr0345831;FBtr0345832;FBtr0345886;FBti0020149-RA;FBti0020150-RA;FBti0020151-RA;FBti0020152-RA;FBti0062665-RA	FBgn0003683;FBgn0036790;FBgn0036791;FBgn0036793;FBgn0036793;FBgn0036793;FBgn0036795;FBgn0036796;FBgn0036799;FBgn0036799;FBgn0052198;FBgn0052201;FBgn0265268;FBgn0266938;FBgn0266939;FBgn0266984;FBti0020149;FBti0020150;FBti0020151;FBti0020152;FBti0062665	33503;0;-28491;41796;57675;57675;-45204;-47194;57675;57675;32892;-49352;-43157;-36054;-37727;-23169;44895;-22083;31109;-33736;7769	5.50093	0.227983	3.96032	0.0144453	0.00176904
FBgn0037135	CG7414	FBtr0078441	3L	21824716	21825116	401	*	Promoter (<=1kb)	3	21824740	21827856	3117	1	0	FBtr0078437;FBtr0078438;FBtr0332810;FBtr0078439;FBtr0078440;FBtr0078441;FBtr0303245;FBtr0303246;FBtr0303247;FBtr0089579;FBtr0089580;FBtr0332811;FBtr0332812;FBtr0078446;FBtr0303031;FBtr0332813;FBtr0078445;FBtr0078447;FBtr0078444;FBtr0078448;FBtr0290247;FBtr0303248;FBtr0078490;FBtr0304980;FBtr0304981;FBtr0304982;FBtr0333222;FBtr0479863;FBtr0332814;FBtr0347071;FBti0060165-RA;FBti0060166-RA;FBti00601…	FBgn0000560;FBgn0000560;FBgn0000560;FBgn0022936;FBgn0037134;FBgn0037135;FBgn0037135;FBgn0037135;FBgn0037135;FBgn0037137;FBgn0037137;FBgn0037137;FBgn0037137;FBgn0037138;FBgn0037138;FBgn0037138;FBgn0037138;FBgn0037138;FBgn0037139;FBgn0046301;FBgn0052448;FBgn0052448;FBgn0052449;FBgn0262737;FBgn0262737;FBgn0262737;FBgn0262737;FBgn0263001;FBgn0264487;FBgn0267620;FBti0060165;FBti0060166;FBti0060167;FBt…	16013;15877;9303;0;1255;0;0;0;0;0;0;0;0;15011;15011;0;0;0;17270;7137;3079;3364;29049;0;0;0;0;5103;-11018;-47556;37706;10882;32239;33551;3875	6.06138	4.056	1.94012	0.0303009	0.00591189
FBgn0037163	laza	FBtr0078508	3L	22460893	22461293	401	*	Promoter (<=1kb)	3	22458816	22461131	2316	2	0	FBtr0078503;FBtr0078508;FBtr0345586;FBtr0078504;FBtr0078505;FBtr0078506;FBtr0078507;FBtr0306848;FBtr0306914;FBtr0306915;FBtr0306916;FBtr0345397;FBtr0345824;FBtr0345879;FBtr0345881;FBtr0345880;FBtr0347079;FBti0060264-RA;FBti0060266-RA	FBgn0037162;FBgn0037163;FBgn0037164;FBgn0037164;FBgn0037165;FBgn0037166;FBgn0037167;FBgn0263004;FBgn0263034;FBgn0263035;FBgn0263036;FBgn0266772;FBgn0266931;FBgn0266978;FBgn0266979;FBgn0266980;FBgn0267628;FBti0060264;FBti0060266	6520;0;0;-5539;-7569;0;-13502;-40307;43925;43130;42537;-39693;0;-48973;35821;-37017;-35984;-46104;-46700	4.56187	0	3.60562	0.0390353	0.00930703
FBgn0037265	spartin	FBtr0308820	3R	4654967	4655367	401	*	Promoter (<=1kb)	4	4655159	4657985	2827	1	0	FBtr0078859;FBtr0305313;FBtr0078895;FBtr0078894;FBtr0301297;FBtr0336457;FBtr0078856;FBtr0078857;FBtr0305312;FBtr0336456;FBtr0345249;FBtr0301296;FBtr0078861;FBtr0308820;FBtr0078893;FBtr0091931;FBtr0300474;FBtr0078854;FBtr0078855;FBtr0339397;FBtr0339395;FBtr0078860;FBtr0336462;FBtr0308849;FBtr0308850;FBtr0308851;FBtr0308852;FBtr0308855;FBtr0308856;FBtr0308857;FBtr0308858;FBtr0336465;FBtr0336464;FBt…	FBgn0022981;FBgn0022981;FBgn0037261;FBgn0037261;FBgn0037261;FBgn0037261;FBgn0037262;FBgn0037262;FBgn0037262;FBgn0037262;FBgn0037262;FBgn0037263;FBgn0037265;FBgn0037265;FBgn0040466;FBgn0053927;FBgn0087012;FBgn0087012;FBgn0087012;FBgn0087012;FBgn0087012;FBgn0087013;FBgn0087013;FBgn0263346;FBgn0263346;FBgn0263346;FBgn0263346;FBgn0263346;FBgn0263346;FBgn0263346;FBgn0263346;FBgn0265038;FBgn0265039;FBg…	8986;8986;-13891;0;0;0;13004;13004;13004;13004;13004;13004;0;0;0;35241;42097;42097;42097;42097;35714;0;0;0;0;0;0;0;0;0;0;-6725;5572;-18610;19992;-14963;0;45362;46721;42563;-39208;38234;34497;-33735;28703;-25039;23559;20891;-19305;-17956;25212;-35325;37165;-3724;-47130;-24994;47231;-48472	5.74474	1.81295	3.53943	0.0122014	0.00133419
FBgn0037351	RpL13A	FBtr0078705	3R	5624189	5624589	401	*	Promoter (<=1kb)	4	5624474	5625947	1474	1	0	FBtr0078728;FBtr0334951;FBtr0334952;FBtr0078751;FBtr0078741;FBtr0345140;FBtr0078742;FBtr0078704;FBtr0089685;FBtr0089686;FBtr0114453;FBtr0290206;FBtr0078733;FBtr0078734;FBtr0330315;FBtr0078752;FBtr0336762;FBtr0078699;FBtr0273377;FBtr0333278;FBtr0333279;FBtr0078740;FBtr0113194;FBtr0078705;FBtr0335214;FBtr0078708;FBtr0078709;FBtr0334953;FBtr0078732;FBtr0078712;FBtr0078730;FBtr0078716;FBtr0334946;FBt…	FBgn0010772;FBgn0010772;FBgn0010772;FBgn0014366;FBgn0017550;FBgn0017550;FBgn0017550;FBgn0019637;FBgn0023023;FBgn0023023;FBgn0023023;FBgn0027951;FBgn0027951;FBgn0027951;FBgn0027951;FBgn0037344;FBgn0037344;FBgn0037345;FBgn0037347;FBgn0037347;FBgn0037347;FBgn0037350;FBgn0037350;FBgn0037351;FBgn0037351;FBgn0037354;FBgn0037356;FBgn0037358;FBgn0037358;FBgn0037359;FBgn0037360;FBgn0037363;FBgn0037363;FBg…	44745;44745;44745;-32730;0;-11379;0;0;53081;53081;53081;23321;0;0;0;0;0;35316;22756;22756;22756;0;0;0;0;-9038;0;0;0;-30550;0;0;0;0;-36046;-36046;11035;12263;-7603;-7742;-3263;-26450;-27849;-27680;-27531;-27358;-25623;-25412;-778;-26032;0;-24616;-23618;-23618;-23618;-23618;0;-589;0;-24476;-24476;-24476;-24476;-24476;-24476;-24476;16390;16390;16390;0;40443;0;0;0;0;-14578;-39545;-22895	6.08549	3.98513	2.14081	0.0318054	0.00645084
FBgn0037468	CG1943	FBtr0081635	3R	7074570	7074970	401	*	Promoter (<=1kb)	4	7074859	7077791	2933	1	0	FBtr0081639;FBtr0081642;FBtr0346967;FBtr0081617;FBtr0081616;FBtr0089741;FBtr0089742;FBtr0305962;FBtr0081627;FBtr0339932;FBtr0081628;FBtr0081631;FBtr0081633;FBtr0300904;FBtr0300905;FBtr0081645;FBtr0081634;FBtr0305315;FBtr0334667;FBtr0081643;FBtr0305316;FBtr0081635;FBtr0334668;FBtr0081636;FBtr0081637;FBtr0081638;FBtr0081641;FBtr0081640;FBtr0333326;FBtr0081563;FBtr0344948;FBtr0081562;FBtr0300494;FBt…	FBgn0003884;FBgn0010774;FBgn0014863;FBgn0014863;FBgn0014863;FBgn0019828;FBgn0019828;FBgn0019828;FBgn0024289;FBgn0024289;FBgn0026563;FBgn0037463;FBgn0037464;FBgn0037464;FBgn0037464;FBgn0037465;FBgn0037466;FBgn0037466;FBgn0037466;FBgn0037467;FBgn0037467;FBgn0037468;FBgn0037468;FBgn0037468;FBgn0037468;FBgn0037469;FBgn0037470;FBgn0037470;FBgn0037470;FBgn0037472;FBgn0040670;FBgn0040670;FBgn0261238;FBg…	0;0;0;0;0;15255;15255;15254;22235;22043;19984;13803;12395;12395;12395;-7434;0;0;0;-118;-118;0;0;0;0;0;0;0;0;-49578;-18965;-19068;0;0;0;0;0;0;0;0;0;0;0;0;0;0;0;36692;0;0;0;6451;35992;34543;32996;-14125;0;0;-16186;-13839	5.86311	2.54991	3.21824	0.0197894	0.00292086
FBgn0037632	CCT7	FBtr0081918	3R	8801336	8801736	401	*	Promoter (<=1kb)	4	8801564	8806234	4671	1	0	FBtr0081915;FBtr0308889;FBtr0308890;FBtr0081943;FBtr0302489;FBtr0081916;FBtr0081942;FBtr0081917;FBtr0081918;FBtr0081934;FBtr0334332;FBtr0081919;FBtr0334331;FBtr0309098;FBtr0309099;FBtr0081930;FBtr0081921;FBtr0081922;FBtr0081920;FBtr0445733;FBtr0445734;FBtr0091717;FBtr0091716;FBtr0332503;FBtr0332504;FBtr0433508;FBtr0081940;FBtr0081941;FBtr0110905;FBtr0330121;FBtr0308891;FBtr0112497;FBtr0301876;FBt…	FBgn0037624;FBgn0037624;FBgn0037625;FBgn0037625;FBgn0037625;FBgn0037626;FBgn0037627;FBgn0037630;FBgn0037632;FBgn0037633;FBgn0037633;FBgn0037634;FBgn0037635;FBgn0037635;FBgn0037635;FBgn0037637;FBgn0037638;FBgn0037638;FBgn0040532;FBgn0040532;FBgn0040532;FBgn0046874;FBgn0046874;FBgn0046874;FBgn0046874;FBgn0046874;FBgn0053189;FBgn0053191;FBgn0083971;FBgn0083971;FBgn0083971;FBgn0085330;FBgn0261015;FBg…	0;0;0;0;0;31942;-28645;6652;0;0;0;-4586;8075;0;8075;0;-22675;-22675;0;0;0;-21405;-8789;0;0;0;-20547;-21413;-48595;-48595;0;0;-8789;0;0;0;-17080;0;0;0;0;0;0;0;0;0;0;0;0;0;0;47272;0;0;0;0	6.71144	2.69296	3.71501	0.000174714	9.62931e-07
FBgn0037874	Tctp	FBtr0347181	3R	11211476	11211876	401	*	Promoter (1-2kb)	4	11210247	11211898	1652	1	1229	FBtr0082347;FBtr0082346;FBtr0302586;FBtr0336783;FBtr0082375;FBtr0082374;FBtr0082339;FBtr0335216;FBtr0082341;FBtr0335221;FBtr0082372;FBtr0082344;FBtr0347181;FBtr0082371;FBtr0113221;FBtr0082368;FBtr0336784;FBtr0082367;FBtr0082351;FBtr0346098;FBtr0082352;FBtr0082366;FBtr0082365;FBtr0082353;FBtr0082364;FBtr0082354;FBtr0304707;FBtr0304708;FBtr0082362;FBtr0082357;FBtr0082360;FBtr0082361;FBtr0308073;FBt…	FBgn0020910;FBgn0020910;FBgn0020910;FBgn0020910;FBgn0026314;FBgn0026315;FBgn0027584;FBgn0027584;FBgn0037870;FBgn0037873;FBgn0037873;FBgn0037874;FBgn0037874;FBgn0037875;FBgn0037876;FBgn0037877;FBgn0037878;FBgn0037878;FBgn0037879;FBgn0037879;FBgn0037880;FBgn0037881;FBgn0037882;FBgn0037883;FBgn0037884;FBgn0037885;FBgn0037885;FBgn0037885;FBgn0037888;FBgn0037889;FBgn0037890;FBgn0037890;FBgn0037890;FBg…	0;0;0;0;0;0;50269;50269;0;0;-1627;0;0;0;0;0;9641;0;0;0;0;0;0;0;0;0;-23507;-23507;29115;-29307;32123;32123;32123;0;-36068;35947;35947;-45402;-43495;11153;0;0;0;0;-11695;-10529;-10965;-12432;0;0;0;0;0;0;0;0;44247;44247;44247;0	6.05178	3.04404	2.76635	0.00913585	0.000802564
FBgn0038074	Gnmt	FBtr0082651	3R	12674215	12674615	401	*	Promoter (<=1kb)	4	12674608	12676084	1477	1	0	FBtr0082666;FBtr0302563;FBtr0330025;FBtr0082661;FBtr0082660;FBtr0082662;FBtr0082665;FBtr0082671;FBtr0082670;FBtr0301661;FBtr0082652;FBtr0082654;FBtr0082655;FBtr0082668;FBtr0082641;FBtr0082642;FBtr0110781;FBtr0303840;FBtr0303841;FBtr0301150;FBtr0082648;FBtr0082649;FBtr0113225;FBtr0310613;FBtr0335030;FBtr0335032;FBtr0300769;FBtr0335028;FBtr0335029;FBtr0335031;FBtr0335033;FBtr0082651;FBtr0082667;FBt…	FBgn0001296;FBgn0001296;FBgn0002719;FBgn0002719;FBgn0002719;FBgn0002905;FBgn0005355;FBgn0005671;FBgn0005671;FBgn0005671;FBgn0011745;FBgn0016693;FBgn0016693;FBgn0026207;FBgn0038065;FBgn0038065;FBgn0038067;FBgn0038068;FBgn0038069;FBgn0038070;FBgn0038071;FBgn0038072;FBgn0038072;FBgn0038073;FBgn0038073;FBgn0038073;FBgn0038073;FBgn0038073;FBgn0038073;FBgn0038073;FBgn0038073;FBgn0038074;FBgn0038076;FBg…	0;0;0;0;0;0;0;0;0;0;0;0;0;0;0;0;39298;37675;35734;0;26157;0;0;11384;11384;11384;10039;7386;6335;6335;6335;0;6760;20227;-20514;-20514;-20514;-21383;-21383;-21383;-30479;40856;0;0;0;1645;-12077;-39471;-28138	5.95294	0	5.34873	0.0011491	2.11529e-05
FBgn0038197	foxo	FBtr0082886	3R	14056765	14057165	401	*	Promoter (<=1kb)	4	14056945	14087978	31034	1	0	FBtr0082919;FBtr0089766;FBtr0082869;FBtr0082870;FBtr0334297;FBtr0082886;FBtr0082887;FBtr0305052;FBtr0346723;FBtr0337094;FBtr0082888;FBtr0082889;FBtr0113232;FBtr0082917;FBtr0305681;FBtr0100131;FBtr0082914;FBtr0330081;FBtr0346767;FBtr0301634;FBtr0301633;FBti0019372-RA	FBgn0011971;FBgn0038194;FBgn0038195;FBgn0038196;FBgn0038196;FBgn0038197;FBgn0038197;FBgn0038197;FBgn0038197;FBgn0038197;FBgn0038198;FBgn0038198;FBgn0038199;FBgn0038200;FBgn0038201;FBgn0038201;FBgn0038202;FBgn0038202;FBgn0038202;FBgn0264493;FBgn0264493;FBti0019372	-12159;27537;24394;0;0;0;0;0;0;0;0;0;39670;40915;45957;45672;51156;51156;51156;0;0;-33302	4.51275	0	3.56295	0.0412631	0.0102672
FBgn0038679	CG6040	FBtr0083729	3R	19096387	19096787	401	*	Promoter (<=1kb)	4	19096961	19131929	34969	1	-174	FBtr0305321;FBtr0083716;FBtr0083728;FBtr0083727;FBtr0346155;FBtr0083754;FBtr0083729;FBtr0083730;FBtr0083731;FBtr0083752;FBtr0330044;FBtr0347007;FBtr0347247;FBti0019400-RA;FBti0063714-RA;FBti0063716-RA;FBti0063747-RA;FBti0063749-RA;FBti0063753-RA	FBgn0004876;FBgn0004876;FBgn0016120;FBgn0016120;FBgn0016120;FBgn0038678;FBgn0038679;FBgn0038680;FBgn0038681;FBgn0261285;FBgn0261285;FBgn0261285;FBgn0267708;FBti0019400;FBti0063714;FBti0063716;FBti0063747;FBti0063749;FBti0063753	0;0;0;0;0;0;0;0;0;0;0;0;38367;-40338;-17257;21819;31975;-10089;20909	6.16334	4.33603	1.69224	0.0415937	0.0104424
FBgn0038803	CG5191	FBtr0345213	3R	20560870	20561270	401	*	Promoter (<=1kb)	4	20561147	20573000	11854	1	0	FBtr0083945;FBtr0334579;FBtr0334581;FBtr0089484;FBtr0089485;FBtr0100457;FBtr0334582;FBtr0334584;FBtr0334586;FBtr0089486;FBtr0089487;FBtr0334583;FBtr0334585;FBtr0300617;FBtr0083912;FBtr0330043;FBtr0334637;FBtr0334638;FBtr0334639;FBtr0083947;FBtr0083888;FBtr0083904;FBtr0083905;FBtr0083906;FBtr0083907;FBtr0345213;FBtr0083908;FBtr0083950;FBtr0083949;FBtr0083948;FBtr0083909;FBtr0273271;FBtr0300803;FBt…	FBgn0014029;FBgn0014029;FBgn0016917;FBgn0016917;FBgn0016917;FBgn0016917;FBgn0016917;FBgn0016917;FBgn0016917;FBgn0016917;FBgn0016917;FBgn0016917;FBgn0016917;FBgn0023097;FBgn0023097;FBgn0023097;FBgn0023097;FBgn0023097;FBgn0023097;FBgn0023212;FBgn0038799;FBgn0038803;FBgn0038803;FBgn0038803;FBgn0038803;FBgn0038803;FBgn0038803;FBgn0038804;FBgn0038805;FBgn0038805;FBgn0038806;FBgn0038808;FBgn0038809;FBg…	0;0;0;0;0;0;0;0;0;0;0;0;0;0;0;0;0;0;0;0;0;0;0;0;0;0;0;2797;0;0;0;0;0;-27441;31401;31401;0;0;0;0;2940;2572;43562;25908;20252;-6470;0;0;0;-6461;0;0;-13636;-26166;-26166;0;47812;-13297;-40700	4.58821	0	3.63216	0.037696	0.00875597
FBgn0039109	CG10365	FBtr0084449	3R	23723445	23723845	401	*	Promoter (<=1kb)	4	23723331	23731499	8169	1	114	FBtr0084472;FBtr0301445;FBtr0084477;FBtr0334770;FBtr0084476;FBtr0084467;FBtr0321255;FBtr0084452;FBtr0084469;FBtr0084470;FBtr0084434;FBtr0084435;FBtr0303150;FBtr0084440;FBtr0084475;FBtr0114504;FBtr0084445;FBtr0345300;FBtr0084446;FBtr0084449;FBtr0084447;FBtr0084448;FBtr0084468;FBtr0335003;FBtr0084453;FBtr0084454;FBtr0084466;FBtr0084464;FBtr0084465;FBtr0084456;FBtr0084455;FBtr0084457;FBtr0335002;FBt…	FBgn0002922;FBgn0002922;FBgn0027512;FBgn0027512;FBgn0027512;FBgn0028475;FBgn0028475;FBgn0028684;FBgn0028691;FBgn0028691;FBgn0039098;FBgn0039099;FBgn0039101;FBgn0039102;FBgn0039104;FBgn0039106;FBgn0039107;FBgn0039108;FBgn0039109;FBgn0039109;FBgn0039109;FBgn0039109;FBgn0039110;FBgn0039110;FBgn0039111;FBgn0039111;FBgn0039112;FBgn0039113;FBgn0039113;FBgn0039114;FBgn0039114;FBgn0039114;FBgn0039114;FBg…	-5088;-5088;0;0;0;34172;0;0;0;0;46087;0;40942;0;-27200;13287;11918;-1820;0;0;0;0;0;0;0;-34763;0;0;0;0;-40393;-40393;-40393;0;0;0;0;0;0;0;0;39097;-24418;-23091;-23091;22824;20684;0;0;0;-9479;0;0;23303;38693	5.58971	0.227983	4.01559	0.0132853	0.00154058
FBgn0039266	CG11791	FBtr0084763	3R	25049762	25050162	401	*	Promoter (<=1kb)	4	25050243	25053074	2832	1	-81	FBtr0339246;FBtr0084770;FBtr0084771;FBtr0084786;FBtr0084756;FBtr0305668;FBtr0305667;FBtr0084755;FBtr0084797;FBtr0084796;FBtr0084794;FBtr0113281;FBtr0084795;FBtr0334507;FBtr0113282;FBtr0084760;FBtr0084761;FBtr0334503;FBtr0084762;FBtr0334504;FBtr0084763;FBtr0113283;FBtr0084787;FBtr0301664;FBtr0084765;FBtr0304718;FBtr0084767;FBtr0084768;FBtr0113284;FBtr0302404;FBtr0302405;FBtr0302406;FBtr0309271;FBt…	FBgn0004897;FBgn0004897;FBgn0004898;FBgn0011336;FBgn0015240;FBgn0039257;FBgn0039257;FBgn0039258;FBgn0039259;FBgn0039260;FBgn0039261;FBgn0039261;FBgn0039261;FBgn0039261;FBgn0039264;FBgn0039265;FBgn0039265;FBgn0039265;FBgn0039266;FBgn0039266;FBgn0039266;FBgn0039266;FBgn0039269;FBgn0039269;FBgn0039270;FBgn0039271;FBgn0039272;FBgn0039272;FBgn0039272;FBgn0039272;FBgn0039272;FBgn0039272;FBgn0039272;FBg…	-32522;-33015;-44850;0;0;0;0;0;0;0;0;-10994;0;0;3439;0;0;0;0;0;0;0;0;0;0;-19765;-20964;-20964;-20964;-20964;-20964;-20964;-20964;-20964;0;0;0;0;0;0;12818;0;0;0;0;0;0;0;0;0;0;0;0;0;-8919;37497	5.69049	2.22798	3.25987	0.0208583	0.00319358
FBgn0039594	snu	FBtr0085309	3R	28681887	28682287	401	*	Promoter (<=1kb)	4	28682100	28695939	13840	1	0	FBtr0085310;FBtr0336788;FBtr0085319;FBtr0085305;FBtr0100373;FBtr0085307;FBtr0085308;FBtr0085309;FBtr0303343;FBtr0336787;FBtr0305088;FBtr0305087;FBtr0336752;FBtr0085317;FBtr0302527;FBtr0347527	FBgn0027655;FBgn0027655;FBgn0039590;FBgn0039591;FBgn0039592;FBgn0039593;FBgn0039594;FBgn0039594;FBgn0039594;FBgn0039594;FBgn0039594;FBgn0039594;FBgn0051050;FBgn0051050;FBgn0053346;FBgn0267952	0;0;0;45476;-38996;11183;0;0;0;0;0;0;-31407;-31407;12654;-41977	5.91834	3.19891	2.70199	0.0227093	0.00361466
FBgn0039637	Ctl2	FBtr0085371	3R	29123086	29123486	401	*	Promoter (<=1kb)	4	29123370	29128247	4878	1	0	FBtr0085415;FBtr0330292;FBtr0085384;FBtr0100483;FBtr0100482;FBtr0085374;FBtr0085377;FBtr0301651;FBtr0335405;FBtr0085375;FBtr0085376;FBtr0301650;FBtr0085379;FBtr0085380;FBtr0085381;FBtr0085385;FBtr0330379;FBtr0334532;FBtr0085365;FBtr0330299;FBtr0330301;FBtr0330300;FBtr0085416;FBtr0085367;FBtr0085366;FBtr0085368;FBtr0085369;FBtr0085370;FBtr0085371;FBtr0085372;FBtr0085373;FBtr0085414;FBtr0085413;FBt…	FBgn0005596;FBgn0005596;FBgn0014869;FBgn0014869;FBgn0014869;FBgn0028671;FBgn0028671;FBgn0028671;FBgn0028671;FBgn0028671;FBgn0028671;FBgn0028671;FBgn0028671;FBgn0028671;FBgn0028671;FBgn0028692;FBgn0028692;FBgn0028692;FBgn0039633;FBgn0039633;FBgn0039633;FBgn0039633;FBgn0039634;FBgn0039635;FBgn0039635;FBgn0039635;FBgn0039635;FBgn0039636;FBgn0039637;FBgn0039637;FBgn0039637;FBgn0039638;FBgn0039639;FBg…	-207;-207;0;0;0;0;0;0;0;0;0;-7781;-7781;-7781;-7781;0;0;0;0;0;0;0;-10264;0;0;0;0;6695;0;0;0;0;0;0;-15411;-15828;23407;0;0;0;0;-42157;0;0;0;0;0;27718;43647	6.44619	4.76679	1.61133	0.0280184	0.00526664
FBgn0039697	CG7834	FBtr0085536	3R	29802819	29803219	401	*	Promoter (<=1kb)	4	29801599	29802844	1246	2	0	FBtr0085484;FBtr0346613;FBtr0099988;FBtr0099989;FBtr0339165;FBtr0099990;FBtr0290076;FBtr0085534;FBtr0344976;FBtr0085482;FBtr0085538;FBtr0085537;FBtr0085536;FBtr0085535;FBtr0085483;FBtr0085533;FBtr0085531;FBtr0085485;FBtr0085486;FBtr0085530;FBtr0085529;FBtr0085528;FBtr0339144;FBtr0301745;FBtr0301746;FBtr0339143;FBtr0085488;FBtr0303095;FBtr0301747;FBtr0085477;FBtr0333822;FBtr0085481;FBtr0343925;FBt…	FBgn0000247;FBgn0000247;FBgn0001297;FBgn0001297;FBgn0001297;FBgn0001297;FBgn0001297;FBgn0002924;FBgn0002924;FBgn0019972;FBgn0039694;FBgn0039696;FBgn0039697;FBgn0039697;FBgn0039698;FBgn0039702;FBgn0039703;FBgn0039704;FBgn0039704;FBgn0039705;FBgn0039705;FBgn0039705;FBgn0039705;FBgn0039707;FBgn0039707;FBgn0039707;FBgn0039709;FBgn0039709;FBgn0260969;FBgn0260990;FBgn0260990;FBgn0262112;FBgn0266258;FBg…	0;-4019;0;0;0;0;13883;0;0;3161;-22367;0;0;0;0;13232;14545;-15912;-15912;30161;30673;0;0;-32731;-33349;-33349;0;0;33069;0;0;8222;-43779;0;42404;7306	6.0152	2.22798	3.57013	0.00715149	0.000543929
FBgn0039713	RpS8	FBtr0346159	3R	29861552	29861952	401	*	Promoter (<=1kb)	4	29861582	29863583	2002	1	0	FBtr0085484;FBtr0346613;FBtr0085533;FBtr0085531;FBtr0085485;FBtr0085486;FBtr0085530;FBtr0085529;FBtr0085528;FBtr0339144;FBtr0301745;FBtr0301746;FBtr0339143;FBtr0085488;FBtr0303095;FBtr0085527;FBtr0339942;FBtr0335006;FBtr0089927;FBtr0303035;FBtr0085523;FBtr0335005;FBtr0346159;FBtr0310274;FBtr0346158;FBtr0085489;FBtr0089920;FBtr0089921;FBtr0303032;FBtr0089922;FBtr0089923;FBtr0089924;FBtr0089925;FBt…	FBgn0000247;FBgn0000247;FBgn0039702;FBgn0039703;FBgn0039704;FBgn0039704;FBgn0039705;FBgn0039705;FBgn0039705;FBgn0039705;FBgn0039707;FBgn0039707;FBgn0039707;FBgn0039709;FBgn0039709;FBgn0039710;FBgn0039710;FBgn0039710;FBgn0039711;FBgn0039711;FBgn0039712;FBgn0039712;FBgn0039713;FBgn0039713;FBgn0039713;FBgn0039713;FBgn0039714;FBgn0039714;FBgn0039714;FBgn0039714;FBgn0039714;FBgn0039714;FBgn0039714;FBg…	0;54314;-45101;-43788;42421;42421;-28172;-27660;0;0;25602;24984;24984;0;0;0;0;0;0;0;0;0;0;0;0;0;3560;4228;4582;5262;5865;6119;0;0;0;41873;-43512;0;-46155;-46155;0;0;0;0;0;0;0;-1347;-7413;-7413;-7413;-674;-25264;-20123	5.24972	1.73407	2.90682	0.0377446	0.00879609
FBgn0041194	Prat2	FBtr0076946	3L	6903982	6904382	401	*	Distal Intergenic	3	6911999	6913964	1966	2	9582	FBtr0076894;FBtr0333079;FBtr0333077;FBtr0333078;FBtr0333080;FBtr0113150;FBtr0333083;FBtr0076940;FBtr0300937;FBtr0076946;FBtr0076945;FBtr0344811;FBtr0344812;FBtr0345858;FBtr0345862;FBtr0346078;FBtr0345860;FBtr0345861;FBtr0345863;FBti0020054-RA;FBti0020055-RA	FBgn0035718;FBgn0035719;FBgn0035719;FBgn0035719;FBgn0035719;FBgn0035719;FBgn0035720;FBgn0035720;FBgn0035720;FBgn0041194;FBgn0041194;FBgn0266590;FBgn0266590;FBgn0266961;FBgn0266962;FBgn0266962;FBgn0266963;FBgn0266964;FBgn0266965;FBti0020054;FBti0020055	-28544;-38474;-38474;-38474;-38474;-40299;51130;0;0;9582;10494;0;0;35320;27568;27568;-32185;31521;-20381;48004;16409	7.09355	1.22798	5.12283	0.000134142	6.0624e-07
FBgn0043364	cbt	FBtr0310030	2L	480809	481209	401	*	Promoter (1-2kb)	1	476446	479688	3243	2	-1121	FBtr0333012;FBtr0333013;FBtr0310027;FBtr0078063;FBtr0329895;FBtr0078059;FBtr0329832;FBtr0078087;FBtr0331233;FBtr0304741;FBtr0331232;FBtr0078088;FBtr0078062;FBtr0078060;FBtr0078061;FBtr0331230;FBtr0331231;FBtr0310035;FBtr0310034;FBtr0078083;FBtr0078084;FBtr0310030;FBtr0305350;FBtr0329833;FBtr0347589;FBtr0347590;FBtr0347591;FBti0063763-RA	FBgn0003963;FBgn0003963;FBgn0003963;FBgn0003963;FBgn0003963;FBgn0004583;FBgn0004583;FBgn0015924;FBgn0015924;FBgn0015924;FBgn0015924;FBgn0015924;FBgn0027592;FBgn0031256;FBgn0031257;FBgn0031257;FBgn0031257;FBgn0031258;FBgn0031258;FBgn0043364;FBgn0043364;FBgn0043364;FBgn0262510;FBgn0263870;FBgn0267991;FBgn0267991;FBgn0267992;FBti0063763	0;0;0;0;0;0;0;0;0;-29507;-28057;0;0;0;25278;25278;25278;0;0;-1121;-1121;-1121;26055;41270;-9626;-10670;21027;-29117	6.88196	3.73407	3.03851	0.000402769	3.95132e-06
FBgn0043364	cbt	FBtr0310030	2L	484210	484610	401	*	Intron (FBtr0333012/FBgn0003963, intron 1 of 7)	1	476446	479688	3243	2	-4522	FBtr0333012;FBtr0333013;FBtr0310027;FBtr0078063;FBtr0329895;FBtr0078059;FBtr0329832;FBtr0078087;FBtr0331233;FBtr0304741;FBtr0331232;FBtr0078088;FBtr0078062;FBtr0078060;FBtr0078061;FBtr0331230;FBtr0331231;FBtr0310035;FBtr0310034;FBtr0078083;FBtr0078084;FBtr0310030;FBtr0305350;FBtr0329833;FBtr0347589;FBtr0347590;FBtr0347591;FBti0063763-RA	FBgn0003963;FBgn0003963;FBgn0003963;FBgn0003963;FBgn0003963;FBgn0004583;FBgn0004583;FBgn0015924;FBgn0015924;FBgn0015924;FBgn0015924;FBgn0015924;FBgn0027592;FBgn0031256;FBgn0031257;FBgn0031257;FBgn0031257;FBgn0031258;FBgn0031258;FBgn0043364;FBgn0043364;FBgn0043364;FBgn0262510;FBgn0263870;FBgn0267991;FBgn0267991;FBgn0267992;FBti0063763	0;0;0;0;0;0;0;0;0;-32908;-31458;0;0;0;28679;28679;28679;0;0;-4522;-4522;-4522;29456;44671;-6225;-7269;17626;-32518	5.3206	0	4.53328	0.00783967	0.000617876
FBgn0046114	Gclm	FBtr0334605	3R	22686323	22686723	401	*	Promoter (<=1kb)	4	22685006	22686510	1505	2	0	FBtr0084273;FBtr0309249;FBtr0084327;FBtr0084301;FBtr0084334;FBtr0302856;FBtr0084302;FBtr0084304;FBtr0335007;FBtr0084333;FBtr0084305;FBtr0347565;FBtr0345302;FBtr0084330;FBtr0084326;FBtr0302204;FBtr0084324;FBtr0334605;FBtr0084336;FBtr0310426;FBtr0310427;FBtr0110835;FBtr0310425;FBtr0084303;FBtr0344358;FBtr0344359;FBtr0344360;FBtr0344361;FBtr0344362;FBtr0344408;FBtr0344409;FBtr0344403;FBtr0344404;FBt…	FBgn0020278;FBgn0020278;FBgn0024958;FBgn0039002;FBgn0039003;FBgn0039003;FBgn0039004;FBgn0039006;FBgn0039007;FBgn0039007;FBgn0039008;FBgn0039008;FBgn0039009;FBgn0039010;FBgn0039013;FBgn0039015;FBgn0039016;FBgn0046114;FBgn0046114;FBgn0051151;FBgn0051151;FBgn0051151;FBgn0051151;FBgn0263986;FBgn0266409;FBgn0266409;FBgn0266409;FBgn0266409;FBgn0266409;FBgn0266418;FBgn0266418;FBgn0266418;FBgn0266418;FBg…	0;0;0;-126;0;0;0;-11596;14826;15361;-15284;-15284;20555;24039;39691;47128;0;0;0;0;0;0;0;-8236;0;0;0;0;-40269;0;0;0;0;0;0;12336;0;-46359	5.89378	3.71366	2.04139	0.0352019	0.00772953
FBgn0050055	lncRNA:CR30055	FBtr0345021	2R	12589422	12589822	401	*	Promoter (<=1kb)	2	12589767	12590705	939	1	0	FBtr0087825;FBtr0333101;FBtr0087829;FBtr0087830;FBtr0087831;FBtr0304955;FBtr0087832;FBtr0087833;FBtr0087821;FBtr0087822;FBtr0339649;FBtr0087841;FBtr0087842;FBtr0087843;FBtr0303565;FBtr0304683;FBtr0087887;FBtr0087888;FBtr0087889;FBtr0087890;FBtr0303566;FBtr0339650;FBtr0339651;FBtr0347014;FBtr0087828;FBtr0333099;FBtr0333100;FBtr0087840;FBtr0087824;FBtr0087891;FBtr0087826;FBtr0110824;FBtr0087886;FBt…	FBgn0003527;FBgn0004435;FBgn0004435;FBgn0004435;FBgn0004435;FBgn0004435;FBgn0004435;FBgn0004435;FBgn0011592;FBgn0011592;FBgn0011592;FBgn0011604;FBgn0011604;FBgn0011604;FBgn0022764;FBgn0022764;FBgn0022764;FBgn0022764;FBgn0022764;FBgn0022764;FBgn0022764;FBgn0022764;FBgn0022764;FBgn0022764;FBgn0027356;FBgn0027356;FBgn0027356;FBgn0028683;FBgn0033753;FBgn0033754;FBgn0033755;FBgn0033756;FBgn0033757;FBg…	0;0;0;0;0;0;-25965;-25966;0;0;0;0;0;0;0;0;0;0;0;0;0;0;0;0;0;0;0;0;23237;0;0;-35986;0;0;0;-33904;-33957;0;0;0;27362;43733;-24521;0;45860;46319;46319;0;0;0;0	5.87662	1.73407	3.59051	0.00555219	0.000349835
FBgn0050285	CG30285	FBtr0071678	2R	21688321	21688721	401	*	Promoter (<=1kb)	2	21687903	21688545	643	2	0	FBtr0071679;FBtr0345487;FBtr0301410;FBtr0071708;FBtr0071709;FBtr0071674;FBtr0342960;FBtr0071673;FBtr0345488;FBtr0071676;FBtr0071677;FBtr0071660;FBtr0330228;FBtr0071661;FBtr0071662;FBtr0113101;FBtr0300680;FBtr0113102;FBtr0300679;FBtr0071663;FBtr0071683;FBtr0071682;FBtr0345682;FBtr0071680;FBtr0071681;FBtr0071666;FBtr0071668;FBtr0342957;FBtr0071670;FBtr0071671;FBtr0345486;FBtr0071712;FBtr0071711;FBt…	FBgn0003687;FBgn0004362;FBgn0004362;FBgn0004362;FBgn0004362;FBgn0010228;FBgn0010228;FBgn0010228;FBgn0010228;FBgn0027360;FBgn0027360;FBgn0034643;FBgn0034643;FBgn0034644;FBgn0034644;FBgn0034645;FBgn0034645;FBgn0034645;FBgn0034645;FBgn0034645;FBgn0034646;FBgn0034647;FBgn0034647;FBgn0034649;FBgn0034649;FBgn0034650;FBgn0034651;FBgn0034651;FBgn0034654;FBgn0034655;FBgn0034655;FBgn0034657;FBgn0034657;FBg…	0;0;0;0;0;0;0;0;0;0;0;0;0;0;34682;0;0;0;0;30024;0;0;0;0;0;0;16621;16621;0;-52;-237;0;0;0;0;0;6085;-36335;-36322;0;0;-2859;-29083;22892;29124;31124;31242;24195;23852;24195;23852;0;0;0;0;0;0;0;0;-2859;0;-31141;0;0;39474;39474;7363;0;-49612;38329	4.7289	0	3.78244	0.0307741	0.00606866
FBgn0050371	CG30371	FBtr0088798	2R	8272401	8272801	401	*	Distal Intergenic	2	8267643	8269334	1692	2	-3067	FBtr0088803;FBtr0088792;FBtr0088793;FBtr0088794;FBtr0088796;FBtr0339312;FBtr0339313;FBtr0088802;FBtr0088801;FBtr0088795;FBtr0088798;FBtr0088799;FBtr0088800;FBtr0344893;FBtr0344894;FBtr0112410;FBtr0304434;FBtr0339311;FBtr0339314;FBtr0339348;FBtr0340498;FBtr0340505;FBtr0340504;FBtr0340506;FBtr0340507;FBtr0340509;FBtr0340508;FBtr0473388;FBtr0473387;FBtr0304435	FBgn0010109;FBgn0013726;FBgn0013726;FBgn0033277;FBgn0033278;FBgn0033278;FBgn0033279;FBgn0033279;FBgn0033280;FBgn0050369;FBgn0050371;FBgn0050375;FBgn0050376;FBgn0053087;FBgn0053087;FBgn0085246;FBgn0262440;FBgn0265302;FBgn0265303;FBgn0265307;FBgn0265632;FBgn0265638;FBgn0265639;FBgn0265640;FBgn0265641;FBgn0265642;FBgn0265643;FBgn0285969;FBgn0286038;FBtr0304435_df_nrg	-40071;0;0;18178;12560;12560;-10938;-10938;-9123;13115;-3067;-5106;-7975;0;0;-43674;-25305;43105;-30384;-4544;-22806;-28901;26606;-31694;-36694;38433;-38844;-41336;-40813;-25314	5.09709	0	4.24194	0.013737	0.00163269
FBgn0051102	CG31102	FBtr0084862	3R	25295299	25295699	401	*	Promoter (<=1kb)	4	25293458	25295594	2137	2	0	FBtr0084866;FBtr0084832;FBtr0300735;FBtr0304693;FBtr0084868;FBtr0332158;FBtr0084812;FBtr0084813;FBtr0304692;FBtr0084814;FBtr0347395;FBtr0084867;FBtr0084815;FBtr0084816;FBtr0084817;FBtr0344492;FBtr0100614;FBtr0472598;FBtr0472597;FBtr0084821;FBtr0114505;FBtr0084864;FBtr0089645;FBtr0089644;FBtr0273361;FBtr0084827;FBtr0084828;FBtr0084857;FBtr0084858;FBtr0305953;FBtr0289942;FBtr0084853;FBtr0084852;FBt…	FBgn0027090;FBgn0027376;FBgn0028647;FBgn0039300;FBgn0039300;FBgn0039301;FBgn0039301;FBgn0039302;FBgn0039302;FBgn0039303;FBgn0039303;FBgn0039304;FBgn0039305;FBgn0039306;FBgn0039307;FBgn0039308;FBgn0039308;FBgn0039309;FBgn0039309;FBgn0039310;FBgn0039311;FBgn0039312;FBgn0039313;FBgn0039313;FBgn0039315;FBgn0039316;FBgn0039319;FBgn0039321;FBgn0039321;FBgn0039321;FBgn0039323;FBgn0039324;FBgn0039325;FBg…	0;-44553;0;0;0;0;47428;0;0;0;0;0;0;0;26638;25090;25090;25090;23470;21462;-18087;-15453;13751;13638;7825;5410;-5192;0;0;0;0;22412;24402;27058;0;0;0;0;18134;18134;2079;0;15244;0;0;9826;3858;11679;-6765;0;51222;27290;-25292;0;0;33228	4.60417	0	3.65026	0.0370079	0.00839532
FBgn0053138	AGBE	FBtr0087732	2R	13171201	13171601	401	*	Promoter (<=1kb)	2	13171401	13174796	3396	1	0	FBtr0087769;FBtr0087768;FBtr0087775;FBtr0339755;FBtr0344199;FBtr0087774;FBtr0087728;FBtr0087734;FBtr0333148;FBtr0087735;FBtr0344198;FBtr0100501;FBtr0339748;FBtr0087722;FBtr0345194;FBtr0345931;FBtr0087780;FBtr0087779;FBtr0300670;FBtr0310155;FBtr0087772;FBtr0310151;FBtr0310152;FBtr0310153;FBtr0310154;FBtr0310499;FBtr0339516;FBtr0087771;FBtr0334468;FBtr0344197;FBtr0087736;FBtr0087737;FBtr0087766;FBt…	FBgn0005654;FBgn0005654;FBgn0020370;FBgn0020370;FBgn0020370;FBgn0020370;FBgn0020391;FBgn0027079;FBgn0027079;FBgn0027079;FBgn0028991;FBgn0028991;FBgn0033792;FBgn0033792;FBgn0033792;FBgn0033792;FBgn0033793;FBgn0033794;FBgn0033798;FBgn0033799;FBgn0033799;FBgn0033799;FBgn0033799;FBgn0033799;FBgn0033799;FBgn0033802;FBgn0033802;FBgn0033802;FBgn0033802;FBgn0033802;FBgn0033806;FBgn0033806;FBgn0033807;FBg…	33736;0;-12904;-12904;0;0;11138;-27249;-27249;-27339;18485;18485;0;0;48063;48063;0;-38746;-7253;0;0;0;0;0;0;13511;13511;14211;18485;18485;0;0;42510;0;0;0;0;0;0;0;0;0;39795;40636;-3794;0;18485;17652;18485;0;0;40636;39214;39795;40636;0;0;0;0;0;0;0;0;0;0;0;0;0;-29579;-15186	5.54062	2.22798	3.13797	0.0282685	0.0053388
FBgn0053170	CG33170	FBtr0299877	3L	22864599	22864999	401	*	Promoter (<=1kb)	3	22864600	22867535	2936	1	0	FBtr0299906;FBtr0078575;FBtr0078574;FBtr0078573;FBtr0332054;FBtr0078571;FBtr0112858;FBtr0299907;FBtr0078576;FBtr0304985;FBtr0078582;FBtr0333211;FBtr0333212;FBtr0333213;FBtr0330076;FBtr0078546;FBtr0078548;FBtr0347060;FBtr0078577;FBtr0078552;FBtr0078553;FBtr0078554;FBtr0332051;FBtr0078555;FBtr0078556;FBtr0078557;FBtr0332052;FBtr0078558;FBtr0078559;FBtr0331396;FBtr0078560;FBtr0331398;FBtr0331397;FBt…	FBgn0010348;FBgn0010348;FBgn0010348;FBgn0010348;FBgn0010348;FBgn0010348;FBgn0010348;FBgn0010348;FBgn0020518;FBgn0027339;FBgn0027339;FBgn0027339;FBgn0027339;FBgn0027339;FBgn0027339;FBgn0037195;FBgn0037197;FBgn0037199;FBgn0037199;FBgn0037200;FBgn0037200;FBgn0037202;FBgn0037202;FBgn0037203;FBgn0037203;FBgn0037203;FBgn0037204;FBgn0037204;FBgn0037205;FBgn0037206;FBgn0037206;FBgn0037206;FBgn0037206;FBg…	0;6088;6560;6725;6725;0;0;0;4623;0;0;0;0;0;0;0;3812;0;0;0;-7259;0;0;0;-20176;-24264;-33745;-34175;-36913;-45492;-45492;-45492;-45834;13185;0;0;0;0;-8540;-16803;-11087;0;0;0;0;-487;0;12458;-31128;33581;21335;-27529;24306;23701;-44319;8724;0;15400;52329;2113;44846;19821;15983;-10200;3208;10070;-18444;-19586;20019;-25588;-40486;43615;-47346;41369	5.97537	0.227983	4.40051	0.00580673	0.000377918
FBgn0053208	Mical	FBtr0273185	3R	10025951	10026351	401	*	Promoter (<=1kb)	4	10018824	10025150	6327	2	-801	FBtr0082172;FBtr0333687;FBtr0082150;FBtr0082171;FBtr0082215;FBtr0306611;FBtr0300257;FBtr0082205;FBtr0082173;FBtr0082204;FBtr0082174;FBtr0082203;FBtr0344304;FBtr0082202;FBtr0082176;FBtr0309853;FBtr0082177;FBtr0330083;FBtr0082216;FBtr0082214;FBtr0344336;FBtr0273369;FBtr0082213;FBtr0082212;FBtr0347212;FBtr0082210;FBtr0082207;FBtr0082208;FBtr0082209;FBtr0306608;FBtr0306609;FBtr0347211;FBtr0347213;FBt…	FBgn0027524;FBgn0037770;FBgn0037770;FBgn0037772;FBgn0037773;FBgn0037773;FBgn0037773;FBgn0037777;FBgn0037778;FBgn0037779;FBgn0037780;FBgn0037781;FBgn0037781;FBgn0037782;FBgn0037783;FBgn0037786;FBgn0041105;FBgn0041105;FBgn0045473;FBgn0051407;FBgn0051407;FBgn0051410;FBgn0053208;FBgn0053208;FBgn0053208;FBgn0053208;FBgn0053208;FBgn0053208;FBgn0053208;FBgn0053208;FBgn0053208;FBgn0053208;FBgn0053208;FBg…	-16919;0;-39891;28788;0;0;0;0;0;22446;0;26518;26518;29732;-33901;49022;-44766;-44766;-29162;-2343;0;-26981;0;0;0;0;0;0;0;0;0;0;0;0;0;0;-35335;-36273;-37656;-40419;-41554;27947;27947;35627;0;0;0;0;0;36831;0;36831;36793	4.71633	0	3.7691	0.0312626	0.00627937
FBgn0053208	Mical	FBtr0082206	3R	10037231	10037631	401	*	Intron (FBtr0082207/FBgn0053208, intron 3 of 21)	4	10018243	10042821	24579	2	5190	FBtr0082172;FBtr0082171;FBtr0082215;FBtr0306611;FBtr0300257;FBtr0082205;FBtr0082173;FBtr0082204;FBtr0082174;FBtr0082203;FBtr0344304;FBtr0082202;FBtr0082176;FBtr0309853;FBtr0082177;FBtr0330083;FBtr0082216;FBtr0082214;FBtr0344336;FBtr0273369;FBtr0082213;FBtr0082212;FBtr0347212;FBtr0082210;FBtr0082207;FBtr0082208;FBtr0082209;FBtr0306608;FBtr0306609;FBtr0347211;FBtr0347213;FBtr0347214;FBtr0082206;FBt…	FBgn0027524;FBgn0037772;FBgn0037773;FBgn0037773;FBgn0037773;FBgn0037777;FBgn0037778;FBgn0037779;FBgn0037780;FBgn0037781;FBgn0037781;FBgn0037782;FBgn0037783;FBgn0037786;FBgn0041105;FBgn0041105;FBgn0045473;FBgn0051407;FBgn0051407;FBgn0051410;FBgn0053208;FBgn0053208;FBgn0053208;FBgn0053208;FBgn0053208;FBgn0053208;FBgn0053208;FBgn0053208;FBgn0053208;FBgn0053208;FBgn0053208;FBgn0053208;FBgn0053208;FBg…	-5639;40068;0;0;0;0;0;11166;0;15238;15238;18452;-22621;37742;-33486;-33486;-40442;-13623;0;-15701;0;0;0;0;0;0;0;0;0;0;0;0;0;0;-24055;-24993;-26376;-29139;-30274;16667;16667;0;24347;0;0;0;0;0;48111;0;48111;48073	4.5611	0	3.60773	0.0389596	0.0092675
FBgn0053208	Mical	FBtr0082207	3R	10042740	10043140	401	*	Promoter (<=1kb)	4	10001554	10042895	41342	2	0	FBtr0082172;FBtr0082171;FBtr0082215;FBtr0306611;FBtr0300257;FBtr0082205;FBtr0082173;FBtr0082204;FBtr0082174;FBtr0082203;FBtr0344304;FBtr0082202;FBtr0082176;FBtr0309853;FBtr0082177;FBtr0330083;FBtr0082216;FBtr0082214;FBtr0344336;FBtr0273369;FBtr0082213;FBtr0082212;FBtr0347212;FBtr0082210;FBtr0082207;FBtr0082208;FBtr0082209;FBtr0306608;FBtr0306609;FBtr0347211;FBtr0347213;FBtr0347214;FBtr0082206;FBt…	FBgn0027524;FBgn0037772;FBgn0037773;FBgn0037773;FBgn0037773;FBgn0037777;FBgn0037778;FBgn0037779;FBgn0037780;FBgn0037781;FBgn0037781;FBgn0037782;FBgn0037783;FBgn0037786;FBgn0041105;FBgn0041105;FBgn0045473;FBgn0051407;FBgn0051407;FBgn0051410;FBgn0053208;FBgn0053208;FBgn0053208;FBgn0053208;FBgn0053208;FBgn0053208;FBgn0053208;FBgn0053208;FBgn0053208;FBgn0053208;FBgn0053208;FBgn0053208;FBgn0053208;FBg…	-130;45577;0;0;0;0;0;5657;0;9729;9729;12943;-17112;32233;-27977;-27977;-45951;-19132;0;-10192;0;0;0;0;0;0;0;0;0;0;0;0;0;0;-18546;-19484;-20867;-23630;-24765;0;11158;11158;0;18838;0;0;0;0	5.66433	2.968	2.41618	0.0417001	0.0105041
FBgn0082582	tmod	FBtr0302110	3R	30536794	30537194	401	*	Promoter (1-2kb)	4	30538959	30578905	39947	1	-1765	FBtr0085689;FBtr0085681;FBtr0085682;FBtr0085683;FBtr0085690;FBtr0085652;FBtr0085653;FBtr0085688;FBtr0085655;FBtr0110859;FBtr0345121;FBtr0085685;FBtr0085657;FBtr0085664;FBtr0336448;FBtr0336449;FBtr0085680;FBtr0085679;FBtr0085686;FBtr0302522;FBtr0307535;FBtr0085684;FBtr0110860;FBtr0304737;FBtr0332434;FBtr0332435;FBtr0085658;FBtr0113483;FBtr0302111;FBtr0302601;FBtr0306685;FBtr0479778;FBtr0085659;FBt…	FBgn0026190;FBgn0027654;FBgn0027654;FBgn0027654;FBgn0039777;FBgn0039778;FBgn0039779;FBgn0039780;FBgn0039782;FBgn0039782;FBgn0039782;FBgn0039783;FBgn0039784;FBgn0039787;FBgn0039787;FBgn0039787;FBgn0039788;FBgn0039789;FBgn0051014;FBgn0051371;FBgn0051371;FBgn0051524;FBgn0051524;FBgn0054041;FBgn0054041;FBgn0054041;FBgn0082582;FBgn0082582;FBgn0082582;FBgn0082582;FBgn0082582;FBgn0082582;FBgn0082582;FBg…	-40641;-9757;-9757;-9757;-48866;47831;46720;-36468;30807;30807;30807;-24580;22017;-42235;-42442;-42442;46503;0;-31133;-33288;-33288;-22439;-22439;28771;28771;28771;0;0;0;0;0;0;0;0;0;0;0;0;0;0;0;0;0;-33963;0;29965;0;0;0;0;2939;29928	4.43564	0	3.49546	0.0446352	0.0119362
FBgn0082582	tmod	FBtr0085661	3R	30544922	30545322	401	*	Promoter (1-2kb)	4	30546405	30578905	32501	1	-1083	FBtr0085689;FBtr0085681;FBtr0085682;FBtr0085683;FBtr0085688;FBtr0085655;FBtr0110859;FBtr0345121;FBtr0085685;FBtr0085657;FBtr0085664;FBtr0336448;FBtr0336449;FBtr0085680;FBtr0085679;FBtr0302606;FBtr0302607;FBtr0085676;FBtr0085677;FBtr0085678;FBtr0302609;FBtr0302610;FBtr0335445;FBtr0085673;FBtr0085674;FBtr0085675;FBtr0302605;FBtr0302608;FBtr0302313;FBtr0335443;FBtr0335444;FBtr0085686;FBtr0302522;FBt…	FBgn0026190;FBgn0027654;FBgn0027654;FBgn0027654;FBgn0039780;FBgn0039782;FBgn0039782;FBgn0039782;FBgn0039783;FBgn0039784;FBgn0039787;FBgn0039787;FBgn0039787;FBgn0039788;FBgn0039789;FBgn0039790;FBgn0039790;FBgn0039790;FBgn0039790;FBgn0039790;FBgn0039790;FBgn0039790;FBgn0039790;FBgn0039790;FBgn0039790;FBgn0039790;FBgn0039790;FBgn0039790;FBgn0039790;FBgn0039790;FBgn0039790;FBgn0051014;FBgn0051371;FBg…	-48769;-17885;-17885;-17885;-44596;38935;38935;38935;-32708;30145;-34107;-34314;-34314;38375;0;50643;50643;0;0;0;0;0;0;0;0;0;0;0;0;0;0;-39261;-41416;-41416;-30567;-30567;36899;36899;36899;0;0;0;0;0;0;0;0;0;0;0;0;0;0;0;0;0;-25835;0;38093;0;0;0;0;11067;38056	5.46543	0.227983	3.9372	0.0142392	0.00172477
FBgn0082582	tmod	FBtr0302112	3R	30552936	30553336	401	*	Intron (FBtr0085658/FBgn0082582, intron 2 of 7)	4	30546979	30578905	31927	1	5957	FBtr0085681;FBtr0085682;FBtr0085683;FBtr0085655;FBtr0110859;FBtr0345121;FBtr0085685;FBtr0085657;FBtr0085664;FBtr0336448;FBtr0336449;FBtr0085680;FBtr0085679;FBtr0302606;FBtr0302607;FBtr0085676;FBtr0085677;FBtr0085678;FBtr0302609;FBtr0302610;FBtr0335445;FBtr0085673;FBtr0085674;FBtr0085675;FBtr0302605;FBtr0302608;FBtr0302313;FBtr0335443;FBtr0335444;FBtr0085686;FBtr0085665;FBtr0335439;FBtr0300983;FBt…	FBgn0027654;FBgn0027654;FBgn0027654;FBgn0039782;FBgn0039782;FBgn0039782;FBgn0039783;FBgn0039784;FBgn0039787;FBgn0039787;FBgn0039787;FBgn0039788;FBgn0039789;FBgn0039790;FBgn0039790;FBgn0039790;FBgn0039790;FBgn0039790;FBgn0039790;FBgn0039790;FBgn0039790;FBgn0039790;FBgn0039790;FBgn0039790;FBgn0039790;FBgn0039790;FBgn0039790;FBgn0039790;FBgn0039790;FBgn0051014;FBgn0051019;FBgn0051019;FBgn0051021;FBg…	-25899;-25899;-25899;46949;46949;46949;-40722;38159;-26093;-26300;-26300;30361;0;42629;42629;0;0;0;0;0;0;0;0;0;0;0;0;0;0;-47275;-43668;-43668;-48870;-49430;-49430;-38581;-38581;44913;44913;44913;0;0;0;0;0;0;0;0;0;0;0;0;0;0;0;0;0;-17821;0;46107;0;0;0;0;19081;46070	6.01799	0.227983	4.49251	0.00437091	0.000226929
FBgn0086687	Desat1	FBtr0082630	3R	12443682	12444082	401	*	Promoter (<=1kb)	4	12444041	12447616	3576	1	0	FBtr0082597;FBtr0344982;FBtr0082595;FBtr0082679;FBtr0082593;FBtr0347002;FBtr0082603;FBtr0347004;FBtr0344386;FBtr0100525;FBtr0472646;FBtr0082598;FBtr0082583;FBtr0082584;FBtr0082585;FBtr0082596;FBtr0082587;FBtr0082588;FBtr0082594;FBtr0082589;FBtr0082591;FBtr0082682;FBtr0082632;FBtr0082633;FBtr0082634;FBtr0082681;FBtr0340187;FBtr0303029;FBtr0303028;FBtr0082635;FBtr0082680;FBtr0082592;FBtr0082678;FBt…	FBgn0000455;FBgn0000455;FBgn0004103;FBgn0013277;FBgn0029512;FBgn0038032;FBgn0038032;FBgn0038033;FBgn0038033;FBgn0038033;FBgn0038034;FBgn0038037;FBgn0038038;FBgn0038039;FBgn0038039;FBgn0038042;FBgn0038043;FBgn0038045;FBgn0038046;FBgn0038047;FBgn0038049;FBgn0038051;FBgn0038053;FBgn0038054;FBgn0038055;FBgn0038056;FBgn0038056;FBgn0038056;FBgn0038057;FBgn0038057;FBgn0038058;FBgn0043043;FBgn0052865;FBg…	-30127;0;0;0;-9860;-47702;-47702;-47702;-47702;-47702;-44753;0;0;0;34928;-21253;0;17104;-14400;0;0;-4543;0;-8382;0;0;0;0;-16332;-16440;0;7434;34185;-30236;0;0;0;0;0;0;0;0;0;0;0;0;-3571;-5280;-4543;28097;25230;26173;28560;33343;34668;36204;37508;39112;41171;42633;44169;45473;47077;52458;30129;31721;33303;26840;29207;32391;35338;43303;53123;46132;44825;41695;38167;36860;30799	5.91744	0	5.30772	0.00125725	2.56385e-05
FBgn0087035	AGO2	FBtr0075560	3L	15554173	15554573	401	*	Promoter (<=1kb)	3	15554113	15561042	6930	1	60	FBtr0075552;FBtr0075553;FBtr0075554;FBtr0330177;FBtr0303531;FBtr0330176;FBtr0091757;FBtr0334082;FBtr0346516;FBtr0075549;FBtr0303786;FBtr0075602;FBtr0334084;FBtr0075557;FBtr0075558;FBtr0075605;FBtr0091756;FBtr0334085;FBtr0075604;FBtr0075603;FBtr0075556;FBtr0075599;FBtr0075600;FBtr0075596;FBtr0306154;FBtr0306155;FBtr0306156;FBtr0331934;FBtr0075561;FBtr0075563;FBtr0075564;FBtr0075565;FBtr0075566;FBt…	FBgn0000565;FBgn0000565;FBgn0000565;FBgn0000565;FBgn0000565;FBgn0000565;FBgn0001099;FBgn0001099;FBgn0001099;FBgn0004052;FBgn0004228;FBgn0004228;FBgn0004228;FBgn0004396;FBgn0004396;FBgn0026738;FBgn0028377;FBgn0036502;FBgn0036502;FBgn0036503;FBgn0036504;FBgn0036505;FBgn0036505;FBgn0036509;FBgn0036510;FBgn0036510;FBgn0036510;FBgn0036510;FBgn0036510;FBgn0036512;FBgn0036514;FBgn0036515;FBgn0036515;FBg…	0;0;0;0;0;0;0;0;0;0;-34581;-35712;-35388;0;0;0;0;-45921;-45921;-37117;33553;0;0;8492;0;0;0;0;0;-21997;0;0;0;33294;0;33294;0;0;0;0;0;0;0;0;-24930;-27361;0;0;0;-2250;0;-25977;-26657;-32619;-23203;-22700;0;0;-401;-542;-223	6.6844	0.977122	4.69438	0.000781374	1.16809e-05
FBgn0259985	Mppe	FBtr0088024	2R	12027618	12028018	401	*	Promoter (<=1kb)	2	12025614	12027707	2094	2	0	FBtr0087977;FBtr0088028;FBtr0344879;FBtr0087976;FBtr0088046;FBtr0087978;FBtr0330629;FBtr0088042;FBtr0087979;FBtr0087980;FBtr0339555;FBtr0088045;FBtr0088043;FBtr0306003;FBtr0087975;FBtr0344873;FBtr0088022;FBtr0088050;FBtr0088049;FBtr0088023;FBtr0088047;FBtr0088048;FBtr0344887;FBtr0088024;FBtr0088025;FBtr0339582;FBtr0339583;FBtr0087974;FBtr0306062;FBtr0306063;FBtr0339556;FBtr0339579;FBtr0339580;FBt…	FBgn0004463;FBgn0004839;FBgn0004839;FBgn0010339;FBgn0011704;FBgn0024732;FBgn0024732;FBgn0026573;FBgn0028407;FBgn0028407;FBgn0033672;FBgn0033672;FBgn0033673;FBgn0033673;FBgn0033677;FBgn0033677;FBgn0033679;FBgn0050036;FBgn0050037;FBgn0050039;FBgn0053145;FBgn0053145;FBgn0085260;FBgn0259985;FBgn0259985;FBgn0259985;FBgn0259985;FBgn0260012;FBgn0260012;FBgn0262820;FBgn0265365;FBgn0265373;FBgn0265373;FBg…	0;0;0;0;-42225;0;0;56932;-27071;-27071;0;0;38487;38487;0;0;0;-48600;-47080;23737;-44662;-44662;41610;0;0;0;0;0;0;0;12523;-24926;-24926;-24926;32623;-31523;-31523;-2346;32982	6.95931	4.57876	2.30343	0.00139996	3.0914e-05
FBgn0261261	plx	FBtr0302091	3R	5685569	5685969	401	*	Promoter (<=1kb)	4	5685855	5712837	26983	1	0	FBtr0078725;FBtr0339518;FBtr0078728;FBtr0334951;FBtr0334952;FBtr0290206;FBtr0078733;FBtr0078734;FBtr0330315;FBtr0078709;FBtr0334953;FBtr0078732;FBtr0078712;FBtr0078730;FBtr0078716;FBtr0334946;FBtr0078727;FBtr0334950;FBtr0078726;FBtr0078720;FBtr0343988;FBtr0343989;FBtr0301574;FBtr0078724;FBtr0078713;FBtr0078714;FBtr0078737;FBtr0078736;FBtr0302091;FBtr0334947;FBtr0302092;FBtr0334948;FBtr0302090;FBt…	FBgn0004878;FBgn0004878;FBgn0010772;FBgn0010772;FBgn0010772;FBgn0027951;FBgn0027951;FBgn0027951;FBgn0027951;FBgn0037356;FBgn0037358;FBgn0037358;FBgn0037359;FBgn0037360;FBgn0037363;FBgn0037363;FBgn0037364;FBgn0037365;FBgn0037365;FBgn0037368;FBgn0037368;FBgn0037368;FBgn0037369;FBgn0037369;FBgn0046222;FBgn0046222;FBgn0051546;FBgn0051548;FBgn0261261;FBgn0261261;FBgn0261261;FBgn0261261;FBgn0261261;FBg…	30836;30836;-16235;-16235;-16235;-37659;0;0;0;0;0;0;30430;0;0;0;0;7317;7317;0;0;0;50386;50386;24934;24934;-49945;-48717;0;0;0;0;-20771;36504;36504;36504;36504;36504;36504;36504;0;-38078;-20537;8881;7923;38085;42797;46513;47143	5.70537	2.93312	2.49974	0.0245449	0.00416657
FBgn0261808	cu	FBtr0113220	3R	11200189	11200589	401	*	Promoter (<=1kb)	4	11200409	11208633	8225	1	0	FBtr0082347;FBtr0082346;FBtr0302586;FBtr0336783;FBtr0082375;FBtr0082374;FBtr0082339;FBtr0335216;FBtr0082341;FBtr0335221;FBtr0082372;FBtr0082344;FBtr0347181;FBtr0082371;FBtr0113221;FBtr0082368;FBtr0336784;FBtr0082367;FBtr0082351;FBtr0346098;FBtr0082352;FBtr0082366;FBtr0082365;FBtr0082353;FBtr0082364;FBtr0082354;FBtr0304707;FBtr0304708;FBtr0082362;FBtr0082357;FBtr0082360;FBtr0082361;FBtr0308073;FBt…	FBgn0020910;FBgn0020910;FBgn0020910;FBgn0020910;FBgn0026314;FBgn0026315;FBgn0027584;FBgn0027584;FBgn0037870;FBgn0037873;FBgn0037873;FBgn0037874;FBgn0037874;FBgn0037875;FBgn0037876;FBgn0037877;FBgn0037878;FBgn0037878;FBgn0037879;FBgn0037879;FBgn0037880;FBgn0037881;FBgn0037882;FBgn0037883;FBgn0037884;FBgn0037885;FBgn0037885;FBgn0037885;FBgn0037888;FBgn0037889;FBgn0037890;FBgn0037890;FBgn0037890;FBg…	0;0;0;0;0;0;38982;38982;0;0;9260;0;0;0;0;0;20928;0;0;0;0;0;0;0;0;0;-34794;-34794;40402;-40594;43410;43410;43410;0;-24781;-46340;-46340;24660;24660;-34115;-32208;45563;0;22440;0;0;0;0;-22982;-21816;-22252;-23719;0;0;0;0;0;0;0;0;55534;55534;0	5.70004	3.108	2.31055	0.032657	0.00671747
FBgn0265191	Gyg	FBtr0339093	2R	21206751	21207151	401	*	Exon (FBtr0339090/FBgn0265191, exon 5 of 6)	2	21203366	21209889	6524	1	3385	FBtr0071578;FBtr0071580;FBtr0071579;FBtr0071582;FBtr0342870;FBtr0071630;FBtr0071581;FBtr0071625;FBtr0071629;FBtr0113100;FBtr0310422;FBtr0342871;FBtr0071575;FBtr0071627;FBtr0071583;FBtr0071624;FBtr0110814;FBtr0071623;FBtr0071622;FBtr0330232;FBtr0071631;FBtr0071574;FBtr0071626;FBtr0310423;FBtr0071633;FBtr0071632;FBtr0330235;FBtr0330236;FBtr0100847;FBtr0342883;FBtr0112646;FBtr0342882;FBtr0347186;FBt…	FBgn0003162;FBgn0003162;FBgn0003162;FBgn0003891;FBgn0003891;FBgn0011871;FBgn0011872;FBgn0027073;FBgn0034598;FBgn0034598;FBgn0034598;FBgn0034598;FBgn0034599;FBgn0034601;FBgn0034602;FBgn0034605;FBgn0034605;FBgn0034606;FBgn0034606;FBgn0034606;FBgn0050206;FBgn0050208;FBgn0050209;FBgn0050389;FBgn0050389;FBgn0050389;FBgn0050389;FBgn0050389;FBgn0053539;FBgn0085426;FBgn0085426;FBgn0085426;FBgn0085426;FBg…	0;0;0;0;0;-45325;23895;7821;0;0;0;0;37821;-28115;0;10628;10628;16703;0;0;-45617;45225;-24002;0;0;0;0;0;25467;0;0;0;0;-36079;0;0;-3629;0;0;0;0;0;0	4.89408	0	3.34687	0.0433985	0.0113068
FBgn0265991	Zasp52	FBtr0392902	2R	15784563	15784963	401	*	Intron (FBtr0100387/FBgn0265991, intron 2 of 14)	2	15762565	15776062	13498	2	-8501	FBtr0087311;FBtr0329908;FBtr0340013;FBtr0087285;FBtr0340007;FBtr0301048;FBtr0329911;FBtr0392902;FBtr0100387;FBtr0100388;FBtr0111048;FBtr0301313;FBtr0310086;FBtr0310087;FBtr0310088;FBtr0329912;FBtr0329913;FBtr0329914;FBtr0329915;FBtr0329916;FBtr0342711;FBtr0392901;FBtr0087315;FBtr0302163;FBtr0392918;FBtr0329909;FBtr0329910;FBtr0479884	FBgn0003130;FBgn0003130;FBgn0034046;FBgn0050089;FBgn0050089;FBgn0053465;FBgn0265991;FBgn0265991;FBgn0265991;FBgn0265991;FBgn0265991;FBgn0265991;FBgn0265991;FBgn0265991;FBgn0265991;FBgn0265991;FBgn0265991;FBgn0265991;FBgn0265991;FBgn0265991;FBgn0265991;FBgn0265991;FBgn0265991;FBgn0265991;FBgn0265991;FBgn0265991;FBgn0265991;FBgn0265991	49954;50092;0;0;0;36151;0;0;0;0;0;0;0;0;0;0;0;0;0;0;0;0;0;0;0;0;0;0	5.38671	0	4.63037	0.00627393	0.000435633
FBgn0265991	Zasp52	FBtr0100387	2R	15811457	15811857	401	*	Intron (FBtr0340013/FBgn0034046, intron 1 of 5)	2	15762565	15814917	52353	2	3060	FBtr0087311;FBtr0329908;FBtr0112900;FBtr0087309;FBtr0087308;FBtr0087307;FBtr0308818;FBtr0087310;FBtr0308817;FBtr0340013;FBtr0087287;FBtr0308815;FBtr0308814;FBtr0308816;FBtr0087285;FBtr0340007;FBtr0301048;FBtr0329911;FBtr0392902;FBtr0100387;FBtr0100388;FBtr0111048;FBtr0301313;FBtr0310086;FBtr0310087;FBtr0310088;FBtr0329912;FBtr0329913;FBtr0329914;FBtr0329915;FBtr0329916;FBtr0342711;FBtr0392901;FBt…	FBgn0003130;FBgn0003130;FBgn0022160;FBgn0022160;FBgn0022160;FBgn0022160;FBgn0034045;FBgn0034045;FBgn0034045;FBgn0034046;FBgn0034046;FBgn0034046;FBgn0034046;FBgn0034047;FBgn0050089;FBgn0050089;FBgn0053465;FBgn0265991;FBgn0265991;FBgn0265991;FBgn0265991;FBgn0265991;FBgn0265991;FBgn0265991;FBgn0265991;FBgn0265991;FBgn0265991;FBgn0265991;FBgn0265991;FBgn0265991;FBgn0265991;FBgn0265991;FBgn0265991;FBg…	23060;23198;49487;49861;0;0;0;35505;35505;0;-36722;-36722;-36722;-44104;0;0;9257;0;0;0;0;0;0;0;0;0;0;0;0;0;0;0;0;0;0;0;0;0;0;43948	4.40462	0	3.45654	0.046874	0.0129741
FBgn0265991	Zasp52	FBtr0479884	2R	15814982	15815382	401	*	Promoter (<=1kb)	2	15780840	15814917	34078	2	-65	FBtr0087311;FBtr0329908;FBtr0112900;FBtr0087309;FBtr0087308;FBtr0087307;FBtr0308818;FBtr0087310;FBtr0308817;FBtr0340013;FBtr0087287;FBtr0308815;FBtr0308814;FBtr0308816;FBtr0087306;FBtr0301048;FBtr0329911;FBtr0392902;FBtr0100387;FBtr0100388;FBtr0111048;FBtr0301313;FBtr0310086;FBtr0310087;FBtr0310088;FBtr0329912;FBtr0329913;FBtr0329914;FBtr0329915;FBtr0329916;FBtr0342711;FBtr0392901;FBtr0087315;FBt…	FBgn0003130;FBgn0003130;FBgn0022160;FBgn0022160;FBgn0022160;FBgn0022160;FBgn0034045;FBgn0034045;FBgn0034045;FBgn0034046;FBgn0034046;FBgn0034046;FBgn0034046;FBgn0034047;FBgn0050085;FBgn0053465;FBgn0265991;FBgn0265991;FBgn0265991;FBgn0265991;FBgn0265991;FBgn0265991;FBgn0265991;FBgn0265991;FBgn0265991;FBgn0265991;FBgn0265991;FBgn0265991;FBgn0265991;FBgn0265991;FBgn0265991;FBgn0265991;FBgn0265991;FBg…	19535;19673;45962;46336;0;0;0;31980;31980;0;-33197;-33197;-33197;-40579;0;5732;0;0;0;0;0;0;0;0;0;0;0;0;0;0;0;0;0;0;0;0;0;0;40423	4.84621	0	3.92517	0.0245449	0.00416557
FBgn0266064	GlyS	FBtr0083035	3R	15147425	15147825	401	*	Promoter (<=1kb)	4	15141843	15147531	5689	2	0	FBtr0083038;FBtr0083025;FBtr0083026;FBtr0306643;FBtr0083031;FBtr0083033;FBtr0083034;FBtr0302144;FBtr0302146;FBtr0306644;FBtr0334928;FBtr0302142;FBtr0302145;FBtr0345219;FBtr0345220;FBtr0083030;FBtr0302143;FBtr0334927;FBtr0306642;FBtr0083032;FBtr0110961;FBtr0306245;FBtr0334926;FBtr0306246;FBtr0083029;FBtr0301101;FBtr0301103;FBtr0301102;FBtr0301104;FBtr0302324;FBtr0303485;FBtr0303486;FBtr0304476;FBt…	FBgn0038290;FBgn0038291;FBgn0038292;FBgn0038294;FBgn0038294;FBgn0038294;FBgn0038294;FBgn0038294;FBgn0038294;FBgn0038294;FBgn0038294;FBgn0038294;FBgn0038294;FBgn0038294;FBgn0038294;FBgn0038294;FBgn0038294;FBgn0038294;FBgn0038294;FBgn0038294;FBgn0038295;FBgn0038295;FBgn0038295;FBgn0038296;FBgn0038296;FBgn0260659;FBgn0260659;FBgn0260659;FBgn0260659;FBgn0260659;FBgn0261859;FBgn0261859;FBgn0262315;FBg…	-10421;10277;7467;0;0;0;0;0;0;0;0;0;0;0;0;0;0;0;0;0;0;0;0;48230;48385;0;0;-49117;-49117;-49117;0;0;0;44532;-1954;0;0;0;-7304;-37675;0;19478;-7867;7859;0;0;44532;44500	5.69014	2.22798	3.26336	0.0195178	0.00284973
FBgn0283427	FASN1	FBtr0335387	2L	3059136	3059536	401	*	Promoter (2-3kb)	1	3056989	3068177	11189	1	2147	FBtr0077658;FBtr0329906;FBtr0077665;FBtr0110903;FBtr0329907;FBtr0335389;FBtr0077662;FBtr0112883;FBtr0077664;FBtr0077663;FBtr0335388;FBtr0077646;FBtr0077671;FBtr0300815;FBtr0331629;FBtr0077672;FBtr0077647;FBtr0331628;FBtr0077670;FBtr0077648;FBtr0335484;FBtr0077669;FBtr0077650;FBtr0077651;FBtr0077652;FBtr0344734;FBtr0344735;FBtr0300814;FBtr0335481;FBtr0335482;FBtr0335480;FBtr0077667;FBtr0344088;FBt…	FBgn0003934;FBgn0015600;FBgn0015600;FBgn0015600;FBgn0015600;FBgn0015600;FBgn0015600;FBgn0015600;FBgn0015600;FBgn0015600;FBgn0015600;FBgn0031488;FBgn0031489;FBgn0031489;FBgn0031489;FBgn0031489;FBgn0031490;FBgn0031490;FBgn0031491;FBgn0031492;FBgn0031493;FBgn0031493;FBgn0031494;FBgn0031495;FBgn0031495;FBgn0031495;FBgn0031495;FBgn0031496;FBgn0031496;FBgn0031496;FBgn0031497;FBgn0031497;FBgn0031498;FBg…	10435;0;0;0;0;0;0;12835;0;0;0;0;0;0;-41043;0;0;40469;0;0;0;0;0;0;0;0;0;-23788;-23788;-23788;0;0;0;0;21630;0;0;0;16585;16217;15189;0;-19324;12371;0;0;0;-13551	5.27455	0.227983	3.73582	0.0225077	0.00354553
FBti0059796		FBti0059796-RA	3R	7089972	7090372	401	*	Promoter (<=1kb)	4	7090364	7091141	778	1	0	FBtr0081639;FBtr0081642;FBtr0346967;FBtr0081617;FBtr0081616;FBtr0089741;FBtr0089742;FBtr0305962;FBtr0081627;FBtr0339932;FBtr0081628;FBtr0081631;FBtr0081633;FBtr0300904;FBtr0300905;FBtr0081645;FBtr0081634;FBtr0305315;FBtr0334667;FBtr0081643;FBtr0305316;FBtr0081635;FBtr0334668;FBtr0081636;FBtr0081637;FBtr0081638;FBtr0081641;FBtr0081640;FBtr0333326;FBtr0081563;FBtr0081611;FBtr0081567;FBtr0334670;FBt…	FBgn0003884;FBgn0010774;FBgn0014863;FBgn0014863;FBgn0014863;FBgn0019828;FBgn0019828;FBgn0019828;FBgn0024289;FBgn0024289;FBgn0026563;FBgn0037463;FBgn0037464;FBgn0037464;FBgn0037464;FBgn0037465;FBgn0037466;FBgn0037466;FBgn0037466;FBgn0037467;FBgn0037467;FBgn0037468;FBgn0037468;FBgn0037468;FBgn0037468;FBgn0037469;FBgn0037470;FBgn0037470;FBgn0037470;FBgn0037472;FBgn0037473;FBgn0037475;FBgn0037475;FBg…	0;0;0;0;0;30657;30657;30656;37637;37445;35386;29205;27797;27797;27797;-22836;0;0;0;-15520;-15520;0;0;0;0;0;0;0;0;-34176;0;0;0;-3563;-3666;0;0;0;-41188;-41188;-39492;0;0;0;0;0;0;0;0;0;0;0;0;0;0;0;0;0;0;0;-8551;-49775;49945;48398;-29527;0;0;-784;-29241	6.36169	1.108	4.4353	0.0010481	1.87161e-05
