# Supplementary material for: The E-Protein Daughterless Regulates Olfactory Learning of Adult Drosophila melanogaster
Source: eNeuro. 2026 Jan 20;13(1):ENEURO.0051-25.2025. doi: 10.1523/ENEURO.0051-25.2025 (PMC12834652; doi:10.1523/ENEURO.0051-25.2025)
Supplement: Figure 4-2 — Biological processes regulated by Da target genes. Gene ontology analysis was conducted on the Da target gene data set and biological processes affected are listed. Description of the categories, genes ID-s of differentially expressed genes belonging to the categories, p values, adjusted p values and q values are shown. Download Figure 4-2, XLS file. [file eneuro-13-ENEURO.0051-25.2025-s007.xls]

## Sheet: UpBP
ID	Description	GeneRatio	BgRatio	pvalue	p.adjust	qvalue	geneID	Count
GO:0010558	negative regulation of macromolecule biosynthetic process	8/34	339/7858	7.48828e-05	0.00654551	0.00570673	FBgn0010300/FBgn0285917/FBgn0000575/FBgn0037698/FBgn0027620/FBgn0052767/FBgn0004198/FBgn0004656	8
GO:0031327	negative regulation of cellular biosynthetic process	8/34	353/7858	9.95512e-05	0.00654551	0.00570673	FBgn0010300/FBgn0285917/FBgn0000575/FBgn0037698/FBgn0027620/FBgn0052767/FBgn0004198/FBgn0004656	8
GO:0097485	neuron projection guidance	7/34	261/7858	0.00010254	0.00654551	0.00570673	FBgn0029123/FBgn0053087/FBgn0285917/FBgn0000414/FBgn0016061/FBgn0039883/FBgn0004198	7
GO:0009890	negative regulation of biosynthetic process	8/34	356/7858	0.000105634	0.00654551	0.00570673	FBgn0010300/FBgn0285917/FBgn0000575/FBgn0037698/FBgn0027620/FBgn0052767/FBgn0004198/FBgn0004656	8
GO:0006935	chemotaxis	7/34	269/7858	0.000123907	0.00654551	0.00570673	FBgn0029123/FBgn0053087/FBgn0285917/FBgn0000414/FBgn0016061/FBgn0039883/FBgn0004198	7
GO:0045892	negative regulation of DNA-templated transcription	7/34	270/7858	0.000126816	0.00654551	0.00570673	FBgn0285917/FBgn0000575/FBgn0037698/FBgn0027620/FBgn0052767/FBgn0004198/FBgn0004656	7
GO:1902679	negative regulation of RNA biosynthetic process	7/34	270/7858	0.000126816	0.00654551	0.00570673	FBgn0285917/FBgn0000575/FBgn0037698/FBgn0027620/FBgn0052767/FBgn0004198/FBgn0004656	7
GO:1903507	negative regulation of nucleic acid-templated transcription	7/34	270/7858	0.000126816	0.00654551	0.00570673	FBgn0285917/FBgn0000575/FBgn0037698/FBgn0027620/FBgn0052767/FBgn0004198/FBgn0004656	7
GO:0045466	R7 cell differentiation	4/34	61/7858	0.000128064	0.00654551	0.00570673	FBgn0000575/FBgn0000414/FBgn0039883/FBgn0261617	4
GO:0051253	negative regulation of RNA metabolic process	7/34	289/7858	0.000193593	0.00890526	0.00776408	FBgn0285917/FBgn0000575/FBgn0037698/FBgn0027620/FBgn0052767/FBgn0004198/FBgn0004656	7
GO:0045934	negative regulation of nucleobase-containing compound metabolic process	7/34	307/7858	0.000280851	0.00919945	0.00802058	FBgn0285917/FBgn0000575/FBgn0037698/FBgn0027620/FBgn0052767/FBgn0004198/FBgn0004656	7
GO:0048667	cell morphogenesis involved in neuron differentiation	8/34	413/7858	0.000294817	0.00919945	0.00802058	FBgn0029123/FBgn0053087/FBgn0285917/FBgn0000414/FBgn0016061/FBgn0039883/FBgn0004198/FBgn0004656	8
GO:0040011	locomotion	8/34	417/7858	0.000314812	0.00919945	0.00802058	FBgn0029123/FBgn0053087/FBgn0285917/FBgn0000414/FBgn0013759/FBgn0016061/FBgn0039883/FBgn0004198	8
GO:0048812	neuron projection morphogenesis	8/34	417/7858	0.000314812	0.00919945	0.00802058	FBgn0029123/FBgn0053087/FBgn0285917/FBgn0000414/FBgn0016061/FBgn0039883/FBgn0004198/FBgn0004656	8
GO:0048858	cell projection morphogenesis	8/34	418/7858	0.000319981	0.00919945	0.00802058	FBgn0029123/FBgn0053087/FBgn0285917/FBgn0000414/FBgn0016061/FBgn0039883/FBgn0004198/FBgn0004656	8
GO:0120039	plasma membrane bounded cell projection morphogenesis	8/34	418/7858	0.000319981	0.00919945	0.00802058	FBgn0029123/FBgn0053087/FBgn0285917/FBgn0000414/FBgn0016061/FBgn0039883/FBgn0004198/FBgn0004656	8
GO:0032990	cell part morphogenesis	8/34	425/7858	0.000358157	0.00969131	0.0084494	FBgn0029123/FBgn0053087/FBgn0285917/FBgn0000414/FBgn0016061/FBgn0039883/FBgn0004198/FBgn0004656	8
GO:0042330	taxis	7/34	323/7858	0.000382903	0.0097853	0.00853135	FBgn0029123/FBgn0053087/FBgn0285917/FBgn0000414/FBgn0016061/FBgn0039883/FBgn0004198	7
GO:0031175	neuron projection development	8/34	451/7858	0.000534192	0.0126554	0.0110336	FBgn0029123/FBgn0053087/FBgn0285917/FBgn0000414/FBgn0016061/FBgn0039883/FBgn0004198/FBgn0004656	8
GO:0000904	cell morphogenesis involved in differentiation	8/34	453/7858	0.000550233	0.0126554	0.0110336	FBgn0029123/FBgn0053087/FBgn0285917/FBgn0000414/FBgn0016061/FBgn0039883/FBgn0004198/FBgn0004656	8
GO:0051172	negative regulation of nitrogen compound metabolic process	8/34	462/7858	0.000627366	0.0137423	0.0119813	FBgn0010300/FBgn0285917/FBgn0000575/FBgn0037698/FBgn0027620/FBgn0052767/FBgn0004198/FBgn0004656	8
GO:0007411	axon guidance	6/34	253/7858	0.000661164	0.0138243	0.0120528	FBgn0029123/FBgn0053087/FBgn0285917/FBgn0000414/FBgn0016061/FBgn0039883	6
GO:0048663	neuron fate commitment	4/34	95/7858	0.000704186	0.0140837	0.0122789	FBgn0002643/FBgn0000575/FBgn0000414/FBgn0261617	4
GO:0045165	cell fate commitment	6/34	265/7858	0.000843581	0.0161686	0.0140967	FBgn0051781/FBgn0010300/FBgn0002643/FBgn0000575/FBgn0000414/FBgn0261617	6
GO:0031324	negative regulation of cellular metabolic process	8/34	490/7858	0.000925539	0.0170299	0.0148476	FBgn0010300/FBgn0285917/FBgn0000575/FBgn0037698/FBgn0027620/FBgn0052767/FBgn0004198/FBgn0004656	8
GO:0007409	axonogenesis	6/34	315/7858	0.00205706	0.0363942	0.0317304	FBgn0029123/FBgn0053087/FBgn0285917/FBgn0000414/FBgn0016061/FBgn0039883	6
GO:0061564	axon development	6/34	327/7858	0.0024848	0.0423336	0.0369087	FBgn0029123/FBgn0053087/FBgn0285917/FBgn0000414/FBgn0016061/FBgn0039883	6

## Sheet: DownBP
ID	Description	GeneRatio	BgRatio	pvalue	p.adjust	qvalue	geneID	Count
GO:0044262	cellular carbohydrate metabolic process	8/80	95/7858	4.81e-06	0.0029341	0.00282524	FBgn0283427/FBgn0017558/FBgn0053138/FBgn0265191/FBgn0035978/FBgn0038074/FBgn0266064/FBgn0027621	8
GO:0005996	monosaccharide metabolic process	6/80	56/7858	1.9941e-05	0.00608202	0.00585637	FBgn0031418/FBgn0017558/FBgn0038074/FBgn0266064/FBgn0030362/FBgn0027621	6
GO:0005975	carbohydrate metabolic process	10/80	227/7858	9.29334e-05	0.0188964	0.0181954	FBgn0031418/FBgn0283427/FBgn0017558/FBgn0053138/FBgn0265191/FBgn0035978/FBgn0038074/FBgn0266064/FBgn0030362/FBgn0027621	10
GO:0002181	cytoplasmic translation	7/80	123/7858	0.000239269	0.0320666	0.0308769	FBgn0005593/FBgn0003274/FBgn0013325/FBgn0026372/FBgn0037351/FBgn0039713/FBgn0030616	7
GO:0006082	organic acid metabolic process	11/80	311/7858	0.000284984	0.0320666	0.0308769	FBgn0283427/FBgn0031703/FBgn0000565/FBgn0086687/FBgn0038074/FBgn0002719/FBgn0038803/FBgn0039697/FBgn0001145/FBgn0030362/FBgn0027621	11
GO:0016053	organic acid biosynthetic process	6/80	94/7858	0.000367977	0.0320666	0.0308769	FBgn0283427/FBgn0031703/FBgn0086687/FBgn0038074/FBgn0001145/FBgn0030362	6
GO:0046394	carboxylic acid biosynthetic process	6/80	94/7858	0.000367977	0.0320666	0.0308769	FBgn0283427/FBgn0031703/FBgn0086687/FBgn0038074/FBgn0001145/FBgn0030362	6
