# Supplementary material for: The E-Protein Daughterless Regulates Olfactory Learning of Adult Drosophila melanogaster
Source: eNeuro. 2026 Jan 20;13(1):ENEURO.0051-25.2025. doi: 10.1523/ENEURO.0051-25.2025 (PMC12834652; doi:10.1523/ENEURO.0051-25.2025)
Supplement: Figure 4-3 — Reactome pathways regulated by Da target genes. Gene ontology analysis was conducted on the Da target gene data set and Reactome pathways affected are listed. Description of the categories, genes ID-s of differentially expressed genes belonging to the categories, p values, adjusted p values and q values are shown. Download Figure 4-3, XLS file. [file eneuro-13-ENEURO.0051-25.2025-s008.xls]

## Sheet: Up
ID	Description	GeneRatio	BgRatio	pvalue	p.adjust	qvalue	geneID	Count

## Sheet: Down
ID	Description	GeneRatio	BgRatio	pvalue	p.adjust	qvalue	geneID	Count
R-DME-72706	GTP hydrolysis and joining of the 60S ribosomal subunit	7/43	76/3957	1.35008e-05	0.000581617	0.00051019	RpL7/RpLP2/RpL11/RpL23A/RpL13A/RpS8/RpL37a	7
R-DME-1799339	SRP-dependent cotranslational protein targeting to membrane	7/43	81/3957	2.06257e-05	0.000581617	0.00051019	RpL7/RpLP2/RpL11/RpL23A/RpL13A/RpS8/RpL37a	7
R-DME-975956	Nonsense Mediated Decay (NMD) independent of the Exon Junction Complex (EJC)	7/43	83/3957	2.4234e-05	0.000581617	0.00051019	RpL7/RpLP2/RpL11/RpL23A/RpL13A/RpS8/RpL37a	7
R-DME-72689	Formation of a pool of free 40S subunits	7/43	89/3957	3.83183e-05	0.000689729	0.000605025	RpL7/RpLP2/RpL11/RpL23A/RpL13A/RpS8/RpL37a	7
R-DME-927802	Nonsense-Mediated Decay (NMD)	7/43	97/3957	6.69763e-05	0.000735929	0.000645551	RpL7/RpLP2/RpL11/RpL23A/RpL13A/RpS8/RpL37a	7
R-DME-975957	Nonsense Mediated Decay (NMD) enhanced by the Exon Junction Complex (EJC)	7/43	97/3957	6.69763e-05	0.000735929	0.000645551	RpL7/RpLP2/RpL11/RpL23A/RpL13A/RpS8/RpL37a	7
R-DME-156827	L13a-mediated translational silencing of Ceruloplasmin expression	7/43	98/3957	7.15486e-05	0.000735929	0.000645551	RpL7/RpLP2/RpL11/RpL23A/RpL13A/RpS8/RpL37a	7
R-DME-72613	Eukaryotic Translation Initiation	7/43	106/3957	0.000118156	0.000945244	0.000829162	RpL7/RpLP2/RpL11/RpL23A/RpL13A/RpS8/RpL37a	7
R-DME-72737	Cap-dependent Translation Initiation	7/43	106/3957	0.000118156	0.000945244	0.000829162	RpL7/RpLP2/RpL11/RpL23A/RpL13A/RpS8/RpL37a	7
R-DME-71387	Metabolism of carbohydrates	6/43	122/3957	0.00181788	0.0130888	0.0114814	Aldh/AGBE/Gyg/UGP/GlyS/Pfrx	6
R-DME-72766	Translation	7/43	207/3957	0.0062406	0.0408476	0.0358312	RpL7/RpLP2/RpL11/RpL23A/RpL13A/RpS8/RpL37a	7
